# Supplementary material for: Premature Senescence and Increased Oxidative Stress in the Thymus of Down Syndrome Patients
Source: Front Immunol. 2021 Jun 1;12:669893. doi: 10.3389/fimmu.2021.669893 (PMC8204718; doi:10.3389/fimmu.2021.669893)
Supplement: Supplementary file 2 [file DataSheet_2.xlsx]

## Sheet: Epcam- DS - Epcam- HD
Gene	logFC	logCPM	LR	PValue	FDR
AC004233.2	5.2103	4.9053	27.8695	1.29776e-07	0.00225663
ESRP1	4.61125	3.81711	26.8992	2.14347e-07	0.00225663
KRT6A	4.73562	6.43492	26.4612	2.68892e-07	0.00225663
BEX2	2.19334	5.3565	23.4094	1.30938e-06	0.00824156
EPCAM	3.49288	6.19136	22.3542	2.26722e-06	0.0114164
RN7SKP151	-7.43458	-0.345041	20.1553	7.14014e-06	0.029143
KRT17	5.45356	11.4456	19.9135	8.10267e-06	0.029143
CERNA1	-8.41572	-0.202115	19.5825	9.63457e-06	0.0303212
CSTA	3.45757	4.8168	18.749	1.49104e-05	0.0386541
LAD1	3.82097	3.19935	18.6932	1.53529e-05	0.0386541
ST14	3.93475	4.87054	18.1252	2.06845e-05	0.0445484
SLC39A2	-7.65338	-1.26719	17.9942	2.21576e-05	0.0445484
KRT19	3.57716	10.4246	17.923	2.30023e-05	0.0445484
PCDHGB1	-7.8912	-0.881931	17.656	2.64677e-05	0.0475983
PI4KAP1	2.16975	4.68491	16.7118	4.35093e-05	0.0576453
BTG3	1.47122	6.454	16.5841	4.65389e-05	0.0576453
ADAMTS18	3.72531	3.89343	16.583	4.65667e-05	0.0576453
IQCA1	2.22511	6.04581	16.5501	4.73821e-05	0.0576453
AL390719.1	4.01117	2.16489	16.5276	4.79469e-05	0.0576453
AC011043.1	2.33349	3.07464	16.446	5.0056e-05	0.0576453
TDGF1	4.33678	6.35164	16.4372	5.02898e-05	0.0576453
RASSF6	1.93334	4.84482	16.4341	5.03712e-05	0.0576453
ZFAND2A	2.3771	7.60539	15.9291	6.57593e-05	0.0690425
DSG1-AS1	7.02626	1.54904	15.9275	6.58148e-05	0.0690425
FSTL4	7.41089	2.79341	15.7793	7.11755e-05	0.0693299
KRT16	3.74403	4.34279	15.7682	7.15962e-05	0.0693299
HIST1H2BD	2.02893	4.85512	15.6398	7.66244e-05	0.0704112
NFKBID	3.19392	5.95456	15.5432	8.06427e-05	0.0704112
ASTL	5.55213	1.83179	15.4827	8.32655e-05	0.0704112
USF1	2.07296	4.9018	15.4683	8.38994e-05	0.0704112
CD83	2.571	5.80524	15.374	8.81955e-05	0.071629
CLIC3	1.96706	4.41167	15.2781	9.27874e-05	0.0730034
CKS2	1.87436	5.1173	15.1162	0.000101095	0.0771291
HIST1H2AE	1.86775	4.37029	14.6786	0.000127487	0.094404
GPR87	7.42191	4.24257	14.5199	0.000138684	0.0958621
VAMP8	1.3809	5.98271	14.4455	0.000144276	0.0958621
AP001102.1	-7.00089	-2.14047	14.4156	0.000146581	0.0958621
HSD3BP4	-4.45163	-0.965285	14.4015	0.000147684	0.0958621
AC083837.1	6.03662	3.85911	14.3912	0.000148493	0.0958621
KRT14	3.13719	10.2952	14.2112	0.000163394	0.102844
FAM83B	4.16374	3.99658	14.0674	0.000176378	0.106443
STON2	-1.75711	4.74323	14.0547	0.000177567	0.106443
EZH2	2.15254	5.44276	13.7909	0.000204322	0.119122
AL449283.1	-7.00117	-1.45213	13.7558	0.000208181	0.119122
CD19	-7.25078	-2.08086	13.6608	0.000218973	0.122298
HIST1H2BG	1.6026	6.98523	13.6229	0.000223447	0.122298
NPTX1	3.48517	3.25732	13.5506	0.000232223	0.124397
GLB1L3	4.48102	1.72428	13.5107	0.000237211	0.124422
PRSS50	6.49929	1.499	13.2683	0.000269927	0.138693
AC103691.1	-6.05318	-1.59002	13.1942	0.000280811	0.139028
MXD1	1.8451	6.01213	13.1888	0.000281622	0.139028
TMPRSS3	6.57578	5.2823	13.0496	0.000303342	0.14687
SULT4A1	6.88595	2.68036	12.9622	0.00031785	0.14879
MPZL2	2.92945	6.30732	12.9303	0.000323302	0.14879
SLC20A1	1.52636	6.75598	12.9203	0.000325036	0.14879
GJB6	6.20982	3.54307	12.8764	0.000332746	0.149599
HSPA6	2.17134	9.72289	12.8183	0.000343243	0.151611
AC083806.2	-6.89668	-1.96434	12.7237	0.000361058	0.15673
LINC00327	-4.58179	-0.71333	12.5366	0.000399063	0.170292
GAS6	-2.28952	8.09146	12.4912	0.000408878	0.171572
AL590434.1	2.87079	1.2561	12.4588	0.000416032	0.171712
HIST1H2BJ	1.82186	4.70482	12.3337	0.000444866	0.176667
PSMG1	1.40569	4.78905	12.3215	0.000447765	0.176667
AC097634.3	-6.2804	-0.748335	12.316	0.000449088	0.176667
AP002433.2	-4.27164	-1.36733	12.2602	0.000462731	0.179233
LAMB3	2.72974	7.46232	12.1733	0.000484784	0.18493
AL591438.2	6.65663	-1.96266	12.0935	0.000505988	0.190138
ILF2P1	-4.52252	0.45097	11.8661	0.000571641	0.210125
HSPH1	1.849	8.92697	11.8265	0.000583943	0.210125
ATP10B	4.94277	1.06796	11.8133	0.000588077	0.210125
AC078950.1	-6.04036	-2.06039	11.7992	0.000592559	0.210125
RPS6KA1	1.91567	3.84073	11.7006	0.000624794	0.218478
RUBCNL	1.5152	5.65896	11.672	0.000634492	0.218754
PTX3	2.78549	2.98751	11.6473	0.000642959	0.218754
CALN1	3.2504	4.81282	11.584	0.000665216	0.219792
SAA1	3.09733	7.37744	11.5718	0.000669601	0.219792
AC104971.1	-5.81108	2.08754	11.529	0.000685205	0.219792
SH3BP1	-5.94603	-0.911721	11.5154	0.000690214	0.219792
RPL31P12	-7.0553	-1.56949	11.4721	0.000706507	0.219792
AC002511.1	-7.72665	-1.38774	11.4619	0.00071037	0.219792
MFNG	4.06306	4.26047	11.4365	0.000720145	0.219792
FOSL1	4.13157	6.53686	11.4297	0.000722784	0.219792
PTTG1	1.6579	4.38045	11.4251	0.000724579	0.219792
SHMT1P1	-4.71886	0.184619	11.3843	0.000740664	0.221996
ANKRD24	4.03203	2.24712	11.3026	0.000773972	0.229251
IL10RB-DT	4.87585	-0.61751	11.2629	0.000790695	0.230153
AC007846.1	6.68492	1.50512	11.218	0.000810082	0.230153
HSPD1	1.31928	9.43979	11.2145	0.000811589	0.230153
ACTG1P9	-8.5381	-0.8895	11.2005	0.000817765	0.230153
EFNB2	1.64545	4.03252	11.1893	0.000822725	0.230153
HSPE1-MOB4	7.29799	-1.32775	11.1502	0.000840243	0.23247
CD96	2.80241	2.31973	11.1104	0.000858472	0.234932
CXCL3	2.60044	5.65788	11.0324	0.000895353	0.24239
BORCS6	-2.30844	2.26723	11.0071	0.000907633	0.243101
HIST2H2BF	1.90719	3.82697	10.9404	0.000940875	0.249352
AGRP	-6.80944	-1.33418	10.9065	0.000958262	0.251314
SOD2	1.39188	9.33507	10.8689	0.000977915	0.253824
LSMEM1	2.52123	3.41474	10.7658	0.00103391	0.261415
JAKMIP3	-5.68377	0.698268	10.7607	0.00103678	0.261415
KLK10	3.45193	2.30564	10.7509	0.0010423	0.261415
HBEGF	2.12728	5.16054	10.7396	0.00104869	0.261415
LHFPL3-AS2	-6.70188	-2.31659	10.7112	0.00106488	0.262849
MYL7	-6.36808	-1.81931	10.6554	0.00109747	0.268263
FBP2	-6.39944	-0.393596	10.6304	0.00111246	0.269312
LINC00511	1.82027	6.40159	10.5796	0.00114342	0.271649
SYT8	-5.20186	2.83929	10.5627	0.0011539	0.271649
CD300A	3.64667	1.70195	10.5618	0.00115448	0.271649
AC021321.1	-6.61256	-1.88335	10.4881	0.00120147	0.276576
ALDH16A1	-2.55302	3.38112	10.4869	0.00120223	0.276576
KY	-4.30587	0.212488	10.4775	0.00120838	0.276576
TNFRSF10A	-6.52311	0.531963	10.3747	0.00127752	0.289766
GPR179	-7.27502	-1.61261	10.311	0.00132242	0.297273
HIST1H2AC	1.80121	7.45984	10.2471	0.00136899	0.301233
ADAM8	3.3635	1.9923	10.2322	0.00138013	0.301233
C1orf226	-4.30694	1.88768	10.1988	0.00140528	0.301233
ARNTL	-2.76752	5.17558	10.1908	0.00141143	0.301233
AC105020.1	-3.40794	0.685148	10.1711	0.00142658	0.301233
ANKRD18B	6.17264	1.29575	10.1655	0.00143096	0.301233
AC020663.3	-3.79578	0.169633	10.1646	0.00143163	0.301233
AC026691.1	-7.78011	-0.630969	10.1559	0.00143837	0.301233
PRSS2	9.41306	0.398669	10.144	0.00144772	0.301233
AL731559.1	-6.5938	-0.311438	10.0854	0.00149451	0.308419
CYP2J2	7.38957	0.207222	10.0528	0.00152114	0.30848
AC113398.2	-6.5438	-1.51162	10.0334	0.00153724	0.30848
SLC7A4	7.92381	-0.405499	10.0315	0.00153883	0.30848
HLA-V	-5.48653	1.96843	10.0256	0.00154381	0.30848
AL031777.1	2.48975	2.21656	9.98231	0.00158052	0.311164
SNHG1	1.10332	6.06741	9.9756	0.00158629	0.311164
IER3	1.7363	3.5975	9.96629	0.00159432	0.311164
TRIM29	2.00253	6.45195	9.84445	0.00170345	0.328331
IGLL1	4.04289	0.194093	9.83916	0.00170836	0.328331
SALRNA1	3.21345	1.69807	9.82235	0.00172404	0.328835
CHRNA6	6.84913	1.39702	9.77739	0.00176671	0.334192
FAM95C	5.36663	2.22776	9.75391	0.00178942	0.334192
AF064860.2	5.42253	0.204827	9.73529	0.00180764	0.334192
EFCAB6-AS1	-5.58678	-0.985161	9.72729	0.00181552	0.334192
HDC	8.86562	-0.439004	9.72428	0.0018185	0.334192
CXCL1	1.43914	6.82664	9.70324	0.00183944	0.334469
C3orf52	2.45419	2.8218	9.68847	0.00185427	0.334469
C6orf118	-6.24927	1.00475	9.68295	0.00185986	0.334469
MALAT1	-1.79474	13.8433	9.64538	0.00189828	0.336917
GNG5P3	-6.4085	-2.25774	9.64349	0.00190023	0.336917
Z99756.1	7.07077	-0.831694	9.57789	0.00196935	0.345815
AC104837.2	-6.63116	-0.983898	9.56445	0.00198381	0.345815
PRRG2	-4.36066	0.845642	9.54204	0.00200819	0.345815
HCAR2	3.14674	7.47272	9.53268	0.00201845	0.345815
SGK1	1.55569	8.22252	9.52242	0.00202977	0.345815
AC079089.3	5.53275	-0.0708351	9.51663	0.00203618	0.345815
HIST1H3J	4.05092	0.251599	9.50607	0.00204793	0.345815
SLC24A2	-6.11134	0.971896	9.49148	0.00206429	0.345815
SLC37A2	-4.50055	0.160687	9.48183	0.00207516	0.345815
EGR3	1.59274	5.54163	9.47072	0.00208777	0.345815
AL360091.2	-7.97852	-1.34374	9.45262	0.00210848	0.346962
ASS1	1.39736	4.90157	9.43183	0.00213251	0.348204
SERPINB2	6.8169	1.63635	9.41441	0.00215287	0.348204
TRAT1	3.68423	1.32275	9.41046	0.00215752	0.348204
CSNK1A1P1	-7.19068	0.620915	9.35177	0.0022277	0.355217
KIF2C	1.56521	3.45034	9.35055	0.00222919	0.355217
TRGC1	6.43865	-0.254865	9.33091	0.00225321	0.355781
F11R	1.3641	5.04252	9.32459	0.00226099	0.355781
AC009229.4	-4.83325	-1.44287	9.26103	0.00234082	0.364569
CLUL1	3.65801	3.47067	9.25714	0.0023458	0.364569
ASTN2-AS1	-4.51175	-1.50208	9.20627	0.00241188	0.372539
TRGC2	4.30806	-0.00471316	9.18893	0.00243483	0.37379
PLAC1	4.78119	-1.37348	9.16889	0.00246164	0.373831
HCAR3	2.80935	4.91911	9.16655	0.00246479	0.373831
KLK8	4.23922	2.99148	9.15093	0.00248591	0.374372
HIST2H2BE	1.57105	7.50802	9.14199	0.00249809	0.374372
GAPDHP61	-6.94851	-1.5572	9.07359	0.00259327	0.385017
HIST2H2AA3	5.57333	-2.18939	9.06083	0.00261143	0.385017
SLC14A1	3.17889	5.1548	9.05833	0.002615	0.385017
AC026367.2	-6.16835	-0.794159	9.04643	0.00263209	0.38528
AC016738.2	-7.58762	-1.79205	9.01464	0.00267826	0.389771
ETF1P1	-7.15325	-0.398509	8.98187	0.00272671	0.392482
FRMD6-AS2	-7.60598	-1.65921	8.98097	0.00272806	0.392482
SIK1B	2.47659	3.58077	8.95861	0.00276165	0.394803
MZB1	2.25533	4.47365	8.94124	0.00278804	0.394803
AL807752.5	-5.98015	-0.206211	8.93914	0.00279124	0.394803
RIMS4	-6.04751	-0.736408	8.91848	0.00282299	0.394847
AC087500.2	-4.57285	-0.491154	8.9178	0.00282404	0.394847
AF228730.4	6.5936	-0.798834	8.90571	0.0028428	0.394847
LINC00885	3.72279	4.79536	8.89231	0.00286374	0.394847
AC006017.1	-3.99164	-1.38646	8.88012	0.00288292	0.394847
KRT15	2.00846	8.28286	8.86492	0.00290704	0.394847
C21orf91	1.15517	5.34519	8.86315	0.00290985	0.394847
ANP32AP1	-5.59234	-2.00762	8.84828	0.00293366	0.394847
HIST1H2BF	2.47162	2.32864	8.84341	0.00294149	0.394847
VPS37D	-5.28993	-0.758672	8.83371	0.00295717	0.394847
AC090735.1	-5.83943	-0.608073	8.82686	0.00296829	0.394847
DMRTA1	-7.20537	1.79392	8.81983	0.00297974	0.394847
TMEM151B	3.05819	0.98277	8.809	0.00299748	0.394911
HSPE1	1.20537	7.36542	8.80043	0.00301159	0.394911
AP002770.2	-6.62076	-1.50202	8.7806	0.00304451	0.397158
GART	0.905772	6.41423	8.70983	0.00316499	0.408154
GIMAP6	8.67392	-0.954129	8.70573	0.00317212	0.408154
CSTB	0.953438	7.64072	8.69895	0.00318394	0.408154
HTR2B	-2.13832	2.40474	8.6934	0.00319364	0.408154
AL023754.1	5.73711	0.90837	8.65441	0.0032627	0.413818
AC097527.1	5.49735	2.46164	8.64988	0.00327083	0.413818
CACNA1E	-7.01353	-0.943032	8.61812	0.00332835	0.417574
GLRA4	-4.92854	1.53248	8.61378	0.0033363	0.417574
AC097493.1	-5.86657	-1.21083	8.60446	0.0033534	0.417574
SLC5A3	1.05895	6.22878	8.59717	0.00336686	0.417574
LINC01087	-6.85046	-1.41249	8.5548	0.00344613	0.42531
AP3B2	-3.76831	3.29761	8.54381	0.003467	0.425798
CUTALP	1.54268	5.34512	8.52637	0.00350036	0.427809
COL17A1	2.60808	7.89073	8.51488	0.00352253	0.428439
RNA5SP219	-5.38186	-1.45126	8.50011	0.00355125	0.429854
CXCL2	2.28908	8.91957	8.46999	0.00361053	0.432907
SERTM1	8.36136	-0.187035	8.46983	0.00361086	0.432907
TBCAP2	-4.22722	-1.61479	8.44882	0.00365281	0.435862
SLC10A5	-6.00752	-1.88149	8.39819	0.00375594	0.444232
NFKBIE	1.17649	4.16961	8.38923	0.00377451	0.444232
ZBED2	1.98733	7.14581	8.38856	0.00377589	0.444232
NWD1	-5.98799	2.20807	8.36695	0.00382106	0.447455
MOB2	-2.45181	2.66379	8.35014	0.00385659	0.449524
KRT2	-7.15838	0.307976	8.30972	0.00394334	0.457518
XAF1	-1.28119	6.20461	8.27311	0.00402366	0.464696
CARD11	3.75597	2.70069	8.25677	0.00406003	0.466755
AL512380.1	-5.91326	-1.18137	8.24399	0.00408871	0.467455
AP000462.3	-5.70355	-0.97702	8.23755	0.00410325	0.467455
HIST2H2AA4	4.86527	-2.3169	8.17305	0.00425175	0.477727
ITPRID1	-5.19464	-1.77553	8.16083	0.00428049	0.477727
MRPL39	1.01002	5.64058	8.15395	0.00429674	0.477727
PARP8	-1.34224	4.58037	8.14737	0.00431237	0.477727
MT-TE	-3.57207	2.10524	8.14688	0.00431352	0.477727
PNOC	7.14607	-0.373667	8.13837	0.00433382	0.477727
SRGN	2.31114	2.9657	8.13476	0.00434246	0.477727
CACYBP	1.17392	7.60332	8.1274	0.00436013	0.477727
KCNH8	-4.71588	1.79304	8.12571	0.00436419	0.477727
HTR4	-7.32244	-1.73643	8.10573	0.00441255	0.478945
AL353151.1	-5.84938	-1.43679	8.1054	0.00441336	0.478945
AC002454.1	4.39735	0.597413	8.09463	0.00443966	0.479731
CDH3	2.42626	7.64043	8.07227	0.00449478	0.482336
AL359697.1	-6.42028	-1.78737	8.06429	0.00451462	0.482336
LINC01607	-5.68393	0.447853	8.06163	0.00452124	0.482336
LINC01230	5.59604	-0.456538	8.05061	0.00454882	0.483231
RGPD1	3.71248	1.01568	8.02738	0.00460755	0.484716
OR2W6P	5.8382	-1.07666	8.01921	0.00462837	0.484716
IL2RG	2.37648	1.50078	8.01784	0.00463187	0.484716
AC131210.1	-4.34044	-2.06704	8.01474	0.00463981	0.484716
HCP5B	-6.4559	-1.08742	7.99018	0.00470317	0.485931
SPINT2	2.0663	7.85423	7.99004	0.00470354	0.485931
AL121594.1	3.36897	-1.25111	7.9878	0.00470935	0.485931
ITGB2	3.42998	1.7684	7.97324	0.00474739	0.487858
Z97055.1	-6.48295	-0.344606	7.96533	0.00476819	0.488003
PIK3R5	4.84833	1.09089	7.9558	0.00479336	0.488593
CCL19	-2.11083	11.1455	7.94778	0.00481463	0.488782
AL031663.2	5.18573	0.399627	7.92556	0.00487413	0.489907
SDR42E1	3.74578	3.77952	7.91822	0.00489395	0.489907
SLC15A1	5.98064	1.19472	7.91568	0.00490082	0.489907
DIO2	-2.11287	5.59086	7.90754	0.00492291	0.489907
AC005697.2	-3.39733	-1.10529	7.9032	0.00493474	0.489907
IL22RA1	-8.11857	-1.14923	7.90037	0.00494246	0.489907
KCNK9	6.1688	0.258007	7.88267	0.00499107	0.492785
AC012020.2	-3.464	1.04786	7.86169	0.00504931	0.496588
ACTN1-AS1	-3.96763	-1.25305	7.82824	0.00514361	0.501936
RPL37P6	6.39892	-2.5118	7.82224	0.00516071	0.501936
C12orf42	5.5017	0.539721	7.81739	0.00517459	0.501936
HEXA-AS1	-5.64903	-1.90081	7.8143	0.00518344	0.501936
FPR3	-5.11012	-1.50575	7.79304	0.00524479	0.504998
PTGS2	1.65317	6.26819	7.78947	0.00525517	0.504998
NNAT	2.14454	7.23343	7.77175	0.00530696	0.50699
AC144833.1	-7.06856	0.0717881	7.76862	0.00531618	0.50699
AC025741.1	-6.41623	-1.18852	7.75508	0.00535617	0.508877
HSH2D	3.02659	4.15684	7.72149	0.00545673	0.516227
AC091181.1	-5.16163	-0.233485	7.70897	0.00549472	0.516227
PARP10	-2.33797	5.27312	7.70288	0.00551329	0.516227
LINC01120	4.30088	-2.03432	7.70214	0.00551555	0.516227
HIST1H3H	1.5204	4.99343	7.68521	0.00556752	0.519161
AL031432.3	-3.93579	-1.34527	7.66747	0.00562252	0.522355
AC015923.1	-5.37739	-2.14978	7.65972	0.00564673	0.522675
GPR17	-3.85299	-2.244	7.64644	0.00568843	0.524607
AC115284.2	-2.93011	0.488467	7.61768	0.00577987	0.529513
AP003035.1	-5.1811	-2.55023	7.61647	0.00578375	0.529513
AL139405.1	-6.1326	0.505559	7.60952	0.00580611	0.529513
AC079354.1	-6.55607	-1.85302	7.59698	0.00584661	0.529513
TUSC8	3.72675	2.43322	7.59693	0.00584679	0.529513
TK1	1.46167	3.89208	7.58125	0.00589785	0.529648
KRT32	4.4035	2.93351	7.57165	0.00592934	0.529648
KREMEN2	3.50886	3.8428	7.55879	0.00597179	0.529648
CCDC144B	-1.81305	3.92361	7.55371	0.00598868	0.529648
TMEM191B	2.60177	-0.511704	7.5526	0.00599236	0.529648
OCIAD2	2.00474	5.41519	7.54876	0.00600513	0.529648
ERVW-1	-5.31149	-1.22668	7.53968	0.00603549	0.529648
CASP1P2	4.45272	5.84891	7.52929	0.00607037	0.529648
AC097639.1	6.29418	0.89487	7.52858	0.00607278	0.529648
OVOL1	5.70973	2.06801	7.52041	0.00610038	0.529648
DSG1	5.00507	1.0509	7.51968	0.00610284	0.529648
ZNF662	-2.09298	4.46041	7.51575	0.00611619	0.529648
AC244033.1	-6.9317	-2.26778	7.51411	0.00612176	0.529648
TATDN2P1	-6.45323	-0.135734	7.48787	0.0062116	0.531767
AL031777.3	1.44026	3.51813	7.48298	0.00622849	0.531767
PPP1R1B	4.46445	0.594028	7.46822	0.00627978	0.531767
SLC9A9-AS1	-6.00696	-2.01645	7.46803	0.00628042	0.531767
AC032011.1	-6.41135	-1.14138	7.46746	0.00628241	0.531767
CXADR	1.57198	5.56799	7.46177	0.0063023	0.531767
C10orf71	-5.4666	-1.54945	7.45944	0.00631046	0.531767
UBE2C	2.50682	3.00742	7.45758	0.00631699	0.531767
TJP2	1.52627	4.07539	7.44901	0.00634714	0.531767
SERPINA1	-5.21186	1.00764	7.44609	0.00635746	0.531767
SH3TC1	2.36749	4.11521	7.43811	0.00638569	0.532359
AC004584.1	-4.72524	-1.87345	7.42288	0.00643998	0.532893
HSPA7	2.25446	6.75443	7.4158	0.00646536	0.532893
KRT5	2.24236	7.91663	7.41367	0.00647302	0.532893
PRSS8	1.67966	5.48088	7.41254	0.00647708	0.532893
RPL26P35	-5.95953	-1.68409	7.40676	0.00649792	0.532893
DRC7	-5.38074	1.85636	7.37202	0.00662463	0.541521
SNTG1	2.26634	4.95072	7.35879	0.00667358	0.543472
KRTAP5-9	-6.64212	-2.19249	7.34871	0.00671108	0.543472
ASB9	4.25214	1.7429	7.34523	0.0067241	0.543472
SMTNL2	-3.08614	1.35683	7.34236	0.00673484	0.543472
AQP3	1.30804	4.12343	7.33112	0.00677707	0.543843
DDX21	0.897808	6.07523	7.32563	0.00679783	0.543843
LINC02102	-6.18674	-2.27323	7.32259	0.00680931	0.543843
SVIL	-0.88991	7.13449	7.31657	0.00683218	0.543843
S100B	4.56609	2.51649	7.31256	0.00684744	0.543843
KCNH7	3.06907	2.30428	7.29786	0.0069037	0.545454
PXT1	5.4857	-2.36409	7.29594	0.00691106	0.545454
LLGL2	-1.76425	3.89706	7.27355	0.00699774	0.550569
OLR1	-4.73422	1.84683	7.20433	0.00727277	0.569267
LRIG1	-0.975276	5.47422	7.2024	0.00728061	0.569267
MED6P1	-6.57333	-1.46082	7.18884	0.00733585	0.57181
MFSD2A	2.67118	2.77895	7.17489	0.00739309	0.573056
AC104109.2	-4.60626	0.0490506	7.17237	0.00740349	0.573056
AC107884.1	-2.24904	2.10158	7.16834	0.00742012	0.573056
SH2D4B	6.03825	1.95931	7.14802	0.0075047	0.577816
ADCY9	-1.24836	3.71283	7.13951	0.00754038	0.578793
KRT8P48	-5.98335	-1.82748	7.09129	0.00774593	0.591464
PEG10	1.02816	5.72116	7.08979	0.00775244	0.591464
NR4A1	1.42722	8.90946	7.06414	0.00786419	0.598177
CRYBG2	5.12567	1.01668	7.0441	0.00795267	0.598505
PNP	1.96364	5.63746	7.03903	0.0079752	0.598505
STAT1	-0.98048	8.50156	7.03674	0.0079854	0.598505
AC144530.1	-2.64267	-1.41915	7.03439	0.00799591	0.598505
MRPS6	0.872505	5.90747	7.03104	0.00801089	0.598505
AP001178.3	-5.66723	-0.0933631	7.02164	0.00805306	0.598505
CTB-178M22.2	2.90686	0.502805	7.01095	0.00810129	0.598505
MCL1	0.89816	7.69733	7.01009	0.00810516	0.598505
TPCN1	-0.98002	5.33468	7.00987	0.00810615	0.598505
RASSF10	-5.30949	1.03751	7.00418	0.00813197	0.598505
GIGYF1	-1.929	3.03456	6.9989	0.00815599	0.598505
DGCR9	-6.15124	-0.06819	6.99228	0.00818618	0.598505
RPS24P12	-5.46852	-2.10048	6.99011	0.00819614	0.598505
LINC01503	1.41407	3.70549	6.98898	0.00820131	0.598505
GAL3ST1	-6.53671	0.580892	6.97873	0.00824843	0.598664
LMLN2	-7.13482	-1.74027	6.97816	0.00825104	0.598664
AC003965.1	-6.65276	-1.88439	6.96525	0.00831076	0.601264
AC091965.5	-6.49556	-0.954261	6.95551	0.00835615	0.602816
HIST1H2BM	2.62078	0.94054	6.94448	0.00840782	0.604811
PTPRT	-1.43761	4.99417	6.92789	0.00848617	0.608707
PSPHP1	-6.98893	1.01856	6.90523	0.0085944	0.613944
TOX	2.04877	2.60294	6.90241	0.00860795	0.613944
SLC2A1	1.99482	6.32981	6.89032	0.00866637	0.614773
AL590787.1	-6.22862	-1.8587	6.88789	0.00867814	0.614773
FAM157B	-5.41351	-1.65857	6.88487	0.00869282	0.614773
RN7SKP269	-5.88032	-2.16763	6.87234	0.00875397	0.616097
CA8	2.16138	3.88537	6.86992	0.00876588	0.616097
FAM201A	6.39306	1.13389	6.86362	0.00879683	0.616097
MUC15	3.4294	3.6501	6.85852	0.00882195	0.616097
ITGB4	1.67085	5.9005	6.85548	0.00883696	0.616097
AC008676.3	-6.02568	-1.61918	6.85116	0.00885836	0.616097
HIST1H4C	-1.4841	5.18556	6.83219	0.00895296	0.62096
AC124248.1	5.62124	-0.180656	6.82722	0.00897788	0.620979
AL445928.2	-4.97798	-1.97013	6.81036	0.00906303	0.625151
TMEM150C	-1.08796	5.33272	6.7996	0.00911784	0.627213
AL596218.1	-5.76183	-2.39014	6.7899	0.00916751	0.627298
BTBD7P1	-5.34681	-1.94515	6.78963	0.00916891	0.627298
CTXND2	-5.07112	1.56687	6.78403	0.00919769	0.627562
AL627309.7	3.98377	-0.308228	6.77806	0.00922849	0.627961
ULBP2	4.78305	1.34871	6.76031	0.00932076	0.629158
GRAMD2B	-0.878176	6.49449	6.7577	0.0093344	0.629158
AL451069.3	7.80978	-1.71333	6.75383	0.00935467	0.629158
USH1C	5.03558	2.98583	6.75304	0.00935883	0.629158
GAL3ST3	4.99154	2.08032	6.75071	0.00937102	0.629158
CHAF1B	1.49246	2.7128	6.74463	0.00940304	0.62924
ZNF10	1.1221	5.2614	6.7401	0.00942696	0.62924
ZNF727	-7.80448	-0.352487	6.73607	0.00944823	0.62924
WNT4	-5.0002	1.28866	6.73031	0.00947881	0.62924
HIST1H2AI	2.54732	1.32331	6.72614	0.00950097	0.62924
PARD6G-AS1	1.52096	4.64362	6.72217	0.00952219	0.62924
LPIN3	-1.79392	5.79429	6.71052	0.00958457	0.63072
MROH7	-2.60518	-0.0942515	6.70444	0.0096173	0.63072
AL512504.1	-3.82464	-1.62462	6.70399	0.00961976	0.63072
NMU	-4.79718	0.30941	6.69188	0.0096853	0.633368
AC124276.2	-3.48956	-1.32793	6.68095	0.00974486	0.63395
AC067956.1	4.84508	0.335757	6.67677	0.00976774	0.63395
AC104164.2	-5.21104	-0.503041	6.66847	0.00981331	0.63395
Z84468.1	-6.63371	-2.13758	6.668	0.00981591	0.63395
MIR155HG	3.33617	1.92192	6.66724	0.00982009	0.63395
TFAP2A	-2.82113	-0.153109	6.62519	0.0100546	0.645679
AC106820.1	-5.71594	-0.311617	6.62164	0.0100747	0.645679
AL049874.2	-5.34024	-0.521588	6.62093	0.0100787	0.645679
KIAA1024L	6.46205	0.201775	6.61372	0.0101196	0.645994
AC010834.3	-2.76358	0.573381	6.60898	0.0101466	0.645994
ARMH1	1.79388	1.94944	6.60652	0.0101606	0.645994
CD74	-1.44148	9.48269	6.59955	0.0102004	0.646893
HIST1H2BK	1.48947	5.47881	6.58567	0.0102803	0.648017
AC006946.3	-6.66649	-1.4572	6.58247	0.0102988	0.648017
DSG3	2.41546	6.71902	6.5802	0.0103119	0.648017
HIST1H1C	1.58114	4.75277	6.57668	0.0103324	0.648017
ZBTB2	1.6127	5.1314	6.57418	0.0103469	0.648017
RASSF7	1.81616	3.66367	6.56256	0.0104146	0.650643
HLA-F	-1.15938	6.28585	6.54695	0.0105064	0.654754
ZBTB21	1.10456	5.55835	6.54097	0.0105418	0.655333
AC099792.1	-6.20928	-0.111599	6.52551	0.0106338	0.659428
C11orf52	-3.86372	-0.785843	6.52058	0.0106633	0.659631
AC018553.1	-5.56195	-2.1452	6.49979	0.0107887	0.664211
CD8B	1.95632	3.14616	6.49956	0.0107901	0.664211
AL023284.4	5.29571	-0.0116779	6.49271	0.0108318	0.664474
HSPA4	0.825574	6.50001	6.48946	0.0108516	0.664474
AP003472.2	6.37168	-1.94645	6.48587	0.0108736	0.664474
KIF25-AS1	6.65911	-0.375666	6.47494	0.0109406	0.666952
LINC01122	3.9893	1.07049	6.46498	0.0110021	0.668256
YIPF7	6.16951	-1.27306	6.46288	0.0110151	0.668256
AC104819.1	-2.8117	-1.64325	6.45726	0.01105	0.668762
AC018634.1	6.4662	-1.35541	6.44116	0.0111506	0.67238
PLEKHG4B	1.95302	2.24545	6.43571	0.0111849	0.67238
AL442163.1	-4.78393	-1.60338	6.43491	0.0111899	0.67238
CDCP1	-2.89233	3.2433	6.41214	0.0113343	0.677617
CDCA2	2.7341	1.34989	6.40987	0.0113488	0.677617
YTHDF1P1	-6.12813	-2.20868	6.40846	0.0113578	0.677617
AC006019.2	5.65066	0.401677	6.40249	0.011396	0.678292
FGF17	-5.14197	-1.58008	6.38636	0.0115001	0.68287
AC106052.1	-4.0859	-1.79006	6.3756	0.01157	0.684854
AC112693.3	-3.43065	-0.0919408	6.37004	0.0116063	0.684854
KCNQ5	-5.29203	1.09143	6.36267	0.0116546	0.684854
HLA-H	-2.00142	5.20649	6.35691	0.0116925	0.684854
KDF1	2.44655	2.90662	6.34962	0.0117406	0.684854
KBTBD11-OT1	4.05472	-0.70439	6.34654	0.0117611	0.684854
AC026770.1	-5.60056	-1.7842	6.34591	0.0117652	0.684854
ANKRD36C	-0.873178	6.30651	6.34159	0.0117939	0.684854
SLC25A47	-5.19254	-1.8217	6.33637	0.0118286	0.684854
AC004672.2	-6.22582	-2.07866	6.33554	0.0118342	0.684854
AC013549.2	-6.73176	-1.16154	6.33041	0.0118685	0.684854
FLJ16779	3.71204	2.10077	6.33004	0.011871	0.684854
HMGN2P40	-5.06603	-2.57207	6.32692	0.0118918	0.684854
AC006518.2	-2.94419	-0.825025	6.32064	0.0119341	0.684854
WFDC2	1.65126	4.74821	6.31873	0.0119469	0.684854
BANK1	2.21568	2.56251	6.306	0.012033	0.684854
AP003392.4	-3.53994	0.8821	6.29879	0.0120821	0.684854
FAM155B	-6.00892	-2.28254	6.298	0.0120874	0.684854
AC129507.1	-3.67962	1.83077	6.29459	0.0121107	0.684854
LINC01913	-6.13602	0.44188	6.28998	0.0121422	0.684854
XAB2	-2.48192	3.1817	6.2888	0.0121503	0.684854
DPP6	2.3592	4.1119	6.28662	0.0121652	0.684854
NGEF	4.42387	-1.48274	6.28356	0.0121863	0.684854
BCL11A	1.62283	6.62158	6.28092	0.0122045	0.684854
KSR2	-5.19865	2.45664	6.27961	0.0122135	0.684854
LRIG2	-0.785109	5.3906	6.26376	0.0123233	0.687657
AC104365.2	6.43024	-1.27049	6.26192	0.012336	0.687657
SLC17A8	7.43912	0.115522	6.26057	0.0123454	0.687657
ATOH7	-6.12918	-0.170406	6.25167	0.0124076	0.689587
BPGM	1.05298	5.74502	6.23784	0.0125049	0.689587
PTGER4	1.04608	5.88678	6.23768	0.012506	0.689587
SETD4	0.825794	5.61973	6.23133	0.0125509	0.689587
HSPE1P6	6.17264	-2.63448	6.22801	0.0125745	0.689587
UGDH	0.933477	7.14473	6.22672	0.0125837	0.689587
DEFB1	5.50711	-0.435048	6.22354	0.0126063	0.689587
AC087752.2	-5.77114	-1.46738	6.22306	0.0126097	0.689587
AC013562.1	-7.11712	-0.916929	6.22069	0.0126266	0.689587
AC104164.1	-6.57164	-1.99047	6.21198	0.0126889	0.690859
AC015802.4	-2.89781	-0.797633	6.20976	0.0127048	0.690859
AL137790.1	5.78017	-1.11204	6.20324	0.0127517	0.691917
TNFAIP8	1.2784	4.68552	6.19594	0.0128043	0.693279
LRRC23	1.08543	4.26692	6.19061	0.012843	0.693879
UBE2Q2P2	-2.18882	3.44467	6.16372	0.0130396	0.696645
EDAR	4.19513	1.90021	6.16359	0.0130406	0.696645
AC123768.2	-4.47203	-1.72562	6.15734	0.0130868	0.696645
TBC1D22A	-0.950154	5.39548	6.15652	0.0130929	0.696645
SNHG17	0.897778	5.74736	6.1565	0.013093	0.696645
AC020907.3	3.35391	-1.80698	6.14951	0.0131448	0.696645
DMBT1P1	-5.32901	-0.298273	6.14216	0.0131996	0.696645
AC017071.1	-5.73439	-2.1093	6.14074	0.0132102	0.696645
AC093162.2	-5.80084	-1.81208	6.13959	0.0132188	0.696645
DNAJB4	1.13756	8.45589	6.13184	0.0132769	0.696645
AC010198.1	-5.43824	-2.37166	6.13105	0.0132828	0.696645
AC245041.2	2.0461	4.18859	6.12873	0.0133003	0.696645
ETS2	1.6392	7.76267	6.12832	0.0133033	0.696645
TMEM72	-6.61391	-1.65339	6.12406	0.0133354	0.696645
SNX18P3	6.22529	-0.27655	6.1236	0.0133389	0.696645
AC107398.2	-4.03954	-1.51456	6.1192	0.0133721	0.696645
MINK1	-1.58945	2.62702	6.11279	0.0134207	0.696645
PRAL	-3.97221	-0.194687	6.11005	0.0134415	0.696645
TNFSF9	1.96571	6.64895	6.10955	0.0134453	0.696645
GACAT2	5.74585	-2.06075	6.10926	0.0134476	0.696645
ARMC4	6.28624	2.16623	6.09077	0.013589	0.702527
CCDC87	-6.38327	-1.29198	6.07759	0.0136907	0.706335
FABP6	-5.89482	-1.14856	6.06797	0.0137655	0.707577
TMEM213	6.72699	-2.0374	6.06213	0.0138111	0.707577
FEM1C	0.992632	5.3404	6.0601	0.013827	0.707577
NUFIP2	0.904001	6.30944	6.05922	0.0138339	0.707577
AC008277.2	-5.86002	-1.1261	6.05648	0.0138553	0.707577
AP001052.1	4.82728	-1.082	6.04623	0.013936	0.709772
PGLYRP4	-4.47374	1.29253	6.04387	0.0139547	0.709772
AL157912.1	3.44101	-2.15348	6.03707	0.0140085	0.711072
ZHX2	-0.902952	5.01308	6.02544	0.0141011	0.713151
DENND2D	-1.39391	4.08273	6.02394	0.0141131	0.713151
AC124312.6	-5.06713	-1.70083	6.01964	0.0141476	0.713151
NKAIN3-IT1	-5.47719	-0.412445	6.01774	0.0141628	0.713151
AC073263.1	-3.93453	-1.79207	6.00959	0.0142283	0.714609
CETN4P	-3.38986	0.0731998	6.00559	0.0142606	0.714609
AP003969.1	-5.33058	-1.19156	6.00355	0.0142772	0.714609
TNNI3	5.81215	-0.483059	5.99922	0.0143122	0.714609
AC083973.1	-5.58071	-1.66787	5.99363	0.0143577	0.714609
RSAD1	-1.11964	5.77587	5.98861	0.0143986	0.714609
USP16	0.773458	6.58959	5.98433	0.0144335	0.714609
PRICKLE2-AS1	-4.32613	-1.84102	5.98372	0.0144385	0.714609
MFSD6L	5.50969	-0.201849	5.98194	0.0144531	0.714609
LINC02334	-4.97708	-0.118827	5.97554	0.0145057	0.714609
AC104447.1	-6.72866	0.624346	5.9709	0.0145438	0.714609
AC133106.1	-2.74759	-0.0226926	5.97089	0.014544	0.714609
BAG3	1.51229	6.94433	5.96821	0.014566	0.714609
MIR17HG	1.32307	4.00799	5.96543	0.0145891	0.714609
SLC52A3	5.97601	1.42917	5.96176	0.0146194	0.714705
SBSPON	-2.42541	4.77632	5.95509	0.0146748	0.716023
EZR	1.31906	8.36458	5.95139	0.0147057	0.716141
OAS3	-0.912456	7.05098	5.94495	0.0147595	0.717375
PMAIP1	1.69027	6.04829	5.93863	0.0148125	0.717502
PCBP3	1.8705	3.46817	5.93547	0.0148391	0.717502
NUP210	1.14854	4.99314	5.93023	0.0148833	0.717502
AL035661.1	2.62502	3.60555	5.92253	0.0149485	0.717502
JUN	-2.03905	10.189	5.92014	0.0149687	0.717502
COL4A4	-2.00074	4.27276	5.91655	0.0149993	0.717502
PRDX2	0.960342	8.06074	5.91407	0.0150204	0.717502
SUDS3	-0.924414	4.67596	5.90852	0.0150678	0.717502
GRK1	6.11696	-1.50146	5.90803	0.015072	0.717502
AL022097.1	-6.27689	-1.9182	5.9061	0.0150885	0.717502
AC012236.1	-4.73014	-1.3985	5.90548	0.0150938	0.717502
TMEM256P2	-3.24788	0.660728	5.89599	0.0151754	0.717502
AC073957.3	-3.47261	-0.355752	5.89521	0.0151821	0.717502
C1orf52	0.851129	5.41246	5.89132	0.0152157	0.717502
DNAJC19P7	-6.32914	-2.22008	5.88979	0.0152289	0.717502
IGSF5	3.19093	1.06409	5.88868	0.0152385	0.717502
HIST1H2BH	1.76308	2.16212	5.88167	0.0152993	0.717502
HLA-C	-1.55423	9.24532	5.88134	0.0153022	0.717502
RNF139-AS1	1.15121	4.01611	5.87674	0.0153422	0.717502
BTN3A2	-0.911267	5.95333	5.87644	0.0153448	0.717502
HLA-B	-1.30681	9.8778	5.86327	0.01546	0.717502
C20orf144	-4.63802	-1.75683	5.86253	0.0154665	0.717502
RNU6-611P	-3.10012	-2.17275	5.86204	0.0154709	0.717502
AC092437.1	-7.08377	-1.74127	5.86089	0.0154809	0.717502
AL031656.1	-5.13862	0.0162865	5.85946	0.0154935	0.717502
IL27RA	-1.32866	4.47948	5.85763	0.0155097	0.717502
AC127455.1	-4.85265	-1.50834	5.85514	0.0155316	0.717502
ARHGAP9	3.49074	0.669096	5.84817	0.0155932	0.718263
AC093915.1	5.49622	-0.849027	5.84683	0.0156051	0.718263
PNPT1P1	-5.20962	-2.29664	5.84287	0.0156403	0.718568
LRRC4	2.32361	2.93294	5.82259	0.0158217	0.72488
B4GALNT4	2.13938	2.8788	5.82108	0.0158352	0.72488
AC112493.1	-5.81559	-2.41658	5.8122	0.0159154	0.727228
PCNA	0.8158	5.67506	5.80463	0.015984	0.728073
AC012066.1	-2.46306	1.18414	5.80378	0.0159918	0.728073
SLC35F3	5.13416	0.798591	5.80007	0.0160255	0.728292
PPL	1.45821	6.43612	5.78153	0.0161955	0.73469
GALNT6	2.80721	1.47408	5.77312	0.0162731	0.736887
DOC2B	-2.26077	1.04398	5.76799	0.0163207	0.737255
CXCL8	3.85072	4.4408	5.76383	0.0163593	0.737255
CASP16P	-5.10341	-0.127683	5.76278	0.0163691	0.737255
SIRT1	1.42581	5.56348	5.7559	0.0164334	0.73806
MARK3P3	7.59767	-1.28858	5.75377	0.0164533	0.73806
MAP3K8	1.23012	7.43639	5.74754	0.0165117	0.73806
MEIOC	-2.58424	-0.0262051	5.74631	0.0165234	0.73806
LINC01300	-3.31192	-2.13898	5.74478	0.0165377	0.73806
AF001548.1	-4.2652	-1.9897	5.73082	0.0166697	0.73806
NOC2LP1	-3.73066	-1.43473	5.73059	0.0166718	0.73806
FBXL21	5.73609	-1.58734	5.73048	0.016673	0.73806
RASGEF1A	-3.42687	0.786051	5.72565	0.0167188	0.73806
AL603832.2	7.83477	-0.587765	5.72504	0.0167246	0.73806
SPTBN5	2.26756	1.74012	5.72222	0.0167515	0.73806
AL049874.3	-5.3033	-0.549128	5.72045	0.0167684	0.73806
AC023511.1	5.3764	-2.24993	5.71951	0.0167774	0.73806
AC016705.2	-4.94813	0.0749489	5.71742	0.0167974	0.73806
PDS5B	-0.899291	5.33519	5.70248	0.016941	0.740009
B3GALT5-AS1	2.69085	1.02084	5.69854	0.016979	0.740009
AC069029.1	-4.1539	-1.7091	5.69846	0.0169798	0.740009
RAD54L2	-1.01017	6.20609	5.69091	0.017053	0.740009
AC005476.1	-4.9892	-2.15178	5.6855	0.0171057	0.740009
AL139158.2	5.81695	-0.369933	5.68508	0.0171098	0.740009
RIPPLY2	-6.43076	-1.3941	5.68169	0.0171429	0.740009
MYB	2.30104	1.72285	5.68073	0.0171522	0.740009
HGFAC	-4.74746	0.0516382	5.67505	0.0172079	0.740009
ABCA7	1.58103	3.69204	5.67301	0.0172279	0.740009
CD300LG	-6.3279	-1.74167	5.67299	0.0172281	0.740009
IGFBPL1	4.49732	1.61635	5.67269	0.017231	0.740009
FAM3B	3.18488	3.81734	5.67165	0.0172412	0.740009
AC003005.2	-5.56857	-1.68282	5.66966	0.0172608	0.740009
AC005912.2	-4.95852	-1.95031	5.66349	0.0173216	0.740009
Z69666.1	-3.3112	-0.092682	5.66209	0.0173355	0.740009
RAC2	2.53525	2.86161	5.66148	0.0173414	0.740009
AC011511.2	4.69779	-1.88765	5.65014	0.017454	0.743551
NCLP1	-5.77486	-2.24153	5.63597	0.0175956	0.74832
TSC1	-0.73644	6.56914	5.63219	0.0176335	0.748667
OLFM3	7.96587	0.127817	5.62474	0.0177087	0.74919
B2M	-1.19488	13.1348	5.62322	0.0177241	0.74919
AC121338.2	-6.25926	-1.06374	5.62213	0.0177351	0.74919
ESPL1	2.48288	2.88642	5.61713	0.0177858	0.749317
MIR27B	2.45236	-1.19935	5.61596	0.0177977	0.749317
RPSAP48	-5.10375	-1.3086	5.61298	0.0178279	0.749338
NELL1	3.27582	5.26228	5.60806	0.017878	0.750004
AC007552.1	-6.6053	-1.83343	5.60024	0.017958	0.750004
SEMA3B	1.70986	6.18718	5.59642	0.0179973	0.750004
GRIK4	-4.20866	-0.48043	5.59367	0.0180255	0.750004
RCAN1	1.40522	5.90229	5.59283	0.0180341	0.750004
AC104961.1	-5.91636	-1.0594	5.59088	0.0180543	0.750004
CROCCP2	0.850778	5.2452	5.58831	0.0180808	0.750004
EPSTI1	-0.865382	6.33501	5.58804	0.0180835	0.750004
LUNAR1	-3.62653	-1.28173	5.58291	0.0181366	0.750004
AC112206.4	-5.66339	-2.06198	5.5784	0.0181833	0.750004
EPYC	3.49118	-0.719639	5.57327	0.0182367	0.750004
AL645998.1	-5.26973	-1.9013	5.56554	0.0183174	0.750004
NDST3	3.49802	0.727445	5.56251	0.0183491	0.750004
AC022400.4	-4.60597	-1.45606	5.56187	0.0183558	0.750004
MIR222HG	1.81744	3.6418	5.55922	0.0183836	0.750004
IFNLR1	-2.69421	1.8025	5.5556	0.0184217	0.750004
AKR1C4	-6.87769	-2.15349	5.55197	0.0184599	0.750004
AC026358.1	6.05694	-2.35937	5.55068	0.0184735	0.750004
HSPA4L	1.20365	4.48649	5.54914	0.0184898	0.750004
AC022973.4	4.98756	-1.49176	5.54779	0.018504	0.750004
AC108463.1	2.53205	-1.71418	5.54719	0.0185103	0.750004
SCNN1G	3.44274	5.36883	5.54717	0.0185106	0.750004
TIFA	1.09734	5.18812	5.54468	0.018537	0.750004
FAM71C	-3.91535	0.54075	5.54108	0.0185752	0.750004
IFI44L	-0.840438	8.17956	5.53564	0.0186329	0.750004
LINC01127	2.52077	5.27726	5.53553	0.0186341	0.750004
HIST1H3C	2.30346	0.922758	5.53422	0.0186481	0.750004
SLC30A1	1.28221	4.02619	5.52593	0.0187366	0.750605
AP000880.1	4.18253	-1.07339	5.52472	0.0187496	0.750605
FZD9	5.53016	0.019147	5.51921	0.0188087	0.750605
AC073130.1	-6.89462	-1.80696	5.51676	0.0188351	0.750605
TRIB1	1.41363	6.84172	5.51554	0.0188483	0.750605
AL137024.1	-3.53099	-1.3723	5.50893	0.0189196	0.750605
MTFP1	2.62573	0.0171982	5.50879	0.0189212	0.750605
BTBD16	-3.49117	-0.721764	5.50808	0.0189288	0.750605
AL157373.2	3.35252	-0.169611	5.50785	0.0189313	0.750605
AC004918.3	-2.88185	-1.35464	5.50073	0.0190085	0.751977
AF038458.2	-5.07145	-1.65552	5.49915	0.0190257	0.751977
ACSM6	-2.99674	-0.172606	5.49565	0.0190638	0.752304
AP002768.1	-5.23419	-1.33395	5.49205	0.0191031	0.752675
KRT36	-5.45468	0.328115	5.48657	0.0191631	0.753859
AC098591.1	-4.08272	0.42173	5.48344	0.0191975	0.754032
AL138787.2	-4.43461	-1.46817	5.47859	0.0192508	0.754933
AC090092.1	-5.20048	-0.968115	5.4759	0.0192804	0.754933
AC233701.1	5.47159	-1.94815	5.46694	0.0193796	0.756995
IRF9	-0.96777	5.80324	5.4648	0.0194032	0.756995
AL023284.2	5.24548	-2.46753	5.463	0.0194232	0.756995
AC008731.1	-1.93609	0.850866	5.45199	0.0195461	0.760606
AC125611.2	-4.65774	-1.84609	5.44489	0.0196256	0.762522
CCDC8	-1.26695	4.62677	5.42995	0.0197943	0.767889
MCM4	0.711455	5.51826	5.4255	0.0198448	0.768665
SCIMP	-2.04269	1.19166	5.42176	0.0198873	0.76913
PAPLN	-1.28609	6.82167	5.41545	0.0199594	0.769762
GSDMC	-2.94904	2.25151	5.41434	0.0199719	0.769762
AL359710.1	-4.12194	-1.74236	5.40924	0.0200304	0.769762
APOB	4.03793	0.966669	5.40563	0.0200719	0.769762
AL391005.1	4.497	0.295851	5.40304	0.0201017	0.769762
LINC01780	-3.32459	0.504604	5.40005	0.0201362	0.769762
ZNF829	-1.30137	2.72711	5.3995	0.0201425	0.769762
AC005332.3	-2.88876	0.307224	5.39647	0.0201775	0.769762
PCDH15	2.92185	2.5895	5.39636	0.0201788	0.769762
LINC01606	5.10072	-0.0979267	5.38777	0.0202784	0.770419
AL592424.1	-6.94252	-1.63847	5.38149	0.0203515	0.770419
SNHG8	0.860394	6.77085	5.38145	0.020352	0.770419
AQP4-AS1	2.9576	0.177083	5.37916	0.0203786	0.770419
HMGB2	0.972241	7.48966	5.37668	0.0204077	0.770419
ARHGEF16	2.01781	3.19453	5.37465	0.0204315	0.770419
FAM160B1	-1.00386	4.84954	5.37261	0.0204554	0.770419
SLC5A9	-2.51166	2.07488	5.37159	0.0204673	0.770419
AC010530.1	-4.00579	-1.10062	5.36257	0.0205735	0.770419
ATP6V0D2	5.73598	0.764697	5.36039	0.0205992	0.770419
AC092720.1	5.1236	-1.97337	5.35978	0.0206063	0.770419
L29074.1	-5.40198	-2.34061	5.35965	0.0206079	0.770419
NEXMIF	-4.77781	-0.643556	5.35815	0.0206257	0.770419
BCL11B	2.25024	1.49752	5.35667	0.0206432	0.770419
TMEM253	-3.51172	-1.38261	5.35529	0.0206595	0.770419
ADM	1.47043	8.1902	5.35197	0.0206989	0.770419
WDR62	1.7959	1.89253	5.3505	0.0207163	0.770419
IFITM1	-1.02818	9.53889	5.34561	0.0207745	0.771445
MMP3	4.87977	1.44805	5.34289	0.0208069	0.771511
GPC5	-3.43128	-0.984223	5.33767	0.0208693	0.772688
CD3D	2.69422	3.30252	5.33012	0.0209599	0.7749
PCP4	3.20349	6.3974	5.32145	0.0210645	0.777627
CES4A	-1.13646	4.73524	5.31574	0.0211336	0.77897
ZNF840P	-5.30063	-1.50826	5.31334	0.0211628	0.77897
EHF	-4.9845	1.95967	5.30678	0.0212426	0.779048
AGBL4	-4.91807	1.63403	5.30604	0.0212516	0.779048
AC010536.1	-4.3878	-0.95735	5.30554	0.0212577	0.779048
HNRNPK	0.984753	8.06175	5.29526	0.0213836	0.782308
USH2A	-3.37837	3.9108	5.29176	0.0214266	0.782308
GADD45G	1.98835	3.93228	5.29068	0.0214399	0.782308
SOD1	0.767703	8.42042	5.28718	0.0214829	0.782743
PRMT1P1	-3.25674	-1.88065	5.28222	0.0215443	0.783024
RHPN1-AS1	-5.19853	-0.444567	5.28153	0.0215528	0.783024
DAAM1	-1.19209	5.61214	5.27564	0.0216258	0.784544
CHRNA7	1.37526	3.55973	5.26199	0.0217961	0.784629
RF00599	-4.45806	-2.32228	5.26182	0.0217982	0.784629
HMGCS1	1.48494	5.75161	5.25598	0.0218715	0.784629
KLHL8	-1.20729	4.05548	5.25436	0.0218918	0.784629
C11orf87	-5.70691	-0.224868	5.24942	0.0219541	0.784629
AL354766.2	-2.29119	2.69867	5.24231	0.022044	0.784629
STXBP2	1.60647	3.41471	5.24195	0.0220486	0.784629
GATD3B	1.19427	3.1528	5.24015	0.0220714	0.784629
MAP2K3	1.30671	6.48279	5.2384	0.0220935	0.784629
GPATCH8	-0.772001	6.02807	5.23401	0.0221495	0.784629
HSPE1P5	4.4968	-0.965552	5.23072	0.0221913	0.784629
ANXA10	-4.09542	-1.23526	5.22617	0.0222494	0.784629
LINC02570	3.85429	3.79624	5.22604	0.0222511	0.784629
AC008592.2	-4.70239	-2.16936	5.22428	0.0222736	0.784629
AL135818.2	-4.91648	-1.67707	5.22241	0.0222976	0.784629
PCK1	1.84671	3.20951	5.22215	0.0223009	0.784629
LYPD5	2.63056	1.64911	5.22162	0.0223077	0.784629
ITGAL	2.43865	1.52884	5.21647	0.022374	0.784629
PHF5A	1.62769	2.55179	5.21569	0.0223839	0.784629
INTS2	-1.19582	3.5031	5.21566	0.0223843	0.784629
KCNH6	3.47185	5.63506	5.21476	0.022396	0.784629
AQP11	-1.86846	2.08111	5.21383	0.022408	0.784629
COL4A3	-1.91647	3.69118	5.212	0.0224316	0.784629
AL391056.1	-4.77658	-0.409601	5.21189	0.0224329	0.784629
NR1D1	1.67511	2.87143	5.20401	0.0225348	0.784629
CD46P1	5.01289	-1.80802	5.20226	0.0225576	0.784629
CHST6	-5.10363	-0.852057	5.20166	0.0225653	0.784629
HSP90AA1	1.06004	11.8392	5.20159	0.0225663	0.784629
RPL7P42	-5.8748	-1.75917	5.20078	0.0225768	0.784629
MXRA8	-1.53494	6.36753	5.19958	0.0225923	0.784629
ZWINT	1.08297	4.7661	5.19943	0.0225943	0.784629
AC127024.4	-2.64952	0.645853	5.19509	0.0226508	0.785508
GLG1	-0.969579	8.01756	5.18915	0.0227283	0.787111
FAM228A	-2.327	0.498464	5.18467	0.022787	0.788062
JMJD6	0.78474	6.26543	5.17546	0.0229081	0.789693
ADAM28	-2.59564	2.99411	5.17517	0.0229119	0.789693
STK26	1.09453	4.66532	5.17393	0.0229283	0.789693
P4HA3	-3.55351	0.539322	5.16847	0.0230005	0.791098
PRSS46P	-5.02629	-0.966725	5.15813	0.0231378	0.793233
AC005692.1	-3.1234	-1.35246	5.152	0.0232196	0.793233
RBM17P4	-4.39226	-1.64465	5.14886	0.0232616	0.793233
PDHA1P1	-6.29414	-1.17316	5.14585	0.0233021	0.793233
ITGA6	1.33978	4.83425	5.14538	0.0233083	0.793233
PLEK2	1.22495	5.10905	5.14458	0.023319	0.793233
PPIF	1.05837	6.22272	5.14164	0.0233585	0.793233
EXPH5	-1.51225	4.50617	5.1401	0.0233793	0.793233
KIF18A	1.79659	2.46464	5.13845	0.0234015	0.793233
AC090740.1	-2.67252	1.59097	5.13653	0.0234274	0.793233
NDRG2	-0.867257	7.98383	5.13315	0.0234731	0.793233
AL121845.3	-3.08726	-1.44655	5.13288	0.0234767	0.793233
PPIAP90	-3.34916	-1.41511	5.13029	0.0235117	0.793233
EWSAT1	2.95094	-0.00751169	5.12913	0.0235275	0.793233
MARCKSL1	1.10949	4.92607	5.12857	0.0235352	0.793233
MECOM	-4.98083	0.142205	5.12293	0.0236117	0.793662
IGF1R	-0.765515	6.51647	5.12106	0.0236371	0.793662
RPL5P18	-5.43293	-2.5887	5.12067	0.0236425	0.793662
HECTD3	-1.16475	5.72054	5.10976	0.0237915	0.797403
CYYR1-AS1	3.77798	-0.260241	5.10789	0.0238172	0.797403
IRS4	3.20802	1.51652	5.09473	0.0239987	0.801736
GCNT1	2.71632	3.79573	5.09205	0.0240358	0.801736
EPB41L4A-AS1	0.91503	4.73467	5.09068	0.0240547	0.801736
PCLAF	2.04085	2.04615	5.08929	0.0240741	0.801736
THAP9-AS1	0.784247	5.46747	5.08543	0.0241277	0.801782
THRAP3	-0.916131	7.14861	5.0832	0.0241587	0.801782
GSTO2	1.16466	5.94032	5.08232	0.024171	0.801782
IFRD1	1.06763	8.12811	5.07972	0.0242073	0.801931
HSPA8	1.24894	11.3882	5.0728	0.024304	0.803236
SRRM1P3	-5.48975	-1.00497	5.06799	0.0243716	0.803236
AMD1	0.910785	6.61442	5.06447	0.0244211	0.803236
AC018629.1	3.52436	-0.398902	5.06419	0.0244251	0.803236
AL049795.1	-2.28131	-1.69151	5.06318	0.0244394	0.803236
DAB1-AS1	-6.18514	-1.51629	5.06212	0.0244544	0.803236
BIRC5	1.72116	3.41656	5.05803	0.0245121	0.803236
RN7SKP292	-4.3989	-1.75917	5.0541	0.0245677	0.803236
TIMP1	-1.27016	10.1674	5.05106	0.0246109	0.803236
PLAC8	1.73487	2.2304	5.04675	0.0246722	0.803236
BDKRB1	3.15429	3.10738	5.04502	0.0246968	0.803236
FAM124B	4.51863	-0.0155886	5.045	0.0246971	0.803236
DMKN	1.8648	6.11561	5.04479	0.0247001	0.803236
POLRMT	-1.50323	4.0974	5.04304	0.0247251	0.803236
MIR1343	3.79689	-1.91915	5.04303	0.0247253	0.803236
AL022324.3	-5.18619	-1.13399	5.03708	0.0248103	0.804012
ADAM19	-1.88082	4.47732	5.03539	0.0248345	0.804012
C4A	-1.74836	5.12995	5.0315	0.0248904	0.804012
WASIR2	-6.75774	-0.823415	5.02967	0.0249167	0.804012
SCARNA18	-5.75886	-1.75283	5.02816	0.0249384	0.804012
AC009229.2	-4.11042	-1.77731	5.02675	0.0249587	0.804012
ZDHHC8P1	3.37845	0.297749	5.02578	0.0249727	0.804012
RORB	-4.58909	-1.48458	5.02254	0.0250194	0.804175
AL139041.1	-5.41293	-0.576664	5.021	0.0250416	0.804175
LTF	3.74155	3.95235	5.01364	0.0251483	0.806258
AC022960.1	-5.68901	-1.99659	5.01011	0.0251998	0.806258
RNF219-AS1	-4.3978	-1.84699	5.00882	0.0252185	0.806258
MST1R	-0.934868	5.66001	5.00772	0.0252346	0.806258
SLC16A1	0.833488	6.34335	5.00489	0.0252758	0.80655
SPATS2L	-0.738129	6.87408	4.99047	0.0254874	0.812272
CDCA8	1.88513	2.61318	4.98668	0.0255431	0.813021
AC019211.1	4.28568	0.115801	4.98344	0.025591	0.813517
DDX18P1	-5.0945	-1.40801	4.98061	0.0256329	0.81382
AC084346.2	5.27485	-2.1085	4.97719	0.0256837	0.814406
AC025175.1	-5.44762	-1.08728	4.9734	0.0257401	0.814495
AC073133.2	5.42921	-2.03696	4.97265	0.0257512	0.814495
PLAC8L1	-3.644	-1.14963	4.96909	0.0258042	0.815148
LINC02137	4.29167	-0.72731	4.96541	0.0258592	0.815861
GPRC5A	1.62815	6.58354	4.95901	0.0259551	0.817225
USP27X	-3.41604	-1.51589	4.95754	0.0259772	0.817225
GDF5	-2.44646	0.321601	4.95291	0.0260468	0.817225
RNA5SP328	-3.9338	-2.03447	4.95209	0.0260592	0.817225
RAB39A	5.61912	-1.57196	4.95172	0.0260647	0.817225
CDCA5	1.40886	2.86478	4.94579	0.0261543	0.817874
AC126773.4	-4.8272	-1.70224	4.94336	0.0261911	0.817874
EIF5AP3	-5.01056	-1.73103	4.94049	0.0262346	0.817874
CHI3L2	1.65211	5.0719	4.93998	0.0262424	0.817874
HSPD1P9	-4.62894	-1.833	4.93962	0.0262478	0.817874
AL138999.2	-2.92102	-0.443188	4.93219	0.0263608	0.819917
PTPN4	-1.04664	4.34274	4.93103	0.0263785	0.819917
AL355987.5	-6.56953	-0.836812	4.92832	0.0264201	0.820194
MIR205HG	1.96449	7.61126	4.92414	0.0264839	0.821166
AP002478.1	7.07087	-0.976941	4.91872	0.0265672	0.822704
PLB1	1.28109	3.13737	4.91251	0.0266629	0.822704
AL117378.2	5.58376	-0.732138	4.90809	0.0267312	0.822704
ZNF800	-1.26072	4.06924	4.90781	0.0267355	0.822704
MIR325HG	-3.22227	0.305453	4.90712	0.0267461	0.822704
MCOLN2	2.83123	1.0736	4.9063	0.0267589	0.822704
FAM220CP	4.98882	-1.4182	4.90536	0.0267734	0.822704
USP19	-1.13351	4.26453	4.90397	0.026795	0.822704
KRT9	4.40726	-0.632424	4.89943	0.0268656	0.823867
AL033527.5	-4.76056	-0.900651	4.89507	0.0269335	0.824507
SLC35E2A	1.07431	4.3496	4.89389	0.0269519	0.824507
IDI1	1.20109	6.44903	4.89105	0.0269962	0.824859
KRT17P6	3.14521	1.14208	4.88178	0.0271417	0.827179
ADH4	-3.21622	-1.03431	4.8798	0.0271728	0.827179
KBTBD8	2.29406	1.70014	4.87965	0.0271751	0.827179
LINC01586	-4.94399	-0.0100824	4.87784	0.0272036	0.827179
CDH15	-4.20312	-0.400135	4.86699	0.0273751	0.831392
AL353593.3	-4.88331	-2.18877	4.86323	0.0274349	0.832203
C11orf24	0.807292	5.21283	4.85638	0.027544	0.833796
LINC02254	-3.99731	-0.900932	4.85499	0.0275662	0.833796
AC006511.3	-3.24907	0.499944	4.85188	0.027616	0.833796
SPATA42	-4.89044	-0.361177	4.85164	0.0276199	0.833796
C2CD4B	-3.05212	2.0506	4.84908	0.0276609	0.834034
AC010894.2	-5.09744	-1.79652	4.84365	0.0277481	0.8348
CR2	4.56967	0.908074	4.84048	0.0277992	0.8348
CYP1B1	-1.23721	9.2325	4.84009	0.0278054	0.8348
ATP5PO	0.711275	5.96285	4.83863	0.027829	0.8348
WDR86-AS1	1.94524	0.997812	4.8372	0.0278521	0.8348
MAST4-IT1	-4.06731	0.0732275	4.83483	0.0278905	0.834956
PICART1	4.16934	-1.38572	4.82518	0.0280469	0.837417
CTXND1	-3.5844	-1.86102	4.82205	0.028098	0.837417
SDHCP2	-5.51995	-2.03552	4.82168	0.0281039	0.837417
LINC00707	-6.17583	-1.13856	4.82157	0.0281057	0.837417
POLR2J4	-1.09807	3.48187	4.81494	0.028214	0.839128
TFRC	1.07363	7.29141	4.81398	0.0282298	0.839128
AL121601.2	-5.86403	-2.40474	4.81029	0.0282903	0.839935
AC007743.1	5.27559	0.267124	4.80822	0.0283243	0.839954
HNRNPA1P59	-4.29467	-2.1874	4.80434	0.0283882	0.840857
XYLT2	-0.939068	4.92847	4.79896	0.0284768	0.842493
HAS1	2.24603	6.49261	4.78711	0.0286735	0.847314
UVRAG-DT	4.59811	0.0537736	4.77342	0.0289023	0.852036
AC015722.2	-3.11743	-0.704402	4.77288	0.0289114	0.852036
CCNO	-5.02846	-1.14826	4.76892	0.0289779	0.852036
AC146507.2	-2.671	0.000944167	4.76212	0.0290926	0.852036
CA2	2.44918	6.0711	4.76092	0.0291129	0.852036
TRBV26OR9-2	-4.73998	-1.84176	4.75995	0.0291294	0.852036
AC044810.2	4.49627	0.86819	4.75478	0.0292171	0.852036
CENPU	1.55875	3.43043	4.75417	0.0292273	0.852036
OR7E26P	6.70941	-1.07024	4.75402	0.0292299	0.852036
ZNF90P1	-3.55991	-0.880247	4.75313	0.0292451	0.852036
LIPH	-3.3792	-1.23345	4.74586	0.0293689	0.852036
AL133216.2	-1.59691	2.03268	4.74523	0.0293796	0.852036
AC084819.1	-2.82745	1.10332	4.7447	0.0293887	0.852036
ARC	1.98292	5.44448	4.74369	0.0294059	0.852036
AC113385.3	5.84391	-2.36924	4.74248	0.0294267	0.852036
AP001099.1	6.31981	-0.929122	4.74083	0.0294549	0.852036
CCT8	0.760754	7.27619	4.74048	0.0294608	0.852036
DEDD2	1.31442	6.22974	4.73993	0.0294702	0.852036
AL353743.3	-6.5572	-0.704773	4.73958	0.0294762	0.852036
MFGE8	-0.967779	6.19437	4.73589	0.0295396	0.852709
SLC38A8	4.40973	3.37752	4.73128	0.0296189	0.852709
AC016722.1	4.99013	-1.45978	4.72714	0.0296902	0.852709
AC099494.3	-3.87072	-1.40912	4.72683	0.0296956	0.852709
PGM2L1	1.10157	3.89331	4.72582	0.0297129	0.852709
NCF1	3.04069	-1.23959	4.72447	0.0297363	0.852709
AC090772.1	-2.82123	-1.33219	4.72223	0.0297751	0.852709
HOXA2	-1.494	3.75176	4.72114	0.0297939	0.852709
TNRC6A	-0.916022	5.42227	4.71926	0.0298265	0.852709
CCNL2	-0.90741	9.0563	4.71804	0.0298478	0.852709
AL050343.1	2.47822	-1.45877	4.71664	0.0298721	0.852709
CA1	3.84729	7.21007	4.71191	0.0299543	0.853436
AC010976.2	3.89279	-1.81053	4.7101	0.0299858	0.853436
AC020978.4	5.08135	-2.16222	4.70934	0.0299992	0.853436
AC097504.1	-3.82069	-0.300304	4.7015	0.0301363	0.855442
BMS1P8	2.68294	-1.65494	4.69982	0.0301659	0.855442
NDUFAB1P1	-3.80464	-2.16291	4.69681	0.0302186	0.855442
SCD5	-0.984753	4.85758	4.69643	0.0302253	0.855442
AC084880.3	-1.74862	1.96364	4.69391	0.0302698	0.855442
LINC02518	-2.89817	-1.21784	4.69165	0.0303095	0.855442
MIR205	4.4962	-0.634022	4.69071	0.0303261	0.855442
NCAPH	1.99398	2.50534	4.68983	0.0303416	0.855442
CYP4F29P	-5.77423	2.12712	4.68623	0.0304054	0.856282
LRRC75A-AS1	0.724224	6.4334	4.67698	0.0305694	0.859939
DEPDC1B	2.27996	1.60551	4.67443	0.0306149	0.860259
BMS1P21	-4.12065	-1.10949	4.66773	0.0307344	0.862654
AL034399.2	-4.88881	-1.61536	4.66423	0.0307972	0.863453
AL731563.2	1.6438	1.1678	4.65623	0.0309411	0.866522
PRICKLE3	-1.75134	0.55387	4.64873	0.0310765	0.868814
AC112198.2	-5.01647	0.789936	4.6416	0.0312058	0.868814
RAB3B	3.21333	4.22361	4.64041	0.0312275	0.868814
NHLH1	4.49615	1.8521	4.63953	0.0312436	0.868814
MYL4	2.10462	4.43135	4.63869	0.0312588	0.868814
AC104031.1	-3.195	-1.39654	4.63811	0.0312693	0.868814
TSPAN13	1.04394	4.68837	4.63405	0.0313434	0.868814
AP003501.3	-4.07275	-1.94272	4.63373	0.0313494	0.868814
GIPC3	4.99051	-0.903392	4.63159	0.0313884	0.868814
NOP16	1.19292	5.20256	4.63113	0.031397	0.868814
CREG1	-1.46177	6.70093	4.63082	0.0314025	0.868814
AC092745.2	4.99007	-2.33424	4.6231	0.0315441	0.871774
RND1	1.13283	5.09498	4.61929	0.0316143	0.872223
CREM	1.05717	5.20141	4.61668	0.0316625	0.872223
PAX1	1.71805	5.87361	4.61658	0.0316643	0.872223
RTKN	-1.12027	3.55217	4.61132	0.0317615	0.873856
KLRC1	6.21454	-0.278071	4.60962	0.031793	0.873856
AL132800.1	-5.25465	-1.1722	4.60741	0.031834	0.87403
PABPN1L	-4.83494	-0.977487	4.60526	0.0318739	0.874172
LBX2	-1.91589	-0.319136	4.602	0.0319347	0.874886
AC090912.3	-4.92797	-0.872596	4.59662	0.032035	0.87668
SLC9C1	-2.86746	-0.280237	4.59459	0.0320731	0.876769
AC109326.1	-2.05473	6.48324	4.5913	0.0321347	0.8775
CCDC60	-4.27037	-0.450401	4.5819	0.0323114	0.880021
BLVRB	1.12041	6.97098	4.58139	0.0323209	0.880021
AC025539.1	4.01147	-1.20857	4.57993	0.0323485	0.880021
HOXA-AS3	-4.79362	-1.84643	4.57753	0.0323939	0.880021
MAB21L3	4.93512	1.49997	4.57033	0.0325302	0.880021
GATC	0.773533	4.60067	4.57022	0.0325323	0.880021
AC092809.1	-4.82997	-2.01997	4.56892	0.0325571	0.880021
RYBP	0.921816	4.44982	4.5678	0.0325783	0.880021
AC090246.1	6.24898	-1.58594	4.56706	0.0325925	0.880021
IL7	1.61232	5.40525	4.5645	0.0326412	0.880021
CU638689.4	3.32336	-1.72262	4.56356	0.0326591	0.880021
AL022342.1	-2.58821	-0.771268	4.55723	0.03278	0.880021
AL138781.1	3.69304	-1.14514	4.55687	0.0327869	0.880021
EGR4	4.07336	2.85272	4.55323	0.0328568	0.880021
AP000757.1	-1.63317	2.05684	4.55166	0.0328868	0.880021
ZFYVE9	-1.44658	3.41809	4.55152	0.0328896	0.880021
PRND	5.02998	0.46715	4.55067	0.0329058	0.880021
AL391425.1	-5.00104	0.249704	4.54768	0.0329634	0.880021
C1orf116	6.39271	0.411682	4.54153	0.0330821	0.880021
AC104964.2	-5.72806	-0.967342	4.54052	0.0331016	0.880021
NGB	5.24053	-0.137746	4.53862	0.0331383	0.880021
ATP6V0A4	4.33681	1.43294	4.5379	0.0331522	0.880021
WDR95P	3.86117	-0.537799	4.53748	0.0331604	0.880021
AL354928.1	4.99001	-1.68986	4.53743	0.0331614	0.880021
AC098617.1	-4.11218	-1.37461	4.53484	0.0332116	0.880021
NIPSNAP1	0.708065	5.38235	4.53477	0.033213	0.880021
MC2R	6.33895	-1.09778	4.53325	0.0332424	0.880021
LINC02363	-4.60547	-1.96359	4.52836	0.0333376	0.880021
CACNA1I	4.31784	-1.297	4.5255	0.0333933	0.880021
MT-TA	-1.91117	-0.00882161	4.52275	0.033447	0.880021
GAPDHP49	5.24503	-0.910279	4.52266	0.0334488	0.880021
PARD6B	-1.84465	3.71658	4.52239	0.033454	0.880021
CST3	-1.23638	10.0184	4.52207	0.0334603	0.880021
CCKAR	-5.71091	-0.369251	4.5212	0.0334774	0.880021
PTPN22	3.34568	1.18185	4.52043	0.0334924	0.880021
PAQR6	1.69593	1.83169	4.51862	0.0335279	0.880021
RNF32	-2.04871	0.841062	4.51606	0.0335781	0.880021
ITPR1	-1.17657	6.12927	4.51523	0.0335944	0.880021
AC068473.3	-3.22651	1.80448	4.51209	0.033656	0.880021
PYCR1	1.37057	4.41696	4.51191	0.0336596	0.880021
PRSS3P4	5.14116	-2.34528	4.51189	0.0336601	0.880021
CHODL	1.89889	2.34597	4.50481	0.0337996	0.881704
ZFAS1	0.776357	5.59691	4.50382	0.0338192	0.881704
AL627309.5	-2.7853	-1.49679	4.50204	0.0338545	0.881704
RNU7-10P	-2.93006	-1.90276	4.50108	0.0338735	0.881704
AL136984.1	-2.33584	-0.474452	4.49841	0.0339265	0.881704
AC103957.2	-4.26814	-1.36222	4.49695	0.0339554	0.881704
ATP5PF	0.749174	7.00875	4.49623	0.0339696	0.881704
ID1	1.03489	7.84102	4.49309	0.034032	0.882414
AL136418.1	-3.09465	-0.752829	4.48811	0.0341313	0.884079
AC008496.2	-3.48025	-1.69982	4.48357	0.0342221	0.885391
INO80E	-1.76345	1.23098	4.48206	0.0342523	0.885391
AC005100.1	-7.32915	-0.424429	4.47513	0.0343916	0.886563
NRIP1	0.773062	4.65053	4.47348	0.0344248	0.886563
AC106707.1	-5.39622	-0.948555	4.47189	0.0344568	0.886563
LINC00641	1.29575	5.31079	4.47092	0.0344765	0.886563
JUP	-0.715385	6.44389	4.46847	0.0345259	0.886563
ABHD3	0.726456	5.33832	4.46846	0.034526	0.886563
LPAR3	5.12311	1.87637	4.46441	0.034608	0.886563
AC002310.6	-4.49001	-2.10628	4.46382	0.03462	0.886563
VPS9D1-AS1	3.77842	-0.228245	4.46158	0.0346654	0.886563
FTH1P1	-3.79352	-2.20906	4.46142	0.0346686	0.886563
IGLV1-51	2.69016	1.3283	4.46061	0.034685	0.886563
S100A16	0.718176	6.72518	4.45497	0.0347997	0.888593
AC073648.3	-4.4366	-1.60971	4.4505	0.0348911	0.889976
ZBTB8B	-3.33616	-1.36126	4.44852	0.0349315	0.889976
SH3BGR	1.79024	1.29995	4.44607	0.0349816	0.889976
GUCA1A	-5.95486	1.18422	4.44531	0.0349973	0.889976
ATAD3C	1.92677	1.61032	4.44095	0.0350866	0.889976
KRT8P46	3.86392	-1.44831	4.43803	0.0351467	0.889976
STEAP2	-1.5074	5.13675	4.43684	0.0351714	0.889976
C1orf195	-3.32992	-1.76693	4.43512	0.0352067	0.889976
SLC25A33	1.43091	3.40128	4.43415	0.0352267	0.889976
SPDYE18	-1.28108	4.03446	4.43238	0.0352633	0.889976
AC084033.3	0.912792	4.38546	4.43083	0.0352953	0.889976
LINC02397	-4.19743	-0.694955	4.42905	0.0353322	0.889976
TIAM1	1.02347	6.16705	4.42836	0.0353464	0.889976
CIART	1.6566	4.31024	4.42825	0.0353488	0.889976
D2HGDH	-1.68145	2.77736	4.41803	0.035561	0.893032
AJ011931.1	4.43259	1.07393	4.41544	0.0356151	0.893032
HSF2BP	1.99635	1.42701	4.412	0.0356871	0.893032
ICAM1	1.76867	9.21355	4.41029	0.0357229	0.893032
MIR181A1HG	1.25545	3.25741	4.40705	0.0357907	0.893032
HSD17B1P1	-4.76025	-1.90179	4.4063	0.0358064	0.893032
RPL22L1	1.26322	3.60324	4.4057	0.035819	0.893032
NOX5	-3.20693	0.875108	4.40385	0.0358578	0.893032
NEDD9	1.21938	7.16448	4.40316	0.0358725	0.893032
ANKRD45	-5.23206	-1.08435	4.39938	0.0359519	0.893032
HCG20	-5.88814	-2.28341	4.39918	0.0359563	0.893032
ITGB6	-6.18284	-0.666056	4.39778	0.0359858	0.893032
MIR7851	-3.08377	-2.16555	4.39437	0.0360578	0.893032
ENPP3	2.17879	3.88134	4.39326	0.0360813	0.893032
AC092279.1	-1.07135	3.759	4.39305	0.0360858	0.893032
MAEL	2.99265	-0.435416	4.39269	0.0360934	0.893032
EHMT1	-0.849719	5.42153	4.39013	0.0361476	0.893032
KCNJ2	-3.48926	3.07382	4.3879	0.0361948	0.893032
CDKL2	4.02158	-1.33027	4.38738	0.036206	0.893032
AP001994.1	4.82444	-0.669655	4.38713	0.0362112	0.893032
WIF1	2.43291	3.17132	4.38695	0.036215	0.893032
CILP2	-3.54485	0.0908161	4.38373	0.0362835	0.893112
SERPINE1	1.10207	7.14551	4.38346	0.0362892	0.893112
CPTP	-1.86062	1.05577	4.37674	0.0364326	0.895765
RIN2	-1.00202	5.96599	4.37335	0.0365051	0.895921
EHD1	0.865465	5.98791	4.37134	0.0365483	0.895921
AL137789.2	-5.21622	-2.26606	4.37058	0.0365645	0.895921
SAA2	2.9838	4.69154	4.36831	0.0366132	0.895921
TRBC1	1.92287	4.3108	4.36719	0.0366373	0.895921
AC102953.2	-4.08121	-1.83913	4.36649	0.0366524	0.895921
MRPL11	0.682742	5.55964	4.36125	0.0367654	0.897157
PLIN2	1.14693	7.79558	4.35951	0.0368028	0.897157
TAL2	-3.85702	-0.00691025	4.35868	0.0368209	0.897157
LINC01361	5.8166	-2.14028	4.35629	0.0368726	0.897157
AZGP1	7.30187	-0.830098	4.35133	0.0369801	0.897157
GAS5	0.865087	7.91636	4.3509	0.0369893	0.897157
VWDE	4.72015	0.18547	4.35088	0.0369897	0.897157
SNHG10	1.00652	4.46634	4.34974	0.0370146	0.897157
RAD51AP1	1.65512	2.26459	4.34819	0.0370482	0.897157
DNAJB1	1.02008	11.5697	4.34618	0.037092	0.897157
CREBZF	-0.906033	6.70481	4.34605	0.037095	0.897157
GRM4	3.82546	0.243398	4.342	0.0371832	0.897933
EIF4A2P2	-3.87493	-1.61495	4.3413	0.0371984	0.897933
AC025284.1	5.55889	-1.79756	4.33844	0.037261	0.898582
AL359643.2	2.44544	-1.72725	4.33638	0.0373061	0.898625
AL096816.1	-6.32278	-1.66439	4.3351	0.0373341	0.898625
WDR49	-3.25888	0.515907	4.33243	0.0373929	0.89918
RLN2	4.26928	-0.72064	4.32653	0.0375226	0.899355
TNF	1.68021	4.12465	4.32633	0.0375271	0.899355
AC087565.2	-4.57273	-1.20332	4.32563	0.0375425	0.899355
VN1R51P	4.28479	-2.13134	4.32113	0.037642	0.899355
LTBP2	-1.06227	6.15869	4.32051	0.0376556	0.899355
KPNA2	1.32019	6.1475	4.3179	0.0377134	0.899355
RPL7P26	-4.01372	-1.19256	4.31503	0.0377772	0.899355
AC020558.3	-3.42676	-1.81514	4.31421	0.0377953	0.899355
AC011369.1	-4.75708	-0.233945	4.31219	0.0378401	0.899355
CHRNB2	-3.79048	0.240371	4.31205	0.0378433	0.899355
EDN3	3.53263	4.85651	4.30973	0.0378949	0.899355
DTNB	-0.775265	4.72747	4.30923	0.037906	0.899355
PTENP1-AS	-3.28743	-0.813135	4.3084	0.0379247	0.899355
AC005077.4	-4.58687	-0.780227	4.30823	0.0379284	0.899355
LRRIQ3	4.39148	-0.624001	4.30498	0.0380009	0.899355
PLA2G6	-1.41921	2.71488	4.29957	0.0381221	0.899355
BIK	2.84852	2.28249	4.29655	0.0381898	0.899355
HSPA5	1.70888	12.0483	4.29322	0.0382646	0.899355
SLC35E2B	-0.776167	5.91841	4.2913	0.0383079	0.899355
G0S2	1.32017	5.42161	4.29077	0.0383199	0.899355
AC104350.1	-3.38028	-2.27321	4.28827	0.0383761	0.899355
NPAS4	3.1609	2.07953	4.28799	0.0383825	0.899355
ERF	-1.90593	1.31049	4.28663	0.0384133	0.899355
ORC1	2.66327	2.50247	4.28652	0.0384158	0.899355
CHGA	3.12159	2.8101	4.28392	0.0384744	0.899355
ESRG	2.77996	4.25464	4.28332	0.038488	0.899355
ONECUT2	4.94877	0.537961	4.28331	0.0384884	0.899355
ADGRG1	1.85964	2.44988	4.28235	0.0385101	0.899355
AC084816.1	1.75724	5.91796	4.28224	0.0385126	0.899355
C9orf152	3.40512	1.55288	4.28007	0.0385618	0.899355
LTB4R	-1.04584	4.26095	4.27647	0.0386436	0.899355
AL049629.1	5.30394	-1.34713	4.27601	0.0386541	0.899355
SUMO3	0.882163	5.91532	4.27543	0.0386673	0.899355
PFDN2	0.74508	5.51199	4.27489	0.0386795	0.899355
AC007405.1	-3.73859	0.362981	4.27459	0.0386863	0.899355
ZNRF3-AS1	-3.67986	0.370731	4.2745	0.0386883	0.899355
AC015909.5	-3.60498	0.0924448	4.27118	0.0387641	0.899355
AC027309.3	-5.60065	-1.59652	4.27048	0.0387801	0.899355
ORC6	1.68885	2.72596	4.26928	0.0388073	0.899355
SERPINB13	-6.32635	-1.45519	4.26829	0.03883	0.899355
TMEM88	2.3325	0.131154	4.26677	0.0388648	0.899355
ANKRD20A11P	-5.39442	2.81552	4.26431	0.038921	0.89983
CFAP52	-4.68487	1.98211	4.26231	0.038967	0.900066
PPP2R2D	1.02068	3.50976	4.25994	0.0390213	0.900493
AC241585.3	-4.73191	-2.13305	4.25566	0.0391198	0.90112
CCNB2	1.59963	3.48731	4.25565	0.03912	0.90112
SLC39A7	1.44519	3.46214	4.25329	0.0391744	0.901548
CASC18	-3.86097	-1.63746	4.24916	0.0392698	0.901822
TYRO3P	-3.52105	-0.674192	4.24873	0.0392797	0.901822
BTAF1	-0.863296	6.62022	4.2441	0.039387	0.901822
NPY	5.83523	0.48978	4.24348	0.0394013	0.901822
AL359878.1	-3.23682	0.786652	4.23939	0.0394965	0.901822
CCNB1	1.21263	4.04511	4.23899	0.0395056	0.901822
AGO1	-0.672093	5.46648	4.23713	0.0395489	0.901822
SELE	4.04381	0.38768	4.23245	0.0396581	0.901822
AC090772.4	-2.41576	0.0725438	4.23229	0.039662	0.901822
PSMD3	-1.3178	4.1223	4.23205	0.0396675	0.901822
AC135507.2	-4.15084	-2.0302	4.23161	0.0396778	0.901822
RASL11A	0.941017	4.93907	4.23033	0.0397077	0.901822
RNF148	-4.53719	-0.281165	4.22952	0.0397267	0.901822
MSR1	5.11434	-1.32222	4.22833	0.0397544	0.901822
CENPK	1.39299	2.48724	4.2281	0.03976	0.901822
HCST	2.73832	-1.23681	4.2275	0.039774	0.901822
FUNDC1	1.03555	3.87854	4.22588	0.039812	0.901822
LARS2	-0.965173	3.70825	4.22507	0.039831	0.901822
AL022323.3	-4.99882	-1.37914	4.22164	0.0399116	0.902207
AP001972.3	-4.13253	-1.76602	4.21862	0.0399826	0.902207
ACTBP2	-2.46106	0.0840355	4.21839	0.0399881	0.902207
MAU2	-0.747655	5.6145	4.21539	0.0400589	0.902207
APOC1	-1.39868	5.35993	4.21427	0.0400853	0.902207
AL136979.1	-1.83161	1.76474	4.21215	0.0401353	0.902207
AC008649.2	-4.18781	-1.75999	4.21088	0.0401656	0.902207
FO393401.1	2.75576	-1.93281	4.21038	0.0401774	0.902207
AC009237.3	-2.27647	2.35584	4.2076	0.0402433	0.902207
ZC3H4	-1.32724	3.44466	4.20723	0.0402521	0.902207
AC093677.2	-3.68914	-0.450038	4.20252	0.040364	0.902207
USH1G	6.10124	-2.08478	4.20091	0.0404022	0.902207
LINC00515	2.65385	0.14865	4.20048	0.0404125	0.902207
AL008627.1	-4.08132	-1.9482	4.20004	0.0404231	0.902207
PPIAP41	-3.37281	0.338779	4.19705	0.0404943	0.902207
ASS1P1	6.18466	-0.443008	4.19658	0.0405055	0.902207
NTF4	2.79547	2.62988	4.19579	0.0405244	0.902207
AP005229.2	4.31323	0.119262	4.19568	0.0405272	0.902207
TERF1	-1.15242	5.55684	4.19414	0.040564	0.902207
IL5RA	-3.13925	-0.131526	4.19327	0.0405848	0.902207
LINC00504	-3.76586	-1.14515	4.19261	0.0406006	0.902207
TBC1D14	-1.15789	4.18792	4.18968	0.0406707	0.902899
AC093367.1	-2.4067	-1.13956	4.18832	0.0407034	0.902899
SLC7A1	1.13217	3.27138	4.18588	0.0407621	0.903404
ZFY-AS1	-6.53704	-2.26855	4.18383	0.0408113	0.9037
LINC00426	2.68953	-0.458139	4.17686	0.0409795	0.906627
AUH	-1.1514	4.14912	4.17413	0.0410457	0.907293
ZNF521	-0.768755	6.54373	4.16776	0.0412002	0.908434
AC138627.1	-2.92372	-0.665568	4.16683	0.0412228	0.908434
AL136360.1	-4.33497	-2.05857	4.16614	0.0412397	0.908434
ICOS	3.51984	1.09735	4.16531	0.0412598	0.908434
AC109446.3	-4.02861	-2.27541	4.16458	0.0412777	0.908434
DUSP14	1.0512	6.10059	4.15994	0.0413909	0.909324
AL356489.2	-2.13359	1.69989	4.1591	0.0414114	0.909324
AC005034.4	3.52867	-0.432546	4.15712	0.0414599	0.909324
LIPM	-4.10124	-0.477904	4.15544	0.041501	0.909324
WDR11	-0.640728	6.08828	4.15442	0.0415259	0.909324
RECQL4	1.66062	2.10143	4.15303	0.0415602	0.909324
HELZ2	-1.64814	5.13967	4.1504	0.0416247	0.909324
AC138150.2	-3.08478	-0.48459	4.14494	0.0417592	0.909324
AC044860.1	-4.9953	-2.30205	4.1447	0.0417649	0.909324
METTL21EP	-2.86962	-2.24248	4.14442	0.0417719	0.909324
F2RL1	-1.44034	3.33988	4.14162	0.0418412	0.909324
ATP8B1	-0.87577	3.97792	4.14098	0.0418569	0.909324
TBC1D22A-AS1	-2.47634	-0.2606	4.13728	0.0419486	0.909324
RIIAD1	-4.72346	-0.39826	4.13665	0.0419642	0.909324
APPBP2	-0.774153	5.28043	4.13659	0.0419655	0.909324
PRICKLE2-AS2	-4.09066	-1.33829	4.13562	0.0419898	0.909324
MPZL3	2.80783	3.77591	4.13515	0.0420012	0.909324
STEAP3	1.33213	3.84821	4.13458	0.0420154	0.909324
DNAJA4	1.28102	8.54772	4.13131	0.0420969	0.909324
FDXR	1.08837	4.13918	4.13118	0.0421	0.909324
AC079336.1	-3.96947	-2.00783	4.13085	0.0421082	0.909324
EIF1B	0.64695	6.69735	4.13067	0.0421127	0.909324
C17orf99	1.98729	1.19454	4.12625	0.0422227	0.910918
MCM9	-1.46236	3.89859	4.12368	0.0422871	0.911525
FAM111B	2.30435	1.43152	4.12166	0.0423375	0.911831
LGR4	-0.990313	4.23019	4.11774	0.0424358	0.911888
RPS5P2	3.37475	0.0228218	4.11289	0.0425577	0.911888
ASH1L	-0.712353	6.24149	4.11208	0.042578	0.911888
MS4A8	4.06102	0.342296	4.11039	0.0426206	0.911888
CLPTM1	-1.2788	4.06146	4.11035	0.0426215	0.911888
KIF20A	1.50155	2.93438	4.11011	0.0426275	0.911888
RPL5P30	-3.91809	-1.30889	4.10948	0.0426435	0.911888
SMG9	-1.04	3.9367	4.10873	0.0426625	0.911888
PRKCQ	2.05229	1.7126	4.10858	0.0426661	0.911888
CTSV	1.76903	9.55778	4.10424	0.0427759	0.913459
PIM3	1.5256	5.48291	4.10188	0.0428355	0.913957
AC092127.1	-4.35793	-1.6629	4.0997	0.0428907	0.91436
ZNF324B	-2.5883	-1.04846	4.09641	0.0429744	0.914799
NUAK2	1.39247	5.22011	4.09519	0.0430055	0.914799
TEX26	-3.64376	0.740317	4.0941	0.0430331	0.914799
IVNS1ABP	0.91722	7.20661	4.09225	0.0430802	0.914799
DBF4B	-1.08145	3.5016	4.09175	0.043093	0.914799
MFAP2	0.901245	5.71567	4.08714	0.0432108	0.915031
ADH1C	1.02056	4.47098	4.08708	0.0432122	0.915031
AL121989.1	2.16113	0.22454	4.08229	0.0433348	0.915031
VPS13B	-0.837016	6.24771	4.08228	0.0433351	0.915031
CAPN11	2.55564	-0.0780534	4.08221	0.0433369	0.915031
RRM2	1.78069	3.73035	4.08139	0.0433579	0.915031
RAB6C	-4.17147	-1.67049	4.08138	0.0433583	0.915031
DYTN	3.44702	2.40601	4.07966	0.0434023	0.915192
SNHG5	0.901867	6.743	4.07122	0.0436197	0.918679
PPP1R17	-4.46053	2.47851	4.07041	0.0436406	0.918679
TRBC2	2.29552	4.58763	4.06508	0.0437785	0.920811
PSAT1	1.20138	5.80545	4.06316	0.0438285	0.921094
ALKBH7	0.685287	5.27919	4.05665	0.0439977	0.922877
ASCL1	1.72356	5.09797	4.05452	0.0440533	0.922877
NXPH2	-4.84214	-1.27981	4.05427	0.0440597	0.922877
AC058791.1	-1.57729	4.4012	4.05425	0.0440604	0.922877
FRMPD4	3.92058	-1.83486	4.05149	0.0441324	0.922877
GTF2IP7	-5.2518	-1.01014	4.05146	0.0441333	0.922877
HNRNPAB	0.742286	4.65811	4.04627	0.0442689	0.924509
ENAM	4.8241	-0.980829	4.04567	0.0442848	0.924509
HSP90AB1	0.954458	11.4735	4.04228	0.044374	0.925603
MUC20-OT1	-0.75854	5.85301	4.03777	0.0444926	0.926057
S100A9	2.35145	3.478	4.03562	0.0445493	0.926057
CTBP2P8	-2.19251	0.894127	4.0341	0.0445895	0.926057
RBM6	-0.959712	7.34431	4.03371	0.0445997	0.926057
AL121832.2	-1.85189	1.10796	4.03335	0.0446093	0.926057
CHGB	2.95256	6.99193	4.03308	0.0446164	0.926057
CCHCR1	0.717475	4.98306	4.02325	0.0448771	0.9307
AC011247.3	-5.5555	-1.65169	4.02027	0.0449566	0.930964
TNFRSF10D	1.54097	5.91125	4.01679	0.0450493	0.930964
LINC00710	-1.43179	3.04476	4.01558	0.0450818	0.930964
CD164L2	4.22658	0.156982	4.01525	0.0450904	0.930964
DHFR	1.59267	2.10461	4.01473	0.0451043	0.930964
PARP9	-0.637899	7.23329	4.01446	0.0451116	0.930964
MIR4265	-1.82219	0.179605	4.00879	0.0452637	0.932548
AC012254.3	-4.8037	-1.50007	4.00632	0.0453299	0.932548
LINC01727	4.28439	-1.1602	4.00576	0.0453449	0.932548
CCNA2	1.56851	3.05091	4.00205	0.0454449	0.932548
FSTL5	6.98927	-1.54419	4.00169	0.0454547	0.932548
ACER1	-4.69829	-1.62856	4.00134	0.0454642	0.932548
CHKA	0.981552	3.78075	4.00053	0.0454859	0.932548
USP21	-1.01765	3.82442	3.99817	0.0455496	0.932548
GFI1B	2.65858	3.18288	3.99681	0.0455864	0.932548
OR2A1-AS1	-2.22975	-1.58615	3.99469	0.0456437	0.932548
MTDH	-1.11201	6.51266	3.99375	0.0456693	0.932548
MID1	-0.753831	6.45316	3.99278	0.0456957	0.932548
PTTG1IP	0.673283	8.11652	3.99239	0.0457062	0.932548
AC068700.1	-4.59586	-2.22384	3.99159	0.0457279	0.932548
KRT42P	-4.4872	1.09374	3.98968	0.0457797	0.932548
CLDN14	4.88463	-1.77204	3.98943	0.0457866	0.932548
ECHDC2	-0.921127	7.40354	3.98735	0.0458431	0.932548
MCEMP1	4.42504	-0.317557	3.98691	0.0458551	0.932548
AF131216.4	-5.17695	-2.28042	3.98175	0.0459956	0.933548
ZER1	-0.755908	5.30839	3.97931	0.0460625	0.933548
AC099568.2	5.51631	-1.80576	3.97771	0.0461063	0.933548
LHFPL3	-4.90556	-0.997577	3.97714	0.0461218	0.933548
IMPA1P1	-5.21338	-0.542536	3.97681	0.046131	0.933548
CTXN3	-4.3701	-0.536243	3.97635	0.0461435	0.933548
AC022893.2	-3.64792	0.689906	3.97553	0.0461658	0.933548
SNHG3	0.769863	5.33227	3.97297	0.0462362	0.933548
MTND4P7	-2.70271	-2.05275	3.97	0.0463177	0.933548
AL359504.1	-3.17947	-0.956559	3.96984	0.0463222	0.933548
LINC00982	2.6885	-0.682407	3.96914	0.0463415	0.933548
LRP4-AS1	-2.3733	-1.2362	3.96799	0.0463732	0.933548
AL157834.1	-3.96569	-1.10789	3.96751	0.0463863	0.933548
HEIH	-1.7543	3.36176	3.96239	0.0465277	0.935444
RPS15A	0.670939	6.16612	3.9614	0.0465549	0.935444
AC138969.1	4.12845	0.434086	3.95166	0.0468251	0.940124
AC005921.3	0.72806	5.95864	3.94576	0.0469895	0.942673
AL360295.1	5.25847	-1.7129	3.93837	0.0471964	0.944144
PARP14	-0.692695	7.15836	3.93671	0.047243	0.944144
GGT5	-1.09467	8.61157	3.93618	0.0472579	0.944144
LINC02562	-2.02764	3.16784	3.936	0.047263	0.944144
MCM8-AS1	3.6034	-1.95307	3.93567	0.0472724	0.944144
AC026356.2	-2.77155	-0.213566	3.93433	0.0473099	0.944144
APOA1	3.39718	0.21008	3.93128	0.0473959	0.944144
EEF1A1P3	-1.55972	2.22977	3.92746	0.0475036	0.944144
UPK3B	-2.84696	-1.59074	3.92533	0.047564	0.944144
HIST1H3I	2.79651	-1.28603	3.92371	0.0476096	0.944144
AC010326.3	-2.16131	-0.467528	3.92355	0.0476142	0.944144
CCDC187	4.30712	-1.38938	3.92294	0.0476314	0.944144
AC092535.2	-2.50758	0.662985	3.92224	0.0476513	0.944144
ZIM2	-3.47539	-1.81598	3.92105	0.047685	0.944144
BMP8B	2.80109	0.481453	3.91996	0.0477159	0.944144
AC124303.2	-5.73364	-1.77757	3.91914	0.0477392	0.944144
IL20RA	-1.89951	3.13822	3.91589	0.0478316	0.944144
OR2A1	-3.60959	-1.73183	3.91529	0.0478486	0.944144
DNM1P47	-2.36593	-0.721212	3.91234	0.0479328	0.944144
VPS33A	-0.910976	3.74068	3.91073	0.0479787	0.944144
SOHLH2	-2.6088	2.10854	3.90998	0.0480002	0.944144
ZBTB38	-0.741217	5.75306	3.90839	0.0480456	0.944144
RDH10-AS1	1.66516	0.425837	3.90825	0.0480495	0.944144
AC021205.3	2.53091	0.423712	3.90627	0.0481063	0.944144
GRIK2	-3.64283	0.851689	3.90579	0.0481199	0.944144
NPNT	-1.35173	6.29277	3.9057	0.0481225	0.944144
BMS1P10	1.95311	0.722712	3.90516	0.048138	0.944144
GULOP	-2.47576	-1.71376	3.90002	0.0482855	0.944144
MYBL2	2.90637	1.85889	3.89922	0.0483086	0.944144
AP003170.1	-2.90548	-1.20623	3.89878	0.0483213	0.944144
AC007787.2	-2.07968	0.767816	3.89717	0.0483675	0.944144
AL157396.1	2.22902	-0.967868	3.89589	0.0484045	0.944144
DONSON	0.869061	4.21745	3.89256	0.0485006	0.944144
GRID2IP	-1.73522	0.929367	3.89175	0.0485238	0.944144
JCAD	-1.05179	5.48265	3.8912	0.0485398	0.944144
OSTM1	-1.06139	4.41935	3.89104	0.0485443	0.944144
AL355864.2	-5.11093	-2.44266	3.89098	0.0485462	0.944144
AL357568.1	-2.30745	0.756347	3.88983	0.0485793	0.944144
SAMD12	-1.89305	2.42577	3.88907	0.0486013	0.944144
RBM12B	-1.13428	3.49072	3.88834	0.0486225	0.944144
CLBA1	-1.05533	3.87431	3.88714	0.0486574	0.944144
PDZD2	-0.668618	6.20731	3.88652	0.0486751	0.944144
AHSP	2.0654	5.71479	3.88651	0.0486753	0.944144
DNAJB6	0.848051	8.52034	3.88522	0.048713	0.944147
P2RX1	2.6016	1.02525	3.88154	0.0488197	0.945487
SPOCK3	4.22545	1.43647	3.87872	0.0489018	0.945742
RGS2	1.16031	7.71394	3.87683	0.0489569	0.945742
RNF40	-0.744552	5.5245	3.87521	0.0490043	0.945742
MACO1	0.911686	3.42519	3.87517	0.0490055	0.945742
SAPCD2	4.01147	-0.787545	3.87465	0.0490207	0.945742
PROKR1	5.40285	-1.14768	3.87258	0.0490811	0.946172
CPA4	1.79628	1.78795	3.87056	0.0491401	0.946172
PKMYT1	1.84368	1.70355	3.87003	0.0491557	0.946172
AC112484.1	1.88055	0.53158	3.86652	0.0492585	0.947426
IGFL2	-3.97499	1.15901	3.86431	0.0493235	0.947952
HSD17B1	-2.20185	0.450124	3.86295	0.0493635	0.947998
ACAT2	0.861832	5.11736	3.85438	0.0496162	0.952125
RN7SL521P	-2.33594	-0.422576	3.85251	0.0496717	0.952463
PPDPFL	-6.37503	-1.70086	3.84947	0.0497617	0.952762
AC093458.2	4.00126	-0.162484	3.84824	0.0497982	0.952762
PTCSC2	5.12281	-1.76819	3.84638	0.0498535	0.952762
MCOLN3	-1.09263	6.36461	3.84586	0.049869	0.952762
BX255923.2	4.67753	-1.67435	3.8446	0.0499065	0.952762
ACADVL	-1.07127	9.17342	3.84334	0.0499439	0.952762
ZYG11A	2.22847	2.32754	3.84306	0.0499522	0.952762
EFCAB14	-0.896242	6.45469	3.84145	0.0500002	0.952957
EPN2	-0.822893	4.65938	3.83758	0.0501158	0.953847
VSIG1	4.63916	-1.72991	3.83629	0.0501544	0.953847
PATJ	-1.04664	6.50438	3.83608	0.0501606	0.953847
ZDHHC22	-4.88255	-1.44474	3.83324	0.0502458	0.954745
FATE1	-2.98448	1.9032	3.83148	0.0502984	0.955008
SP6	4.28417	-0.336262	3.82737	0.050422	0.955008
DPPA4	2.32097	-0.195585	3.8254	0.0504812	0.955008
AC046158.3	-3.89034	-0.598439	3.82485	0.0504979	0.955008
SMIM5	1.41766	3.86188	3.82265	0.0505641	0.955008
ZNF296	1.97877	1.73247	3.82128	0.0506055	0.955008
CPNE6	3.36814	1.49568	3.82094	0.050616	0.955008
CRYAB	0.931505	8.96544	3.82044	0.050631	0.955008
AC007228.1	-1.84261	-1.06772	3.82008	0.0506418	0.955008
CACYBPP2	1.74467	0.0279011	3.81964	0.0506552	0.955008
RNA5SP151	0.953564	5.4592	3.81892	0.0506768	0.955008
AF067845.1	-4.64547	-1.65213	3.81645	0.0507516	0.955701
ANKRD10	-0.684161	8.76586	3.81503	0.0507946	0.955796
CLEC7A	2.84325	2.74039	3.8114	0.0509048	0.955814
TRBV9	2.43379	-1.19637	3.80941	0.0509654	0.955814
SIX5	-2.16169	-0.419049	3.80817	0.0510032	0.955814
PAF1	0.611265	7.03282	3.80736	0.0510278	0.955814
GFRA3	3.14157	3.78577	3.80619	0.0510634	0.955814
YTHDC2	-0.717128	5.15803	3.80247	0.051177	0.955814
MND1	1.71866	0.978838	3.80243	0.0511783	0.955814
ZNF622	0.654475	5.99859	3.80176	0.0511987	0.955814
LINC00678	-3.76195	-2.27717	3.8013	0.0512127	0.955814
LMO1	-4.70692	-0.399611	3.80004	0.0512514	0.955814
LCK	2.17467	3.2687	3.79975	0.0512603	0.955814
NFE2L3	0.969233	4.59654	3.79836	0.0513027	0.955814
PGR	-3.02869	0.919662	3.79795	0.0513153	0.955814
AL713922.2	-3.49138	-2.34634	3.79513	0.0514018	0.955814
AL078604.2	3.71028	1.32092	3.79405	0.0514351	0.955814
DOK2	2.51445	0.21083	3.79393	0.0514387	0.955814
RN7SL745P	-4.8108	-1.69292	3.79386	0.0514409	0.955814
RPL21P54	-4.71877	-1.79395	3.79229	0.0514893	0.955995
LACTB	1.02626	3.07885	3.7898	0.0515659	0.955995
GRPEL1	0.729719	5.59236	3.78962	0.0515713	0.955995
ANKRD33B	0.938243	5.37528	3.7879	0.0516244	0.955995
MYH13	-3.06394	-0.627657	3.78671	0.0516611	0.955995
CYP27A1	-1.08602	7.23578	3.78546	0.0516997	0.955995
ISCA2P1	-4.09046	-0.788578	3.78093	0.0518397	0.955995
DDHD2	-0.633585	6.14677	3.7806	0.0518502	0.955995
AL117335.1	-2.08951	-1.26387	3.7775	0.0519463	0.955995
LINC02128	4.82849	1.48438	3.77668	0.0519718	0.955995
TCERG1L	-4.57821	1.78923	3.77593	0.0519949	0.955995
SKINT1L	-2.77442	-0.122048	3.77542	0.0520108	0.955995
COLEC11	-1.80929	8.09495	3.77458	0.0520369	0.955995
HNRNPCP1	-2.93419	-1.46839	3.77448	0.0520401	0.955995
F13A1	-1.49898	4.33691	3.77432	0.052045	0.955995
HCP5	-1.008	4.37821	3.7739	0.0520582	0.955995
OAS1	-0.678935	7.61385	3.7721	0.0521143	0.956327
FKBP11	0.661074	5.45418	3.77045	0.0521656	0.956572
ZNF674-AS1	1.28136	3.74998	3.76852	0.0522258	0.956974
AC018695.6	-4.05515	-1.69016	3.76731	0.0522636	0.956974
LARGE2	1.77078	2.94701	3.7653	0.0523263	0.957427
BX255925.1	4.98957	-2.48698	3.76311	0.0523952	0.957991
LINC02408	-2.70006	0.47508	3.75907	0.0525218	0.958395
KDELR3	1.16712	6.26814	3.75892	0.0525265	0.958395
KCNH5	-4.42698	1.52071	3.75876	0.0525315	0.958395
MTND5P28	-4.04915	0.0973751	3.75463	0.0526614	0.960069
KLHL21	0.963796	6.1221	3.75143	0.0527622	0.960669
METTL21C	-3.69707	-1.88975	3.7509	0.052779	0.960669
GSKIP	1.08129	4.34084	3.74761	0.052883	0.960669
ASB13	-0.744243	5.78223	3.74724	0.0528949	0.960669
AC003958.2	-4.42267	0.0968664	3.74626	0.0529259	0.960669
LINC00235	-3.27933	0.0392449	3.74521	0.052959	0.960669
AURKB	1.90839	2.16493	3.74386	0.053002	0.960669
RGCC	1.70519	3.83706	3.74353	0.0530122	0.960669
TCEA1P3	5.24469	-1.34169	3.74273	0.0530377	0.960669
LINC02175	-2.63328	1.23089	3.73939	0.0531438	0.961898
LIF	3.01097	2.08135	3.73811	0.0531846	0.961945
CYP4F25P	4.42204	-1.92437	3.73591	0.0532546	0.962451
UBAC1	0.79694	5.60525	3.73446	0.0533007	0.962451
TPO	-3.98583	-0.439504	3.73363	0.0533272	0.962451
AL096855.1	-2.46864	0.492547	3.73103	0.0534105	0.962902
TPTE2P2	-2.8846	-2.35667	3.72908	0.0534729	0.962902
MTX3	-0.920874	4.19163	3.72795	0.053509	0.962902
AC009754.1	2.94571	-2.0152	3.72778	0.0535145	0.962902
AC082651.1	-2.60381	-0.486641	3.72688	0.0535434	0.962902
AL157829.1	-2.70036	0.108979	3.72397	0.0536368	0.963861
PPP1R16B	3.67935	0.0143105	3.72242	0.0536864	0.963861
RPL29P11	3.74251	2.12368	3.71976	0.053772	0.963861
TIMM10	0.805667	4.87816	3.71928	0.0537875	0.963861
AC040160.1	-1.82565	-0.497767	3.71818	0.0538231	0.963861
CMTM2	2.54602	-1.97224	3.71807	0.0538265	0.963861
AD000864.1	4.63607	-1.02899	3.71283	0.0539959	0.964004
LINC00284	-4.70839	-0.242062	3.71206	0.0540207	0.964004
HIST1H4I	0.980423	4.34874	3.71192	0.0540253	0.964004
NAIF1	-1.43832	1.69407	3.71085	0.0540599	0.964004
COX6B2	1.93353	5.23116	3.70964	0.054099	0.964004
AGBL5	-1.01173	4.18988	3.70904	0.0541185	0.964004
HLA-J	-1.26571	2.0875	3.7078	0.0541587	0.964004
NUDT19	-1.84253	3.52915	3.70743	0.0541708	0.964004
AC010329.1	-4.99986	-1.97425	3.70638	0.0542047	0.964004
REEP6	1.64263	0.517241	3.70599	0.0542173	0.964004
SV2B	-2.1416	2.63061	3.70359	0.0542956	0.964114
SASH3	2.44849	2.01325	3.70242	0.0543337	0.964114
AC125437.2	-3.05137	-0.716192	3.70227	0.0543384	0.964114
CYYR1	2.0072	4.18135	3.69635	0.0545315	0.966859
AC002553.1	-2.0169	1.07161	3.6948	0.0545823	0.967079
AL157392.4	-2.13841	-0.286889	3.68607	0.0548688	0.971471
AL033504.1	-2.93343	-1.8868	3.68449	0.0549206	0.971705
TREM2	4.98953	-0.138377	3.68287	0.054974	0.971967
FGF19	5.48153	-0.247754	3.68154	0.0550182	0.972055
TROAP	1.48967	2.47245	3.68026	0.0550603	0.972055
EDA	-1.03194	3.6081	3.67921	0.0550949	0.972055
IFFO2	1.86488	1.7203	3.67696	0.0551694	0.972055
MKX	-3.51319	-1.73917	3.67688	0.055172	0.972055
DLG2	-0.813207	5.30752	3.67443	0.0552533	0.972212
TNK2-AS1	3.56104	-2.01785	3.67428	0.0552582	0.972212
AL450163.1	4.28398	-1.95332	3.67092	0.0553696	0.972937
TGM1	1.84467	3.56615	3.67071	0.0553767	0.972937
AHDC1	-1.05475	3.20141	3.66828	0.0554575	0.973601
MZF1	-0.737233	4.43542	3.66724	0.0554918	0.973601
ZNF259P1	-3.74746	-1.51323	3.66284	0.0556386	0.975497
TNP2	-4.88086	-2.07424	3.66035	0.0557218	0.976275
AGR2	2.65601	2.30735	3.65868	0.0557779	0.976579
CENPM	1.36598	2.57377	3.65581	0.0558741	0.977181
AC018926.2	1.85583	1.2949	3.65515	0.0558962	0.977181
AC106800.2	-6.00088	-1.26831	3.65418	0.0559287	0.977181
AC004696.1	-2.39505	-2.11771	3.65256	0.0559833	0.977455
SPINT1	-1.9502	5.26645	3.64831	0.0561262	0.978768
DLGAP5	2.47288	2.36657	3.64801	0.0561362	0.978768
TNFRSF1B	-2.05908	3.40146	3.64215	0.0563343	0.980102
SMIM1	1.65785	1.58938	3.6417	0.0563495	0.980102
AL137782.1	-2.88491	0.58799	3.64074	0.0563819	0.980102
AP001528.2	-1.58424	0.970516	3.64054	0.0563888	0.980102
RLN1	-4.24724	-2.10928	3.63825	0.0564663	0.980102
MYL2	-3.46978	3.29921	3.63811	0.0564711	0.980102
TTC29	6.10114	0.50551	3.63659	0.0565226	0.980102
PNMT	-4.36774	-1.72259	3.63577	0.0565505	0.980102
CDKN2AIP	0.890635	6.00479	3.63513	0.0565723	0.980102
AP003774.4	-3.14386	-1.78712	3.63357	0.0566254	0.980102
PADI2	2.57006	4.53783	3.63311	0.0566409	0.980102
LCP1	1.21731	4.19707	3.63176	0.0566868	0.980223
AL078590.3	3.84787	-1.55004	3.62988	0.0567507	0.980654
ANLN	1.34339	2.78924	3.62775	0.0568236	0.981241
YIF1B	0.86007	5.05761	3.62594	0.0568856	0.981435
AC007098.1	-2.60074	-0.516326	3.62447	0.0569356	0.981435
ARSI	2.96034	0.894137	3.62155	0.0570358	0.981435
CNGA4	-4.7165	-1.23701	3.61834	0.057146	0.981435
GRXCR1	3.40705	3.82945	3.61811	0.0571538	0.981435
FZD8	1.69193	0.536605	3.61753	0.0571735	0.981435
GJB3	-4.30817	0.589802	3.61688	0.057196	0.981435
FA2H	3.84341	-1.55319	3.61457	0.0572755	0.981435
C9orf163	4.98949	-1.49091	3.61414	0.0572904	0.981435
RNF168	-0.843424	4.97555	3.61119	0.0573921	0.981435
GPX1	0.707176	7.21235	3.61098	0.0573993	0.981435
AC008267.4	-3.97462	-2.34432	3.61069	0.0574091	0.981435
AL035706.1	3.50408	-0.202316	3.6088	0.0574745	0.981435
NEDD4L	1.10126	5.58704	3.60779	0.0575094	0.981435
MRPL18	0.774837	7.11142	3.60504	0.0576049	0.981435
HSPA13	0.868331	5.49415	3.60497	0.0576069	0.981435
AL662820.1	5.69337	-1.82298	3.60477	0.0576141	0.981435
BX276092.9	4.84273	-1.45747	3.60474	0.0576152	0.981435
HSD3BP3	-2.87953	-1.09586	3.60409	0.0576377	0.981435
AL161621.1	4.64097	-0.825979	3.6038	0.0576477	0.981435
SMOX	1.29728	3.6049	3.60363	0.0576535	0.981435
ARHGAP40	6.41208	-0.967075	3.59997	0.0577808	0.982577
TYMSOS	2.02599	0.0543935	3.59926	0.0578055	0.982577
NPM1P46	2.05402	-1.59854	3.59833	0.0578377	0.982577
IQGAP3	3.00488	-0.413643	3.59579	0.0579261	0.983416
C2orf91	2.71196	0.247046	3.59419	0.057982	0.983702
LNPEP	-0.677332	5.9705	3.59199	0.0580587	0.984339
CHD9	-0.742181	7.33416	3.58536	0.0582906	0.987528
RN7SL526P	-2.59245	-0.505413	3.58431	0.0583275	0.987528
AC099482.1	4.4951	-1.45619	3.58186	0.0584138	0.987528
SFTPA2	5.14528	-1.5317	3.58069	0.0584547	0.987528
HCG15	-3.96443	-2.08053	3.57972	0.0584889	0.987528
AC244502.1	2.81978	0.402439	3.57928	0.0585045	0.987528
IL23A	1.37857	5.93118	3.57722	0.058577	0.987528
SNHG9	-0.905703	4.57699	3.57655	0.0586008	0.987528
PIP5KL1	1.7787	1.72352	3.57653	0.0586015	0.987528
AC064875.1	3.04944	-1.50809	3.57547	0.058639	0.987528
AL162412.1	-4.5789	-1.62637	3.57265	0.0587386	0.98815
AL138787.1	4.48006	-1.53133	3.5722	0.0587544	0.98815
EPB41L4A-DT	-2.46328	-0.952915	3.5694	0.0588536	0.988458
HMGB3	1.05529	3.83878	3.56745	0.0589228	0.988458
RASSF5	1.08413	4.46926	3.56652	0.0589559	0.988458
JUNB	-1.57774	10.1152	3.56558	0.0589892	0.988458
AC092168.2	-5.03356	-2.182	3.56503	0.0590085	0.988458
NXNL2	-2.76502	0.593444	3.56478	0.0590177	0.988458
SAMSN1	2.04214	1.5486	3.56394	0.0590476	0.988458
CTBP1	-0.677479	5.27038	3.56039	0.0591738	0.989913
PENK	1.93474	4.73513	3.55303	0.0594369	0.993653
DDRGK1	-1.33179	4.96325	3.55111	0.0595058	0.993711
SLC17A9	1.80095	3.32516	3.55047	0.0595286	0.993711
ZFP57	4.0666	-0.415242	3.54963	0.0595587	0.993711
COL4A2	-1.36079	8.26384	3.54259	0.059812	0.997113
LINC01031	2.16763	-0.135772	3.54176	0.0598418	0.997113
CCL3	1.79277	-0.33562	3.53936	0.0599285	0.997345
ZC3H12A	1.06915	5.77223	3.53672	0.0600242	0.997345
CBX6	-1.24702	4.91881	3.53377	0.0601308	0.997345
CDK5RAP3	-0.736877	5.03831	3.53338	0.0601449	0.997345
AGRN	-1.80775	1.73269	3.53311	0.060155	0.997345
RPS5	0.6386	8.17081	3.53247	0.0601779	0.997345
TUBAP2	-2.84592	0.249128	3.53231	0.0601839	0.997345
ZNF91	-0.64454	5.9062	3.53195	0.0601969	0.997345
AC104232.1	-3.0992	-1.19449	3.53149	0.0602137	0.997345
AZIN2	-1.03835	4.02893	3.52985	0.0602733	0.997345
PTGER3	-1.2221	2.9513	3.52935	0.0602915	0.997345
ADRB2	1.10549	3.96026	3.52708	0.0603741	0.998056
CSPG4P12	-2.61254	-1.67056	3.5241	0.0604825	0.999191
NCCRP1	-4.56851	0.117273	3.52238	0.0605453	0.999441
TMED3	0.637314	6.52221	3.52152	0.060577	0.999441
AC083843.3	-2.52318	0.297626	3.51939	0.0606548	1
UHRF1	1.49695	3.05882	3.51597	0.06078	1
SETBP1	-0.673916	6.03961	3.51234	0.0609134	1
AC103853.1	-3.36711	-1.55153	3.51143	0.0609469	1
ZNF37BP	-0.737071	5.77801	3.51134	0.0609503	1
TMEM50B	0.641021	7.48531	3.5108	0.0609699	1
NMB	1.23935	3.61695	3.50834	0.0610608	1
AC009090.4	-2.36931	-1.18365	3.5074	0.0610954	1
C16orf71	-2.95872	0.775862	3.50671	0.0611206	1
AC022469.2	-2.84661	0.0817794	3.50601	0.0611467	1
USP28	-0.662134	5.32121	3.50537	0.0611702	1
KLHL23	-1.17445	5.39337	3.50416	0.0612148	1
RNF133	-4.71856	-1.87563	3.50379	0.0612287	1
BICDL1	1.99306	1.5372	3.50345	0.0612411	1
HLA-DQA1	-1.55232	4.81409	3.5008	0.0613392	1
RSPH1	2.28296	3.34929	3.49961	0.0613832	1
ARHGAP4	1.08018	3.58838	3.49825	0.0614337	1
KRT16P1	4.0363	-1.31214	3.49758	0.0614584	1
PRAME	-6.29466	-0.656468	3.49228	0.0616557	1
PRKCB	2.2975	1.33876	3.49225	0.0616567	1
GOPC	-0.635033	5.03181	3.49044	0.0617242	1
AC011551.1	-5.82302	-1.82394	3.48943	0.0617618	1
APOL6	-0.744412	6.14557	3.48935	0.061765	1
RHPN1	2.06278	3.73442	3.48934	0.0617652	1
PTEN	-1.14654	7.73911	3.4856	0.0619048	1
FOXD4	-5.66669	-1.42389	3.48415	0.061959	1
AL513327.2	-2.99513	-0.662981	3.47903	0.0621512	1
CD177	5.8164	-1.85607	3.47772	0.0622002	1
BACE1-AS	-1.57693	3.80247	3.47577	0.0622736	1
AC048382.1	-2.06106	-0.712711	3.47132	0.0624416	1
AC016590.1	-2.75602	-1.40319	3.47088	0.0624582	1
AC131902.3	-3.61658	-1.97528	3.47052	0.0624716	1
CXCL13	1.97672	1.45237	3.47039	0.0624766	1
SCAF4	0.673702	6.15766	3.4683	0.0625557	1
AC090204.1	2.50331	-0.501377	3.46014	0.062865	1
AL137802.2	2.77946	-1.96786	3.45932	0.062896	1
PGC	-3.86466	-2.41217	3.45849	0.0629279	1
AC093535.1	-1.17306	2.80444	3.45833	0.062934	1
MYH4	-1.94525	-1.17336	3.45676	0.0629938	1
LINC01033	2.96639	-0.90779	3.45572	0.0630334	1
RF00554	-2.06631	-0.083571	3.45487	0.0630657	1
AC015802.6	2.84465	-1.87572	3.45288	0.0631418	1
TPM1-AS	-3.74678	-1.37909	3.45285	0.0631428	1
GALR1	-3.41693	-0.930749	3.45194	0.0631776	1
TTC39C	-1.47752	4.01121	3.45073	0.0632237	1
FBLL1	2.68191	-1.29452	3.45067	0.063226	1
NRXN2	-1.67421	0.719304	3.44944	0.0632731	1
GTF2I	-1.17275	5.01536	3.4492	0.0632824	1
AP001372.2	-1.31922	1.92784	3.44868	0.0633023	1
COL19A1	-2.48311	2.76923	3.44743	0.0633503	1
RIPK4	1.8621	6.64152	3.44728	0.0633558	1
FBXW10	-4.57321	-1.32772	3.44639	0.0633902	1
CBX5P1	-3.06287	-1.05659	3.44592	0.0634081	1
ANKRD61	-2.75432	-1.79458	3.44402	0.0634809	1
MIR98	1.96489	-0.831177	3.44357	0.0634982	1
RPSAP21	-2.96356	0.82378	3.4396	0.0636509	1
R3HDM2	-1.03098	4.41636	3.43793	0.0637155	1
PSMB8-AS1	-0.825238	4.07772	3.43703	0.0637504	1
TTC21B-AS1	-1.91919	-1.06997	3.43427	0.0638567	1
SGPL1	-0.766133	7.1307	3.43303	0.0639049	1
RPSAP74	-4.38192	-1.39151	3.43194	0.0639468	1
SPRR1A	3.85284	2.54115	3.42951	0.0640413	1
SLC44A4	1.43793	3.33778	3.42734	0.0641255	1
AP000911.1	1.7159	1.86551	3.42715	0.0641325	1
SYNE4	1.0252	5.13437	3.42343	0.0642775	1
MTUS1	-0.755377	7.44246	3.42329	0.0642826	1
BUB1B	1.64777	2.82063	3.42311	0.0642898	1
RAD51	2.44954	-1.69659	3.42193	0.0643357	1
NDUFB11	0.633416	6.31905	3.41522	0.0645979	1
CCRL2	2.41644	0.406023	3.41493	0.0646091	1
AK4	0.801864	4.99033	3.41429	0.0646343	1
GLA	0.980034	7.24709	3.41228	0.0647128	1
ADNP	-0.752993	6.22192	3.41225	0.064714	1
LINC01644	3.36022	3.09506	3.41121	0.0647549	1
AC024075.2	-1.62419	4.06588	3.41087	0.0647684	1
STAT4	1.21288	3.36384	3.40748	0.0649015	1
AC022272.1	3.42169	-1.41972	3.40619	0.0649521	1
ITPKC	1.30322	6.90876	3.40255	0.0650955	1
FABP3	1.65461	4.60606	3.40223	0.0651083	1
AC009237.14	-3.46215	-0.365559	3.40215	0.0651116	1
GPHN	-0.819535	3.83985	3.40161	0.0651328	1
AL031009.1	-3.81817	-1.20623	3.40005	0.0651946	1
AC073508.3	-2.26561	-1.67756	3.40001	0.0651958	1
SDCBPP3	-4.40435	0.00988727	3.39898	0.0652366	1
GPR157	-1.62578	2.49275	3.39892	0.0652393	1
GPR132	2.02542	0.525957	3.39797	0.0652767	1
AC116424.1	-2.31092	-1.3447	3.39569	0.065367	1
BRD2	0.822957	6.86136	3.39241	0.0654971	1
UGT3A1	7.02631	-1.87001	3.38548	0.065773	1
BX276092.7	3.13925	0.840445	3.38435	0.065818	1
AC106801.1	-5.89761	-1.55396	3.38428	0.0658208	1
DNAAF4	-2.22067	-0.416085	3.38364	0.0658463	1
ILDR1	-3.38865	1.59649	3.38325	0.065862	1
SVOP	-3.86113	-0.0197583	3.38108	0.0659489	1
CCL28	2.48958	1.95574	3.3788	0.0660403	1
CCDC144A	-2.9843	1.26098	3.37851	0.0660519	1
GFRA4	4.42568	0.822538	3.37474	0.0662029	1
TTK	2.05325	2.19688	3.37372	0.0662439	1
OR7E14P	4.98937	-1.09905	3.373	0.0662728	1
ARL4C	0.885326	4.79691	3.37205	0.0663111	1
CA3	1.69101	2.90881	3.37181	0.0663207	1
ARG1	2.0347	2.42928	3.37131	0.066341	1
STIP1	0.858256	7.58158	3.37119	0.066346	1
PTCRA	2.43599	2.16062	3.3692	0.0664261	1
XBP1	1.13583	6.80976	3.36911	0.0664295	1
LINC01387	3.85425	-1.29349	3.36882	0.0664412	1
AC024896.1	-1.09511	4.19911	3.36749	0.066495	1
CST2	-2.59097	-1.3491	3.36331	0.0666641	1
GINS1	1.70416	2.01965	3.36162	0.0667323	1
RNF180	-1.34535	3.84836	3.36079	0.0667662	1
GOLT1A	-3.81666	-0.59288	3.35885	0.0668447	1
ATP7B	-0.950231	4.01911	3.3579	0.0668835	1
PRSS36	1.28805	3.33898	3.35734	0.0669061	1
AL022323.5	-3.60911	-2.37288	3.35565	0.0669749	1
SPDYE1	-1.30125	3.64865	3.355	0.0670013	1
TNFRSF25	-1.48375	4.55522	3.35418	0.0670346	1
SLFNL1-AS1	-1.56744	0.947815	3.35316	0.0670761	1
AURKA	1.89766	2.47305	3.35286	0.0670885	1
PCAT14	5.89945	-0.834872	3.35211	0.0671191	1
URB1	0.752947	4.3752	3.35204	0.0671216	1
AC002128.1	-2.34662	0.166708	3.35029	0.0671933	1
AC025682.1	-1.80731	-0.166685	3.34936	0.0672313	1
CXXC1P1	-3.87879	-0.765899	3.34875	0.0672562	1
CSF2RB	-2.93223	1.57232	3.34836	0.0672721	1
LINC00592	4.98936	-1.70876	3.34819	0.0672788	1
OR2H2	-3.9919	-2.24445	3.34737	0.0673124	1
AC124312.4	-3.12812	-1.57143	3.34643	0.0673508	1
AC090912.2	2.41579	1.04022	3.34565	0.0673827	1
CHRFAM7A	2.00315	0.519424	3.34537	0.0673945	1
LINC00525	4.72782	-0.594501	3.34314	0.0674858	1
PROSER1	-0.908992	4.92084	3.34275	0.0675019	1
TMEM190	3.38533	-1.33598	3.34209	0.067529	1
LINC01558	5.72135	-0.585362	3.33945	0.0676372	1
B3GNT2	-1.91198	6.04323	3.33806	0.0676945	1
VWA8-AS1	4.98058	-1.26054	3.33776	0.0677069	1
TRIP11	-0.572639	5.50822	3.33549	0.0678003	1
CEP83-DT	-2.09437	0.779435	3.33309	0.067899	1
AL358332.1	-2.05605	-0.804317	3.33028	0.0680155	1
KIF1A	3.55156	4.75984	3.32487	0.0682393	1
UNC13D	1.16702	3.36258	3.32477	0.0682435	1
AP001160.3	2.0492	0.119522	3.32468	0.0682473	1
ATF3	1.04557	8.98967	3.32322	0.068308	1
KIF26B-AS1	3.35998	-1.45978	3.32075	0.0684107	1
TMEM14B	0.58442	6.19457	3.31782	0.0685326	1
ANKRD33B-AS1	2.87283	-0.100139	3.31703	0.0685654	1
PA2G4P4	-2.45294	0.166109	3.3166	0.0685836	1
KEL	1.55306	4.15507	3.31454	0.0686697	1
ZFPM2	-0.87098	3.96435	3.312	0.0687759	1
HMGN1	0.633144	8.26631	3.31177	0.0687854	1
AL445205.1	-3.8423	-0.386688	3.31172	0.0687874	1
S1PR2	-1.50203	4.74065	3.30697	0.0689867	1
ZCCHC8	0.661364	5.49456	3.30637	0.0690117	1
C1D	1.62399	4.02263	3.30416	0.0691048	1
TAF15	-1.01505	3.82189	3.3034	0.0691368	1
H2AFJ	0.629507	6.34213	3.30313	0.0691482	1
MKRN7P	-3.84202	-0.775781	3.30289	0.069158	1
TSTA3	0.79594	5.31406	3.30261	0.0691698	1
GAL	3.28742	1.64374	3.30233	0.0691816	1
SNHG16	1.01539	5.04372	3.30229	0.0691832	1
TMPRSS13	2.54505	2.54344	3.30192	0.0691988	1
KRT23	-3.49097	-0.241285	3.29806	0.0693619	1
MEOX1	1.32806	3.47195	3.29537	0.0694754	1
RPL12P21	-2.19929	-2.02216	3.29524	0.0694811	1
P2RX2	-4.18994	-0.123221	3.29487	0.0694967	1
TAZ	-0.789594	4.9228	3.29487	0.0694968	1
PDPN	0.784705	7.1574	3.29263	0.0695915	1
RPS3AP34	-1.23978	1.99772	3.29177	0.0696279	1
PABPC5-AS1	-2.87187	-2.02957	3.29133	0.0696467	1
SMPD4P1	2.2419	-0.368438	3.29043	0.0696847	1
OR2B6	4.16301	-0.612271	3.28616	0.0698662	1
AF131215.1	-3.49291	-1.90703	3.28541	0.0698982	1
AL035420.3	-4.87733	-1.61378	3.28515	0.0699093	1
HERC5	-0.806673	5.76887	3.28486	0.0699216	1
AC079834.2	-1.94147	0.299964	3.28259	0.0700185	1
ABCA1	-0.700092	8.16586	3.28177	0.0700532	1
HIST1H2AG	1.01718	3.21973	3.27904	0.07017	1
AC241520.1	5.79374	-1.35275	3.27449	0.0703648	1
ABTB1	-0.737126	4.45595	3.27447	0.0703659	1
CLDN19	2.42762	2.01694	3.27393	0.070389	1
AC002064.1	-3.48372	-1.50925	3.27163	0.0704875	1
AC233300.1	-4.34649	-0.966126	3.27055	0.0705339	1
LINC02068	-3.71407	-0.964511	3.26921	0.0705916	1
AL450405.1	-2.42199	2.08012	3.26851	0.0706218	1
KRT13	1.53012	6.38944	3.268	0.0706436	1
ZDHHC4P1	-2.44447	-2.00068	3.2665	0.0707082	1
UBA6	-0.579092	6.02385	3.26594	0.0707326	1
APTR	0.786808	4.33439	3.26361	0.0708331	1
EML5	-2.52348	-0.257367	3.26207	0.0708996	1
HDAC10	-2.04892	-1.21729	3.25963	0.0710052	1
MMP11	-1.58549	4.9951	3.25932	0.0710185	1
AC078864.1	2.27511	1.03819	3.25924	0.0710222	1
RALYL	-3.81298	-0.0716933	3.25735	0.0711041	1
MIR25	1.70071	-0.28078	3.25544	0.0711867	1
AC093274.1	-4.41391	-1.49423	3.25529	0.0711935	1
GRIA2	-3.21838	2.57506	3.25461	0.0712228	1
LACC1	-0.954633	2.9054	3.25381	0.0712579	1
CDX1	1.5787	1.06551	3.25364	0.0712652	1
B4GALNT3	1.50886	3.75886	3.25283	0.0713002	1
LINC00894	-1.01193	3.23525	3.25242	0.0713182	1
THAP2	1.05604	4.07217	3.25233	0.0713221	1
EGFR-AS1	-1.44915	2.38075	3.25127	0.0713684	1
LHFPL4	-2.82145	0.351241	3.25053	0.0714002	1
AC116348.1	3.3237	-0.44073	3.24962	0.0714399	1
ZNF790-AS1	-0.979778	3.08459	3.24913	0.0714615	1
AL645924.2	-3.34398	0.248651	3.24635	0.0715827	1
CSF3	4.14553	2.52913	3.24573	0.0716098	1
SLC35E1P1	-3.27219	0.00210775	3.24532	0.0716276	1
CAPSL	4.42689	1.16658	3.24475	0.0716528	1
Z99774.1	-3.81252	-1.90197	3.24454	0.0716617	1
AP001636.3	3.19688	-1.90602	3.2435	0.0717073	1
SERPINB5	2.29766	5.30932	3.2405	0.0718388	1
EHMT2	-0.699457	5.14697	3.24026	0.0718492	1
FNBP1P1	-2.75446	0.0104911	3.23897	0.0719057	1
IFRD2	0.69598	6.04732	3.23776	0.071959	1
MRPL23-AS1	-4.44317	-2.40696	3.23681	0.0720005	1
RHOT1P2	-5.8009	-1.41719	3.23389	0.072129	1
KIAA1211L	2.7264	1.79249	3.23349	0.0721466	1
STEAP1	-1.14584	3.79042	3.23257	0.0721871	1
HIST1H2BC	1.26594	5.73258	3.23164	0.0722285	1
LRSAM1	-0.770759	4.13951	3.22677	0.0724432	1
MIR200CHG	-3.22924	1.10439	3.2259	0.0724819	1
AL591721.1	-1.07523	2.57181	3.22518	0.072514	1
AC005042.3	-3.23352	0.717946	3.22433	0.0725514	1
GMDS-DT	-0.899157	4.12904	3.22312	0.0726052	1
AC024270.4	3.20589	-2.00664	3.22083	0.0727069	1
KCTD13	-1.10102	3.62574	3.21909	0.0727839	1
SNRK	-0.820746	5.19386	3.21634	0.0729063	1
ANGPT4	-1.93471	2.84414	3.216	0.0729217	1
MOSPD1	0.702523	4.27032	3.2152	0.0729574	1
UPP1	0.951005	3.49337	3.21131	0.0731308	1
HS3ST3A1	-2.97623	-1.72021	3.20917	0.0732265	1
AC099541.1	-3.70179	-2.32541	3.20805	0.0732769	1
GGT1	0.713686	4.94576	3.20616	0.0733613	1
AC244131.1	3.85172	-2.09511	3.20533	0.0733987	1
AP002907.1	-1.55178	-0.512591	3.20456	0.0734334	1
ACBD7	3.50444	-1.06374	3.20336	0.073487	1
AC120057.3	-2.96304	-1.96741	3.20219	0.0735397	1
TRDJ3	2.45844	-2.49557	3.20207	0.0735453	1
SNCA-AS1	-3.37382	-1.87864	3.19947	0.0736621	1
OLFM5P	-2.52238	-0.452321	3.19923	0.0736729	1
CKAP2L	2.10261	1.49776	3.19718	0.0737655	1
GEMIN8P4	2.77885	0.082333	3.19603	0.0738174	1
SNRPGP15	1.67562	1.47985	3.19589	0.0738234	1
DLGAP1	-1.518	1.65241	3.19434	0.0738938	1
AC020550.1	2.16375	-0.820898	3.19137	0.074028	1
CALCOCO1	-0.702545	6.58651	3.1913	0.0740313	1
ZMIZ1-AS1	-1.80521	1.08324	3.19075	0.0740561	1
LINC002481	4.35873	-2.15767	3.1906	0.0740626	1
KARSP2	-2.66571	-0.204089	3.18752	0.0742026	1
C11orf16	1.46599	4.4705	3.18512	0.0743115	1
AL121748.2	-1.52005	-0.251698	3.18263	0.074425	1
HIST1H3G	2.731	-0.408142	3.18119	0.0744903	1
TSPAN19	-4.03872	0.0985392	3.1801	0.0745399	1
AC020611.1	-2.93724	-0.750555	3.17889	0.0745954	1
TIMM17A	0.749863	5.88209	3.17723	0.0746711	1
LRRC30	-4.44647	0.837011	3.17592	0.0747312	1
STMN1	1.19638	7.99549	3.17545	0.0747524	1
PLCXD3	-1.75333	1.86122	3.17538	0.0747559	1
CERS6-AS1	-3.29112	-1.06977	3.1738	0.0748283	1
KCNJ11	-4.03853	-1.1294	3.17305	0.0748627	1
ZFP36L1	-1.08071	10.0062	3.1727	0.0748785	1
RN7SKP29	-3.50919	-1.3231	3.17187	0.0749166	1
VN2R19P	-3.14147	-1.52414	3.17145	0.0749361	1
APC	-0.688419	4.71569	3.16936	0.0750318	1
ODF3B	-0.957627	5.03821	3.16769	0.0751085	1
AC022395.1	-4.0641	-1.88257	3.16737	0.0751234	1
BEND5	0.90169	6.505	3.16549	0.07521	1
RAB40C	-0.757106	4.5888	3.16503	0.075231	1
DMPK	-1.01878	5.06354	3.16345	0.0753039	1
GADD45B	1.40719	10.1815	3.16146	0.0753956	1
FTX	-0.733838	6.56324	3.15829	0.0755422	1
RIC3	1.15278	5.95042	3.15607	0.0756452	1
SKA1	2.94042	0.86782	3.15426	0.0757291	1
TIAF1	-1.45681	1.16445	3.15377	0.0757517	1
HMBS	1.25328	6.32267	3.15162	0.0758514	1
AC138965.3	-3.56489	-2.48846	3.15122	0.07587	1
SLC34A2	-3.22765	2.3739	3.14871	0.0759871	1
SMYD2	0.679048	5.66206	3.1486	0.0759923	1
LURAP1L	-1.60054	3.93109	3.1479	0.0760246	1
RRAS2	0.965553	3.6406	3.14757	0.0760399	1
SUMO1P1	-3.7355	0.599728	3.14638	0.0760955	1
PFKFB3	1.31538	6.40524	3.14561	0.0761313	1
HP1BP3	-0.567207	7.61805	3.14495	0.0761623	1
GPR84	3.79644	-0.366053	3.14483	0.0761677	1
AL589745.2	3.3595	-0.855486	3.14426	0.0761948	1
AL138721.1	-3.38786	-0.887897	3.14345	0.0762326	1
AC004775.1	3.08594	-2.28572	3.14308	0.0762498	1
LARP4P	-4.83434	0.553678	3.1429	0.0762583	1
AC063952.2	-4.52241	-1.30831	3.14215	0.0762931	1
MARK2P9	-2.89032	1.67839	3.14047	0.0763716	1
AF131215.7	-3.71299	-0.713146	3.13929	0.0764272	1
ZNF765	-1.11809	4.01972	3.13772	0.0765006	1
FCHO1	2.86474	0.889943	3.13566	0.0765976	1
AL162578.1	-1.22778	2.32438	3.1351	0.0766238	1
AL451042.2	-2.09733	0.332211	3.13413	0.0766691	1
GNA14	-1.14223	3.43297	3.13337	0.0767052	1
SLC39A5	-4.25633	-1.24104	3.1328	0.0767317	1
KLK7	-3.54034	0.0973388	3.13215	0.0767623	1
JPT1	0.992054	5.53434	3.1307	0.0768309	1
CORO1A	1.82049	2.58664	3.12839	0.0769397	1
POTEKP	-2.60504	-0.250797	3.12755	0.0769793	1
AP000857.1	-3.02574	-2.41832	3.12684	0.0770129	1
ARMC3	-3.78763	2.78072	3.12578	0.0770627	1
HIST1H2AB	1.68609	0.72055	3.12532	0.0770849	1
CD53	2.63728	1.60785	3.12525	0.077088	1
LINC01951	4.1776	-1.48023	3.12508	0.0770961	1
TNFRSF10B	0.712364	5.789	3.12481	0.0771086	1
ELOC	0.676758	5.73173	3.12117	0.0772812	1
SUCLA2P3	4.428	-2.3372	3.12095	0.0772915	1
FGFR2	1.6759	5.77334	3.11882	0.077393	1
AC013468.1	-2.54863	-0.618685	3.1164	0.0775079	1
RPL12P41	-3.19631	-1.2636	3.11598	0.0775281	1
PROX2	-2.11936	-0.601098	3.11596	0.0775288	1
PIM2	1.17252	4.95066	3.11408	0.0776181	1
PAN3	-0.916591	5.79027	3.11335	0.0776532	1
MMS19	-0.566476	6.59885	3.11293	0.0776732	1
AL807757.2	-1.8183	-0.086615	3.11098	0.0777664	1
TCIRG1	-0.818604	6.5476	3.1101	0.0778084	1
KLK1	2.31475	-1.14717	3.10968	0.0778284	1
EBI3	3.48795	-0.337235	3.10949	0.0778375	1
AC009948.3	-2.43616	-2.36076	3.10752	0.0779315	1
CKB	0.950284	5.65476	3.10703	0.0779549	1
SSTR1	3.22565	0.100431	3.10639	0.0779855	1
TTC13	-0.971155	3.3996	3.10626	0.0779921	1
AC005692.3	-2.66876	0.6496	3.10547	0.0780296	1
STC1	2.99891	1.60816	3.10451	0.0780759	1
SLC9A2	3.48015	1.49401	3.10328	0.0781347	1
CLHC1	-0.852486	4.20172	3.10194	0.0781989	1
KLHDC2	-0.946285	6.31246	3.10171	0.0782099	1
AC005324.3	2.47245	-1.58906	3.10102	0.0782432	1
AC112128.1	-2.23586	0.465275	3.10016	0.0782848	1
HMMR	1.73805	1.25287	3.09984	0.0783	1
C15orf56	-4.02742	-1.52327	3.09732	0.0784212	1
KAT6A	-0.601456	5.37946	3.09622	0.0784745	1
COPZ2	1.02286	3.61706	3.09528	0.0785197	1
HSPB1	0.804899	9.62608	3.09101	0.078726	1
AP001271.2	-4.1995	-0.694466	3.09051	0.0787503	1
MYO18A	-0.920183	3.59636	3.08894	0.0788261	1
AC010422.4	-2.56567	-0.853722	3.08893	0.0788269	1
RPL17	0.786574	4.04611	3.08816	0.0788641	1
AC036176.3	3.32355	-0.836544	3.08664	0.0789378	1
EBP	0.72341	4.93548	3.0857	0.0789833	1
SMARCC2	-0.845405	5.42788	3.08472	0.079031	1
RBM20	1.32782	2.80537	3.08432	0.0790504	1
HLA-A	-0.861765	9.0468	3.08212	0.0791574	1
CCDC74A	-0.923181	4.40807	3.08119	0.0792025	1
GIGYF2	-0.624661	5.58261	3.0795	0.0792851	1
ENTPD7	1.24135	2.29434	3.07885	0.0793165	1
SLC6A8	0.95292	2.74603	3.07808	0.0793539	1
BAMBI	1.51178	3.82571	3.07726	0.0793942	1
NME1	0.754438	5.05543	3.07591	0.0794601	1
RSRC2	0.605347	7.78668	3.0757	0.0794706	1
SEC13	0.573183	7.2696	3.0754	0.0794852	1
ZBTB20-AS1	-1.28195	0.637783	3.07472	0.0795181	1
DEPP1	-0.91447	10.0537	3.07415	0.0795463	1
GMNN	0.843825	4.9155	3.07355	0.0795754	1
INKA2	-1.63784	-0.094171	3.07163	0.0796694	1
TFDP1	0.660706	4.52725	3.07102	0.0796994	1
SLC7A5	2.12464	3.42558	3.06609	0.0799416	1
PKP4	0.656771	5.91493	3.06292	0.0800976	1
PPTC7	1.13805	3.12431	3.06252	0.0801175	1
AC022001.3	-2.7768	-0.928286	3.06251	0.0801178	1
UNGP3	-3.0345	-0.415288	3.06233	0.0801267	1
RHOBTB3	-0.833861	5.63249	3.0571	0.0803848	1
DTL	1.39516	2.68533	3.05609	0.0804351	1
SF3B5	0.529173	6.14277	3.05508	0.080485	1
HIST1H2AJ	2.15969	-0.00760336	3.05485	0.0804967	1
AC027763.2	2.75208	-0.752482	3.05472	0.0805031	1
PTPRS	-1.04687	3.66519	3.05357	0.0805599	1
RNU4-36P	-2.5986	-1.72972	3.0524	0.0806181	1
FAM91A1	-0.844784	4.77763	3.05141	0.0806673	1
LRRK1	-1.32512	4.19459	3.05081	0.0806967	1
AC079414.3	-2.15907	1.79598	3.04958	0.0807579	1
DNMT3L	3.67199	-0.351616	3.04925	0.0807746	1
AC011939.2	1.75594	0.771971	3.04849	0.0808121	1
AL512286.1	-4.11509	-2.03216	3.04826	0.0808237	1
MAPK10	-0.590611	6.19676	3.04585	0.0809436	1
Z93930.3	4.96423	-1.08721	3.04551	0.0809607	1
LAPTM5	1.91177	2.68228	3.04531	0.0809707	1
DEFA3	2.86232	-2.19084	3.04525	0.0809736	1
SCNN1A	1.5617	2.89673	3.04399	0.0810363	1
AC026412.3	-2.27928	-1.3669	3.04231	0.0811205	1
C2orf27A	-0.974253	2.87521	3.04038	0.0812167	1
FBXO33	0.941815	3.52061	3.03911	0.0812805	1
IL1A	3.42074	1.47254	3.03893	0.0812893	1
RPS12	0.633179	7.32137	3.03866	0.0813032	1
AC083837.2	1.98102	4.61657	3.03677	0.0813975	1
CTU1	-2.25912	-1.64707	3.03581	0.081446	1
MISP	-3.1813	3.24046	3.0339	0.0815416	1
HBQ1	2.25607	1.16678	3.02958	0.081759	1
RN7SL215P	3.94324	-2.36876	3.02911	0.0817829	1
PREB	-1.03187	5.41517	3.02842	0.0818175	1
TRPM6	-1.63665	1.72587	3.02805	0.0818365	1
AF131215.3	-3.19816	-1.42054	3.02322	0.0820804	1
AC062015.1	3.39831	1.13225	3.02246	0.0821188	1
REELD1	-3.66443	-0.741676	3.02149	0.0821678	1
LYPD8	3.39833	1.81765	3.02146	0.0821696	1
AC026803.1	2.42266	-0.311426	3.01884	0.0823023	1
MIR8058	2.91145	-0.83551	3.01487	0.0825042	1
HLA-DRB5	-1.3523	5.28883	3.01437	0.0825297	1
FBXL16	-3.53452	-0.205894	3.01432	0.0825322	1
AC012291.2	-2.06514	0.119325	3.01281	0.0826089	1
ABCA12	-2.0582	-0.344299	3.01124	0.0826888	1
AC116366.2	1.2507	0.911171	3.01045	0.0827292	1
LINC02421	4.00796	-0.754839	3.01002	0.0827511	1
TMEM39A	0.634851	5.81509	3.00987	0.0827587	1
AC026412.1	-0.699593	4.94308	3.00959	0.0827733	1
SMAD7	1.1285	4.05394	3.00916	0.0827951	1
RANGAP1	0.754825	6.05444	3.00821	0.0828437	1
SCEL	3.4561	0.193198	3.0049	0.0830131	1
LAT2	1.65183	1.14116	3.00441	0.0830384	1
HHIP	1.4457	2.37436	3.003	0.0831107	1
C4orf47	1.13595	2.5219	3.0028	0.0831207	1
KRT75	5.1026	-0.392595	2.99969	0.0832803	1
TUBB4B	1.26606	9.01128	2.99812	0.083361	1
WEE1	0.723567	5.47814	2.99739	0.0833986	1
PRRG4	1.56563	3.83792	2.99709	0.0834141	1
DVL2	-1.14591	3.25914	2.99669	0.0834348	1
OR7E122P	-3.73374	-1.90421	2.99533	0.0835049	1
AC133919.2	-3.29577	-1.56747	2.99451	0.0835469	1
HSPA1B	1.07197	10.7284	2.99429	0.0835586	1
SSC4D	1.61465	3.01094	2.99332	0.0836084	1
H2AFZ	0.889547	8.22407	2.99295	0.0836277	1
RPL26P30	-2.35074	-0.400246	2.99281	0.0836348	1
SLC2A8	-0.823791	3.63866	2.99198	0.0836777	1
MAB21L4	3.60469	0.418126	2.98885	0.0838399	1
SNCA	1.08321	4.71069	2.98742	0.0839137	1
AC247036.1	2.05907	-1.63399	2.98643	0.0839651	1
FGFBP1	4.64529	0.638384	2.98619	0.0839774	1
AC025518.1	-3.53208	-1.92114	2.98595	0.0839902	1
SNORA71D	-3.52424	-1.79287	2.98405	0.0840886	1
AC011396.2	-3.73531	0.130703	2.98345	0.0841199	1
AL161443.1	-3.90087	-1.69323	2.98335	0.0841252	1
AC093330.1	-4.0599	-2.47692	2.98268	0.08416	1
POGZ	-0.555813	6.2093	2.98157	0.0842177	1
ASRGL1	1.38469	1.9579	2.98109	0.0842424	1
PCDH19	1.40801	3.67083	2.981	0.0842473	1
AC112247.1	3.83094	-1.90273	2.98062	0.0842671	1
UBE2T	1.35685	2.50181	2.98055	0.0842704	1
GPR37L1	2.018	1.76536	2.97905	0.0843486	1
LINC01237	1.66584	0.976393	2.97889	0.0843573	1
PKHD1L1	-3.9087	0.0205113	2.97877	0.0843634	1
SOX2	3.83096	0.432445	2.97876	0.0843641	1
HCN3	-1.13018	2.15081	2.97868	0.0843679	1
DTX3L	-0.688931	5.27767	2.97778	0.0844148	1
SCML4	2.72895	-1.3231	2.97628	0.0844934	1
PLAUR	1.16264	5.89012	2.97579	0.0845189	1
SYNPO2L	-1.93661	0.492213	2.97549	0.0845344	1
POLR1C	0.608041	6.23152	2.9737	0.0846282	1
TTLL10	3.58527	0.527913	2.97202	0.0847163	1
SP140	2.38044	-0.526145	2.97183	0.0847258	1
AP003108.4	-3.56688	-0.732146	2.97059	0.0847908	1
ALOX12	-1.48152	1.15312	2.97024	0.0848094	1
TXNL4A	0.774172	3.99821	2.96841	0.0849051	1
PARVG	2.23931	1.11064	2.96702	0.0849782	1
TAF3	-0.591261	4.9029	2.96587	0.0850384	1
IRX3	-2.80642	-0.690254	2.96586	0.0850392	1
Z98884.1	1.33999	1.15101	2.96515	0.0850768	1
CHTF18	-1.03423	4.324	2.96234	0.0852248	1
TRPS1	-1.03395	3.84362	2.96182	0.085252	1
METAP2	0.555313	6.59265	2.96144	0.0852722	1
VPS53	-0.843914	5.13781	2.95965	0.0853665	1
TSPYL1	-0.965244	6.68116	2.95939	0.08538	1
CLASP2	-0.619029	5.79439	2.95591	0.0855641	1
AL135905.2	1.18808	2.46326	2.95517	0.0856035	1
KLHL29	0.843286	4.85935	2.95224	0.0857585	1
AL512430.2	-3.70236	-2.20174	2.94932	0.0859138	1
TACSTD2	1.4235	6.31732	2.94917	0.0859218	1
MT-TY	-1.34633	0.637735	2.94913	0.085924	1
PCDHGA10	-2.17232	1.70087	2.94894	0.0859339	1
PLEK	2.03726	1.80249	2.94877	0.0859429	1
RPUSD1	-2.1313	2.5753	2.94874	0.0859444	1
SYT14	3.33213	1.19425	2.94784	0.0859925	1
[truncated: 23,178 more rows]

## Sheet: Epcam+ DS - Epcam+ HD
Gene	logFC	logCPM	LR	PValue	FDR
EPHA3	-6.797	5.25252	73.1535	1.19951e-17	3.02002e-13
PABPC5	-8.34916	2.59128	50.105	1.45734e-12	1.83457e-08
APCDD1	-4.27991	4.64293	44.3642	2.72623e-11	2.28795e-07
P2RX7	-5.0635	3.87231	41.3099	1.29907e-10	8.17668e-07
SUSD5	-6.66807	5.25488	39.0537	4.12304e-10	1.98584e-06
AL158212.4	-9.03325	0.181987	38.7846	4.73251e-10	1.98584e-06
CLEC14A	-5.75837	6.44627	36.8332	1.28681e-09	4.6283e-06
ZNF587P1	-8.45181	0.3509	36.3103	1.68272e-09	5.29572e-06
SNHG26	-9.2968	1.4953	35.6615	2.34761e-09	6.5673e-06
TACR1	-8.26412	0.133935	35.2919	2.83805e-09	7.14536e-06
GPRIN3	-7.36877	2.06636	32.9279	9.56418e-09	2.18907e-05
GOLGA8H	-8.39929	-0.276063	31.9028	1.62083e-08	3.40063e-05
SLC5A3	2.07212	6.22878	31.1478	2.3911e-08	4.3952e-05
MRPS6	1.88222	5.90747	31.1053	2.44401e-08	4.3952e-05
HHIP-AS1	-8.32555	1.10075	30.818	2.83402e-08	4.75681e-05
RET	-4.92657	5.25433	29.4347	5.78323e-08	8.71357e-05
AC246817.1	-6.7323	0.0213518	29.4014	5.88357e-08	8.71357e-05
ZFAND2A	3.35616	7.60539	29.2663	6.30825e-08	8.7838e-05
LRRC37A7P	-8.6739	1.19831	29.0157	7.17957e-08	8.7838e-05
TMEM119	5.12007	5.53493	28.9978	7.24599e-08	8.7838e-05
NAALAD2	2.84621	4.83987	28.9764	7.32652e-08	8.7838e-05
EFCAB5	-7.68228	-0.281214	28.785	8.08745e-08	9.25536e-05
ITIH3	-8.41231	2.44112	27.7745	1.36314e-07	0.000143013
AP005131.1	-8.25779	-0.150284	27.7743	1.36327e-07	0.000143013
AC011498.7	-7.28238	0.883234	27.5337	1.54378e-07	0.000155471
MAGEL2	-7.70891	0.359951	27.0876	1.94438e-07	0.000188284
TAGAP	-8.12317	1.14243	26.6639	2.421e-07	0.000225754
CD248	-3.45504	6.1875	26.5182	2.61067e-07	0.000231388
LYPD6	-8.80113	0.26525	26.4782	2.66523e-07	0.000231388
ITGA5	3.05493	6.10285	26.2688	2.97056e-07	0.000249299
SAXO1	-5.49419	0.82174	26.0981	3.24504e-07	0.000262491
AC011239.2	-8.12607	1.48121	26.0446	3.33627e-07	0.000262491
AC025271.2	-8.12683	-0.878784	25.5488	4.3134e-07	0.000329086
LBX2	-7.32616	-0.319136	24.8482	6.20254e-07	0.000459298
AL356235.1	-7.64138	-0.262442	24.5826	7.11908e-07	0.000512106
SLC38A3	-7.06442	0.967602	24.3436	8.05923e-07	0.000563631
LINC02518	-8.2593	-1.21784	24.1083	9.10687e-07	0.000618404
AC024568.1	-8.55626	-0.244089	24.0609	9.33365e-07	0.000618404
AC006518.2	-8.14914	-0.825025	23.9027	1.0133e-06	0.00064736
AC096887.1	-7.37596	-1.13883	23.874	1.02849e-06	0.00064736
MTND1P11	-7.48975	-0.276139	23.8198	1.05787e-06	0.00064961
SHBG	-7.30114	-0.436767	23.4022	1.31429e-06	0.000787851
TENT5A	1.57374	6.46881	23.2856	1.39638e-06	0.000817598
AC009093.2	-7.70522	0.277908	23.2254	1.44085e-06	0.000824462
RASAL1	-9.93784	0.30179	23.1345	1.51058e-06	0.000845152
PDGFD	-3.74948	7.42793	23.0841	1.55065e-06	0.000848712
GOLGA8R	-6.84926	-0.975671	22.9124	1.69551e-06	0.000908254
AL136984.1	-7.94624	-0.474452	22.8428	1.75802e-06	0.00092212
LINC00327	-6.70993	-0.71333	22.7689	1.82699e-06	0.000929183
ZNF850	-4.35384	1.48874	22.7497	1.8453e-06	0.000929183
AC009145.4	-6.25259	0.142752	22.6021	1.99263e-06	0.000983695
EHD1	2.02153	5.98791	22.4012	2.21235e-06	0.00107116
FAM19A3	-8.49314	1.3706	22.2477	2.39643e-06	0.00113839
ZP1	-8.30162	0.404372	22.0801	2.61509e-06	0.00120576
TTC21B-AS1	-7.43887	-1.06997	22.0662	2.63402e-06	0.00120576
PI4KAP1	2.51173	4.68491	22.0293	2.68523e-06	0.00120725
TNFSF14	2.1478	4.00522	21.9822	2.75192e-06	0.00121553
AL117335.1	-7.4659	-1.26387	21.8986	2.87436e-06	0.00124769
PLXNA4	-5.49101	2.30766	21.8659	2.92385e-06	0.00124769
HSPH1	2.57524	8.92697	21.7669	3.07869e-06	0.00129187
LYNX1-SLURP2	-7.18284	-1.29738	21.6438	3.28269e-06	0.00135489
GHRLOS	-5.70936	-0.186751	21.3454	3.83541e-06	0.00155669
CHN2	-7.15517	-1.01261	21.3157	3.89527e-06	0.00155669
ST3GAL4	-1.9145	5.11013	21.2824	3.96359e-06	0.00155924
BCL2L15	-7.70376	-0.986533	21.2473	4.03682e-06	0.00156362
AC093367.1	-7.77437	-1.13956	21.2073	4.12201e-06	0.00157242
AC002310.1	-4.91876	1.01797	21.1604	4.22398e-06	0.00158727
PRKAR2A-AS1	-7.12607	0.434609	21.0748	4.41688e-06	0.00162584
AC006017.1	-7.66487	-1.38646	21.058	4.45578e-06	0.00162584
APCDD1L	-5.2441	1.18415	20.9547	4.7028e-06	0.00167974
NBAT1	-7.43849	0.0327846	20.9408	4.73694e-06	0.00167974
AC008115.3	-7.11373	-1.77614	20.8948	4.85215e-06	0.0016967
TNFSF9	3.94708	6.64895	20.841	4.99027e-06	0.0017211
C1QTNF1	-3.3197	4.1535	20.7181	5.32111e-06	0.0018104
AL049775.1	-6.88309	0.79754	20.4728	6.04847e-06	0.00203043
PRSS37	-8.92525	-0.0630356	20.3412	6.47893e-06	0.00212563
ZP4	-7.44453	-0.490505	20.3348	6.50091e-06	0.00212563
HSD3BP4	-5.87643	-0.965285	20.1958	6.99079e-06	0.00223172
RFTN2	2.502	4.88696	20.1925	7.00265e-06	0.00223172
SERPINE1	2.46099	7.14551	20.0861	7.40345e-06	0.00232996
LOXHD1	7.05196	2.27967	19.8837	8.2298e-06	0.00254066
UGT3A2	9.16079	0.712866	19.8733	8.27479e-06	0.00254066
AMBP	-7.94467	-1.25503	19.8262	8.48113e-06	0.00257264
RNU6-1337P	-7.21687	-1.36516	19.7135	8.99636e-06	0.00269645
MORC2-AS1	-7.32704	-1.16858	19.6415	9.34193e-06	0.00276708
HSPD1	1.7645	9.43979	19.5714	9.69113e-06	0.00282394
AL365356.1	-7.40026	0.0210594	19.5582	9.75821e-06	0.00282394
KRT8P33	-3.89188	0.389654	19.4613	1.02657e-05	0.00292195
AC008781.3	-7.04932	-1.54644	19.4496	1.0329e-05	0.00292195
PLPPR4	5.43941	4.14043	19.393	1.06398e-05	0.0029306
AC120114.1	-7.40576	-1.21879	19.3725	1.07544e-05	0.0029306
MAN1C1	-2.59082	4.34225	19.3332	1.09783e-05	0.0029306
AP002433.2	-6.9676	-1.36733	19.3309	1.09914e-05	0.0029306
AL022323.2	-8.68627	-0.325441	19.3182	1.10645e-05	0.0029306
ARHGAP15	4.10621	4.51739	19.3032	1.1152e-05	0.0029306
PPARG	-4.90453	3.759	19.2994	1.11744e-05	0.0029306
AL049838.1	-8.29779	0.402482	19.1691	1.19634e-05	0.00305966
AC005692.1	-7.82757	-1.35246	19.1643	1.19935e-05	0.00305966
AC013553.2	-7.71559	-0.712268	19.1583	1.20311e-05	0.00305966
SLC20A1	1.8748	6.75598	19.0942	1.2442e-05	0.00313253
AC005697.2	-6.12847	-1.10529	19.0688	1.26088e-05	0.00314309
NUDT9P1	-7.28788	-0.893885	18.9441	1.34604e-05	0.00332246
AL050343.1	-7.07052	-1.45877	18.8796	1.39237e-05	0.00340346
TRIM10	-8.36698	2.08664	18.8101	1.44401e-05	0.00349574
ZNF781	-7.03172	1.53348	18.744	1.49492e-05	0.00354546
LINC01197	-7.48913	3.6715	18.7358	1.50136e-05	0.00354546
HIST1H2BJ	2.25902	4.70482	18.7281	1.50747e-05	0.00354546
CXCL2	3.59583	8.91957	18.7059	1.52512e-05	0.00354546
NFKBIE	1.77434	4.16961	18.6936	1.53495e-05	0.00354546
IL22RA2	-7.75195	-1.81777	18.6731	1.55157e-05	0.00355126
AL731559.1	-9.35278	-0.311438	18.6167	1.59816e-05	0.003615
TRPV4	-4.40796	0.218275	18.6048	1.60814e-05	0.003615
BMP5	-4.53721	3.56812	18.5588	1.64743e-05	0.00367055
HERC2P10	-7.76018	-1.01049	18.5024	1.69695e-05	0.00374772
HBEGF	2.87149	5.16054	18.481	1.71603e-05	0.00375691
HHIPL1	-7.40752	1.29894	18.4242	1.76795e-05	0.00383721
ADORA2A-AS1	-8.17548	-0.637189	18.2547	1.93247e-05	0.00415845
AC104819.1	-6.67613	-1.64325	18.1773	2.01267e-05	0.00429431
AC007878.1	-5.39264	1.13518	18.0893	2.10779e-05	0.00445947
AC040160.1	-4.91785	-0.497767	18.0648	2.13513e-05	0.00446005
MUC5AC	-6.21038	-0.498016	18.0574	2.14349e-05	0.00446005
AC096921.2	-6.499	0.0573702	17.988	2.22301e-05	0.00456462
AL591719.1	-8.46242	-0.666287	17.982	2.23e-05	0.00456462
PHEX	-6.95868	0.794323	17.9225	2.30086e-05	0.00464048
BTN3A2	-1.62047	5.95333	17.92	2.30393e-05	0.00464048
AL442163.1	-7.9004	-1.60338	17.8962	2.33287e-05	0.00465923
XIAPP2	-7.77237	-0.500559	17.8821	2.35025e-05	0.00465923
MT1G	10.6436	2.69656	17.8533	2.38602e-05	0.00468192
AL157786.1	-5.65468	-0.572798	17.8373	2.40622e-05	0.00468192
LINC02361	-7.18694	-0.0239752	17.8284	2.41748e-05	0.00468192
NPM1P25	-8.21966	-1.42467	17.8063	2.44567e-05	0.00470035
HTR2B	-3.68067	2.40474	17.787	2.4707e-05	0.00471248
AC016026.1	-7.67591	-1.09483	17.7694	2.49357e-05	0.00472034
DNM1P35	-7.45759	-1.2446	17.7159	2.56475e-05	0.00481885
LINC01068	-8.73589	-0.55405	17.6401	2.66908e-05	0.00497773
AL031281.2	-5.76058	0.711254	17.6211	2.69585e-05	0.00499068
LINC00857	-7.91264	0.66923	17.5934	2.73531e-05	0.00499377
EGR3	2.20951	5.54163	17.5921	2.73718e-05	0.00499377
DNAJA4	2.77063	8.54772	17.4801	2.90332e-05	0.00523007
LINC02036	-7.53317	-1.98293	17.4738	2.91294e-05	0.00523007
SLC39A2	-7.28216	-1.26719	17.4633	2.92902e-05	0.00523007
AL109809.1	-7.14187	-1.4664	17.4385	2.96749e-05	0.00525696
COL6A2	1.65365	8.26514	17.4232	2.9916e-05	0.00525696
RAMP3	-6.56953	3.89206	17.4136	3.00672e-05	0.00525696
ACTN1-AS1	-7.50427	-1.25305	17.3735	3.07081e-05	0.0053022
UGT1A7	-8.23049	-1.4389	17.3711	3.07472e-05	0.0053022
AP002381.1	-7.99418	-0.866593	17.3417	3.12252e-05	0.00534801
SSC5D	-5.09469	1.44636	17.2929	3.20383e-05	0.00545018
RPL12P21	-6.79013	-2.02216	17.2724	3.2386e-05	0.00547236
AC022306.2	-7.60655	-1.02073	17.2387	3.29651e-05	0.00549263
CYTOR	2.78465	4.48793	17.2286	3.31413e-05	0.00549263
FAM198B-AS1	-5.72171	2.94633	17.2197	3.32969e-05	0.00549263
AL021395.1	-8.9508	-0.517547	17.215	3.33786e-05	0.00549263
HRAT92	-8.68479	0.0526513	17.1524	3.4498e-05	0.00563997
RPL7P4	-7.21484	-1.8495	17.1324	3.48625e-05	0.00566279
AL133367.1	-8.78486	-0.555283	17.0707	3.60142e-05	0.00581236
RNASE1	-8.0452	-0.232643	16.9731	3.79133e-05	0.0060799
C15orf62	-8.2628	-1.0827	16.8989	3.94236e-05	0.00621812
FMO6P	-4.68374	1.87063	16.8918	3.95731e-05	0.00621812
AL109918.1	2.66323	4.70844	16.8812	3.97939e-05	0.00621812
ENDOD1	-2.63533	4.51982	16.8807	3.98037e-05	0.00621812
RPL3P5	-7.33653	-2.1386	16.8709	4.00102e-05	0.00621812
NR4A1	2.25768	8.90946	16.7652	4.23026e-05	0.00652001
AL731568.1	-7.58265	-1.08865	16.7577	4.24706e-05	0.00652001
FO393419.2	-7.00958	-1.56111	16.7203	4.3315e-05	0.00660934
CES1	-5.91702	2.98501	16.7028	4.37153e-05	0.00662338
TBL1XR1-AS1	-7.30417	-1.48295	16.6934	4.39331e-05	0.00662338
AL450998.2	2.38101	2.39858	16.6813	4.42151e-05	0.00662622
AC015908.2	-6.99806	-0.119599	16.6283	4.54687e-05	0.00677375
CXCL13	-6.72534	1.45237	16.5744	4.67773e-05	0.00692772
C10orf142	-5.73451	-0.713737	16.526	4.79865e-05	0.00706523
AC019176.2	-8.03171	-1.60723	16.513	4.83165e-05	0.00707247
GPC5	-7.9113	-0.984223	16.4506	4.99345e-05	0.00726705
AC005244.1	-7.18552	-1.26599	16.4192	5.07677e-05	0.00734586
AC078950.1	-6.82166	-2.06039	16.3714	5.20654e-05	0.00749057
ANKRD18EP	-4.93326	0.922695	16.3545	5.25302e-05	0.0075145
TMEM235	-7.27216	-2.18219	16.3133	5.36857e-05	0.00763641
HRH2	-6.85078	3.76817	16.2335	5.59946e-05	0.0079107
AC026904.2	-8.02654	0.673891	16.2116	5.66477e-05	0.0079107
AC253536.6	7.65166	0.307486	16.2092	5.67169e-05	0.0079107
AC011369.2	-7.60264	-1.94319	16.2041	5.68708e-05	0.0079107
MBOAT1	-2.30988	3.21675	16.1594	5.82296e-05	0.00801748
AC025031.4	-7.97256	-0.983611	16.1579	5.82754e-05	0.00801748
RNF113B	-6.89983	-1.86957	16.1394	5.88467e-05	0.00801975
AC011742.2	-7.08184	-1.18945	16.129	5.91724e-05	0.00801975
PGM5-AS1	-6.41998	0.465004	16.1266	5.92475e-05	0.00801975
BFSP1	5.8589	1.71361	16.1081	5.98263e-05	0.0080548
ANKRD61	-7.40222	-1.79458	16.0417	6.19628e-05	0.00826224
PNMA6A	-4.84433	-0.562843	16.035	6.21828e-05	0.00826224
RGS6	-6.57053	2.8818	16.0299	6.23516e-05	0.00826224
AC007494.3	-5.94833	-1.14885	15.9831	6.39114e-05	0.00842459
AC080013.5	-7.81541	-0.560197	15.9726	6.42661e-05	0.00842723
AC115618.2	-6.62584	-1.42958	15.9485	6.50882e-05	0.0084908
MIR646HG	-5.55054	2.00423	15.914	6.62861e-05	0.00859504
HIST1H2AG	2.275	3.21973	15.9059	6.657e-05	0.00859504
KRT18P32	-7.56322	-1.97195	15.8552	6.83796e-05	0.00878364
AC021205.1	-6.90692	-0.703861	15.7947	7.06016e-05	0.00902303
AC139713.2	-6.34219	0.0374659	15.7199	7.3449e-05	0.00933952
RN7SKP292	-7.71674	-1.75917	15.6939	7.44629e-05	0.00940249
PTCRA	7.32954	2.16062	15.676	7.51705e-05	0.00940249
PIWIL2	-5.28269	1.16572	15.67	7.54123e-05	0.00940249
LINC00654	-7.04286	0.935795	15.6693	7.5438e-05	0.00940249
CD93	-5.18819	1.36195	15.6543	7.60395e-05	0.00943077
AC134407.2	-7.88932	-0.3069	15.62	7.74323e-05	0.00955644
KRT23	-6.04784	-0.241285	15.5937	7.85154e-05	0.00964285
ADCY3	-1.92838	4.38488	15.5741	7.93329e-05	0.00969594
LINC02145	-7.4631	-0.521213	15.5419	8.06983e-05	0.00978644
SOD2	1.67752	9.33507	15.5383	8.08507e-05	0.00978644
AC016831.3	8.14725	-0.764516	15.504	8.23301e-05	0.00985723
RPL31P52	-7.0535	-0.973418	15.5002	8.24968e-05	0.00985723
SUMO2P8	-7.74635	-1.00296	15.4976	8.26102e-05	0.00985723
AC008957.3	7.8445	-0.56408	15.4277	8.57239e-05	0.0101805
LAMP5	-3.43232	4.43246	15.4147	8.63163e-05	0.0102028
KARSP1	-8.62542	-0.346414	15.3961	8.71678e-05	0.0102553
AL512380.1	-8.31162	-1.18137	15.3545	8.91066e-05	0.0104346
SLC35A5	-1.24794	5.39492	15.3042	9.1511e-05	0.0106409
VIT	-7.52802	5.52359	15.2894	9.22316e-05	0.0106409
DONSON	1.75162	4.21745	15.2786	9.27635e-05	0.0106409
LINC00886	-8.26699	-0.0852636	15.2759	9.28958e-05	0.0106409
TBCAP2	-6.92815	-1.61479	15.2741	9.29816e-05	0.0106409
ITGB7	-7.57677	-1.51445	15.2427	9.45415e-05	0.0107705
AC131025.3	-7.92171	-1.54483	15.2233	9.55197e-05	0.0107957
LINC01230	-8.80237	-0.456538	15.2173	9.58194e-05	0.0107957
HAS1	4.40379	6.49261	15.2123	9.6077e-05	0.0107957
AL355480.2	-4.70595	-0.239493	15.2044	9.64785e-05	0.0107957
AC068790.3	-6.95526	-1.73426	15.1834	9.75575e-05	0.0108682
AL031666.1	-6.94959	-2.06302	15.1384	9.99089e-05	0.0110811
ADGRE5	1.41065	6.21347	15.1241	0.000100671	0.0111167
AC004877.2	-7.8962	-0.928146	15.0839	0.000102838	0.0112025
NIM1K	3.5069	1.84071	15.0836	0.000102852	0.0112025
SMIM10L2B	-5.37578	-0.469267	15.0785	0.000103129	0.0112025
AC074389.1	-6.73798	-0.774816	15.0693	0.000103637	0.0112025
AC026436.1	-6.03262	-1.81583	15.0686	0.000103674	0.0112025
AC007364.1	-6.37929	-1.15247	15.0272	0.000105974	0.0114022
ANKK1	-9.28937	-0.0506058	15.0037	0.000107302	0.0114959
ADAP2	-4.3395	3.9899	14.9943	0.000107834	0.011504
HSP90B1	1.7946	9.46914	14.9816	0.000108567	0.0115333
AC009558.2	-7.29024	-1.47539	14.9644	0.00010956	0.0115898
KCND2	-4.34835	2.08947	14.9234	0.000111963	0.0117945
AC023043.4	-7.79388	-1.10005	14.9074	0.000112917	0.0118455
POM121L14P	-8.26563	-0.835472	14.8921	0.00011384	0.0118927
FO393401.1	-6.80404	-1.93281	14.8747	0.000114891	0.0119529
NCKAP1L	8.51434	1.19244	14.8617	0.000115691	0.0119866
AL449214.1	-6.32587	-0.920367	14.7841	0.000120547	0.0123861
IGFBP1	-8.90902	-0.251676	14.7827	0.000120639	0.0123861
HSPA7	3.33087	6.75443	14.7767	0.000121022	0.0123861
DNAJB6	1.68424	8.52034	14.7432	0.000123194	0.0125573
AL603914.1	-7.36511	-1.57582	14.7233	0.000124495	0.0126388
SMIM10L2A	-6.40633	-0.997237	14.7121	0.000125242	0.0126635
AL450043.1	7.19391	-0.659693	14.7017	0.000125934	0.0126826
AC130469.1	-5.35015	0.0843066	14.6871	0.00012691	0.0127237
ADRA2A	3.53232	3.42543	14.6755	0.000127697	0.0127237
CXCL3	3.05617	5.65788	14.6604	0.000128725	0.0127237
CASC18	-6.10634	-1.63746	14.6534	0.000129202	0.0127237
PCNT	1.44172	5.25879	14.6532	0.000129216	0.0127237
PON1	-7.72061	-0.265725	14.6509	0.000129375	0.0127237
AC130324.1	-6.49431	-1.10392	14.6431	0.000129909	0.0127266
AC020910.6	-6.00484	-1.25875	14.6204	0.000131482	0.012787
AC093063.1	-7.37481	-1.75802	14.6196	0.000131542	0.012787
AL158071.4	-7.62135	-0.155357	14.591	0.000133549	0.0129322
XBP1P1	-7.2628	-0.890103	14.5706	0.000135001	0.0130227
AC022296.3	-7.0252	-1.77771	14.5364	0.000137476	0.0132108
AC024270.1	-6.47707	-1.56765	14.5095	0.000139451	0.0133496
RN7SL306P	-6.44812	-1.89221	14.4875	0.000141091	0.0134555
SERPINA5	8.17153	4.30425	14.4797	0.000141677	0.0134604
DQX1	-7.3154	-0.88439	14.4507	0.000143878	0.0135716
SYN3	-3.65372	0.652891	14.4501	0.000143926	0.0135716
HMGB1P19	-6.65697	-2.09955	14.4097	0.000147043	0.013773
MDS2	-6.54216	-1.16313	14.4001	0.000147795	0.013773
GADD45A	1.80329	5.22135	14.3996	0.000147834	0.013773
AC013640.1	-7.42944	-2.07595	14.3943	0.000148249	0.013773
PCDHGB1	-6.06358	-0.881931	14.3609	0.000150902	0.0139034
MFSD6L	-9.58566	-0.201849	14.3517	0.000151642	0.0139034
RPL7AP71	-7.4936	-1.90284	14.3507	0.000151723	0.0139034
SERPINE2	1.93317	8.6945	14.3391	0.000152657	0.0139034
AC125494.2	-7.51769	-1.05982	14.3353	0.000152966	0.0139034
HSPA5	3.32475	12.0483	14.3353	0.000152967	0.0139034
ITPK1-AS1	-4.92577	0.439199	14.3266	0.000153674	0.0139175
LRRC8C	3.13246	4.37189	14.2466	0.000160351	0.0144701
AADACP1	-5.00413	0.691138	14.1654	0.000167417	0.0150538
SH2B3	1.78644	4.34285	14.1344	0.000170199	0.0152495
PTGS1	-3.51066	4.62738	14.1147	0.000171992	0.0153555
AC018442.2	-4.87476	-0.597778	14.0727	0.000175876	0.0155995
TJP3	-3.33246	1.40368	14.0718	0.000175964	0.0155995
VIM	2.11138	9.67012	14.0062	0.000182209	0.0160555
HNRNPRP1	-6.90555	-1.39005	14.0007	0.000182742	0.0160555
AC092653.2	-6.64328	-1.9472	13.9978	0.000183021	0.0160555
ARHGDIB	2.06113	6.29848	13.9894	0.000183847	0.0160719
RPL9P2	-5.37569	0.201526	13.9813	0.000184634	0.0160849
TPT1P5	-7.14864	-1.42609	13.9698	0.000185773	0.0161283
GALNT8	-6.1434	1.18647	13.9518	0.000187558	0.0161743
MYL7	-7.1288	-1.81931	13.9515	0.000187588	0.0161743
MTND2P2	-6.87075	-1.85574	13.9393	0.000188814	0.0162245
ZDHHC4P1	-6.63301	-2.00068	13.8817	0.000194689	0.0166724
AC027097.2	-3.05741	1.4461	13.8608	0.000196867	0.0168018
AC025539.1	-8.19457	-1.20857	13.8434	0.000198692	0.0169003
AL162726.3	8.43237	-0.581418	13.8257	0.000200569	0.0169744
AL354811.1	-6.47293	-1.74608	13.8225	0.000200913	0.0169744
ABCC12	-6.86621	-2.42333	13.7888	0.00020455	0.0172239
AC125603.4	-7.27561	-2.01668	13.7812	0.000205378	0.017236
AC016705.2	-7.25918	0.0749489	13.77	0.000206608	0.0172816
MIR938	-6.24335	-1.98838	13.7618	0.000207513	0.0172998
AL021807.1	3.14612	1.0709	13.7495	0.000208871	0.0173556
LINC01532	-8.882	-0.653555	13.6502	0.00022022	0.0181392
MZB1	2.94367	4.47365	13.6448	0.000220848	0.0181392
KLK7	-7.31428	0.0973388	13.6446	0.000220873	0.0181392
SLC39A14	1.74915	5.9383	13.6413	0.000221265	0.0181392
AC112693.3	-6.11152	-0.0919408	13.6359	0.000221904	0.0181392
KRT17P6	5.76874	1.14208	13.6073	0.000225306	0.0183577
CDKL2	-6.40206	-1.33027	13.5957	0.000226705	0.0184121
GFPT2	2.10889	7.09587	13.5656	0.000230371	0.0186497
RPS3P7	-7.21008	-0.794259	13.5228	0.000235686	0.0189909
LINC00884	-3.59564	1.12745	13.5195	0.000236095	0.0189909
OR7E28P	-6.67836	-2.5416	13.5097	0.00023733	0.0190293
AL591438.2	6.62297	-1.96266	13.5038	0.000238083	0.0190293
KRT82	-6.34313	-1.47427	13.4683	0.000242632	0.0192883
RCC2P7	-6.53166	-2.66431	13.4665	0.000242857	0.0192883
LINC02288	-7.21412	0.00692923	13.4601	0.000243694	0.019294
AC117489.1	-6.75882	0.262727	13.4249	0.000248307	0.0195976
DOCK4-AS1	-5.4916	-0.261612	13.4073	0.000250649	0.0197206
HIST1H2BG	1.57989	6.98523	13.3691	0.000255801	0.0199781
AC092645.1	-7.1982	0.52319	13.3668	0.000256114	0.0199781
RAG1	-4.53544	1.90697	13.361	0.000256907	0.0199781
CTPS1	1.71847	5.75521	13.3596	0.000257096	0.0199781
AL033530.1	-7.01775	-2.35105	13.3468	0.000258865	0.0199876
DPEP1	8.68718	2.19588	13.3462	0.00025895	0.0199876
AL359643.2	-6.12163	-1.72725	13.3415	0.0002596	0.0199876
HSD11B1	-5.72312	4.14625	13.325	0.00026189	0.0201025
ADH4	-7.02729	-1.03431	13.3139	0.000263443	0.0201602
C1orf167	-5.9206	-0.7938	13.2748	0.000269001	0.0204779
AC007785.2	-5.61623	-1.37726	13.2674	0.000270062	0.0204779
AC005520.3	-4.51132	-0.393438	13.2659	0.000270273	0.0204779
BAMBI	3.35332	3.82571	13.2591	0.000271262	0.0204779
AL139339.1	-5.58462	0.503739	13.2563	0.000271661	0.0204779
HIST1H3H	2.01852	4.99343	13.2456	0.000273223	0.0205341
PARD6G-AS1	2.15841	4.64362	13.234	0.000274922	0.0206003
GDNF	-6.04991	-0.49544	13.2086	0.000278674	0.0208195
RXFP2	-7.70011	-1.35324	13.1571	0.000286433	0.0213359
DPH6-DT	-6.0455	0.473175	13.051	0.000303128	0.0224771
ITPKC	2.66828	6.90876	13.0484	0.00030354	0.0224771
AC009318.2	-7.35988	-0.686159	13.0247	0.000307415	0.0226973
CAPN11	5.27042	-0.0780534	13.0062	0.000310455	0.0228216
LAMC2	2.16701	7.5194	12.9988	0.000311694	0.0228216
AL157938.1	-7.26274	-0.830377	12.998	0.000311818	0.0228216
TNFAIP2	2.13962	8.40595	12.9459	0.000320615	0.0233975
AC008417.1	-6.6884	-1.21767	12.9404	0.000321559	0.0233985
C9orf153	4.32048	0.764098	12.9193	0.000325217	0.0235697
KLK13	-8.05605	-0.974369	12.916	0.000325784	0.0235697
AC025171.4	-5.0261	0.530982	12.8779	0.000332481	0.0239185
HYMAI	-5.49366	1.50245	12.8778	0.000332505	0.0239185
AL135937.1	-7.004	-1.23781	12.8711	0.000333698	0.0239359
AC087301.1	-6.11968	-1.83799	12.8379	0.000339666	0.024276
FAM71D	-4.72934	-1.32999	12.8341	0.000340368	0.024276
AC083843.1	-8.03866	-1.03099	12.8241	0.000342189	0.024337
AC022336.3	-7.78211	-0.72604	12.8094	0.00034488	0.0244593
LINC02091	-4.43141	-1.46262	12.7894	0.000348598	0.0246535
RECK	-2.26736	6.21201	12.767	0.000352787	0.0248179
G0S2	2.35608	5.42161	12.7628	0.000353584	0.0248179
ANGPTL7	-3.73514	3.98182	12.7612	0.00035388	0.0248179
AL008582.1	-6.76628	-1.1731	12.7454	0.000356878	0.0249587
AC004461.2	-7.38116	-1.1106	12.7242	0.000360946	0.0251732
KCNK12	-6.48177	-0.479423	12.7047	0.000364742	0.0253404
PNP	2.71031	5.63746	12.7015	0.000365357	0.0253404
RIOX2	-1.51594	5.2053	12.6706	0.000371454	0.0256926
AC009229.4	-5.68367	-1.44287	12.6533	0.000374899	0.0258598
AL590094.1	-2.72641	1.99868	12.6325	0.000379092	0.0260776
BTBD7P1	-7.2942	-1.94515	12.6077	0.000384159	0.0263541
AC019127.1	-7.32302	-1.82175	12.5912	0.00038757	0.0265159
CYP19A1	-6.10411	-0.538171	12.5807	0.000389752	0.0265229
FRY-AS1	-7.23017	-0.785877	12.5806	0.000389779	0.0265229
AC007448.2	-6.02824	-1.85839	12.5705	0.00039189	0.0265415
AC011365.2	-6.36588	-1.88507	12.5692	0.000392162	0.0265415
HSD3BP3	-7.11581	-1.09586	12.5611	0.000393856	0.0265777
SMAD5-AS1	-4.44221	-1.56827	12.5558	0.000394972	0.0265777
AC009148.1	-6.16659	-0.758844	12.5516	0.000395863	0.0265777
LINC01886	-7.38559	-0.670946	12.5149	0.000403709	0.0270324
UXT-AS1	-6.26183	-1.77258	12.4961	0.000407804	0.0271642
AF131215.1	-5.72018	-1.90703	12.4956	0.000407919	0.0271642
ICOS	7.68922	1.09735	12.4904	0.000409056	0.0271642
TOGARAM2	-4.43762	1.34235	12.478	0.000411776	0.0271642
PIGCP1	-6.49219	-1.54614	12.4769	0.000412009	0.0271642
AC009145.3	-7.10876	-1.34936	12.4763	0.000412151	0.0271642
AC098617.1	-7.96889	-1.37461	12.4483	0.000418363	0.0275016
AC011753.2	-7.27132	-0.94881	12.3979	0.000429825	0.0281815
HABP2	-7.74123	-1.5985	12.3712	0.000436009	0.0285041
IL23A	2.62267	5.93118	12.3669	0.000437009	0.0285041
RPS2P44	-7.24457	-1.25585	12.3585	0.000438988	0.0285592
HSPA8	1.98905	11.3882	12.3272	0.000446405	0.0289669
AC073648.3	-7.91938	-1.60971	12.3134	0.000449724	0.0291072
Z82206.1	7.27827	-0.619745	12.2453	0.000466428	0.0301109
AL589739.1	-6.91859	-1.4846	12.2384	0.00046816	0.0301454
ZBTB32	-6.20087	-0.64535	12.232	0.000469762	0.0301714
AC092839.2	-6.23507	-0.372872	12.2235	0.000471903	0.0302318
ZNF182	-3.21857	2.85035	12.2134	0.000474472	0.0303193
BCL2L14	-6.60868	-1.60945	12.2073	0.000476038	0.0303199
AL358472.3	-7.15663	-1.26647	12.1998	0.000477947	0.0303199
HIST1H2AE	1.63861	4.37029	12.1992	0.000478095	0.0303199
AC011374.2	-6.27372	-0.522182	12.1866	0.000481347	0.0304475
HSPE1	1.42547	7.36542	12.182	0.000482527	0.0304475
AP001528.1	-4.29486	0.394043	12.1742	0.000484546	0.0304986
LINC00449	-5.66719	-1.4024	12.1581	0.000488752	0.0306865
AC013643.2	-4.38392	-1.29529	12.1481	0.000491381	0.0307749
AC004951.2	-3.81238	-0.593389	12.1133	0.000500646	0.0311205
HSPD1P9	-7.59142	-1.833	12.113	0.00050071	0.0311205
SEC14L4	-7.23633	0.758529	12.1105	0.000501395	0.0311205
IL10RB-DT	4.24361	-0.61751	12.1088	0.000501843	0.0311205
COL6A1	1.54731	9.62132	12.0744	0.000511187	0.031622
OR2W6P	7.66095	-1.07666	12.0486	0.000518305	0.0319531
RRAD	2.75685	5.17215	12.041	0.000520425	0.0319531
GNG12	-1.18787	7.18517	12.0386	0.000521092	0.0319531
AC009948.3	-6.13687	-2.36076	12.0349	0.000522133	0.0319531
ZHX2	-1.29171	5.01308	12.0322	0.000522885	0.0319531
HMGA1P4	-7.80636	-1.61446	12.0204	0.000526218	0.0320789
VAPB	-1.33554	4.50496	12.0144	0.000527924	0.0321052
OFD1P17	-4.60411	-1.02123	11.998	0.000532588	0.0323108
AC008080.4	-6.7184	-0.934683	11.9884	0.000535318	0.0323983
NPR1	-4.54477	3.38393	11.9726	0.000539882	0.0325127
SLC38A11	-5.12177	3.83701	11.9721	0.00054003	0.0325127
ABCC2	-5.92663	1.60674	11.9685	0.000541083	0.0325127
DUSP5	2.72232	3.23708	11.9633	0.000542601	0.0325263
LVRN	-5.80255	4.33147	11.9179	0.000555957	0.0332478
AL163192.1	-6.58395	-1.95982	11.9105	0.000558188	0.0332935
AC090948.3	-6.64868	-0.886908	11.9066	0.000559366	0.0332935
AC092999.1	-6.32222	-1.58989	11.8928	0.000563516	0.0334614
CRTC3	-1.52846	4.78436	11.8834	0.000566377	0.0335522
KLF17P1	-7.58271	-0.0936551	11.86	0.000573532	0.0338963
NRIP1	1.27084	4.65053	11.8511	0.000576275	0.0339786
LINC00574	-4.23901	0.897657	11.8425	0.000578944	0.0340561
SLC17A7	4.52112	1.23143	11.8382	0.000580294	0.0340561
RNU6-757P	-5.89274	-2.07653	11.8234	0.000584916	0.0342114
LINC00702	-5.99272	1.05049	11.8193	0.000586184	0.0342114
AC020571.1	7.63791	0.601408	11.8167	0.000587017	0.0342114
PIK3C2G	7.84402	-0.922733	11.8025	0.000591505	0.0343933
AC083806.2	-6.35501	-1.96434	11.7972	0.000593203	0.0344126
PPIAP6	-4.82424	-0.466795	11.7881	0.000596091	0.0345007
UST-AS1	-5.21207	-1.54711	11.7807	0.000598464	0.034553
FO681548.1	-6.38603	-1.39655	11.7742	0.000600584	0.034553
METTL21EP	-6.1432	-2.24248	11.7725	0.000601113	0.034553
AC103853.1	7.41267	-1.55153	11.7646	0.000603667	0.0346208
IER5	1.80318	5.05287	11.7574	0.000606025	0.034677
DGKK	-6.40728	-1.39828	11.7451	0.000610035	0.0347877
AC012404.2	-6.11178	-1.05701	11.7421	0.000611019	0.0347877
NRSN2-AS1	-3.8453	0.482444	11.7386	0.000612176	0.0347877
AP003035.1	-6.18437	-2.55023	11.7341	0.000613652	0.0347877
AC055839.1	-6.74393	-1.30854	11.7304	0.000614869	0.0347877
EWSAT1	-4.93868	-0.00751169	11.7076	0.000622457	0.0350498
ADNP2	1.51256	4.49756	11.7073	0.000622564	0.0350498
TM6SF2	5.29681	0.797999	11.7039	0.000623677	0.0350498
ZFP57	-9.06132	-0.415242	11.6862	0.000629652	0.0353068
TEDDM1	-5.8634	-0.962582	11.6716	0.000634615	0.0354471
ULBP3	-5.6723	-1.17048	11.6624	0.000637758	0.0354471
AF111167.2	-6.66403	-1.49036	11.66	0.00063859	0.0354471
AC010615.1	-6.13715	-0.505795	11.6599	0.000638629	0.0354471
MCL1	1.16417	7.69733	11.6582	0.000639194	0.0354471
MIR155HG	4.6452	1.92192	11.6419	0.000644835	0.0356813
MROH2B	7.27931	0.867972	11.6225	0.00065158	0.0359755
ANXA2R	-4.20095	0.41023	11.6153	0.000654123	0.0360369
SACS-AS1	-8.02665	-1.11394	11.6102	0.000655908	0.0360563
CA9	3.73429	0.744348	11.5935	0.000661823	0.0363022
AC139451.1	-6.455	-0.887748	11.5862	0.000664434	0.0363662
KIF6	4.29804	0.318375	11.575	0.000668453	0.0365068
HTR7P1	-3.74276	0.991426	11.5499	0.000677541	0.0369231
CHM	-1.3014	4.24383	11.5457	0.000679066	0.0369262
PTPRN	8.3952	-1.09515	11.5199	0.000688563	0.0372725
RBMS3-AS1	-6.45241	-1.52175	11.5173	0.000689529	0.0372725
HSD17B13	-6.66771	-0.52156	11.5144	0.000690604	0.0372725
AC005154.4	-6.98067	-1.13258	11.5094	0.000692459	0.0372725
SLC30A1	1.87739	4.02619	11.5084	0.000692835	0.0372725
FNDC10	-5.91539	0.130021	11.4935	0.000698403	0.0374919
HSPA6	2.04607	9.72289	11.4833	0.000702235	0.0375937
MAP3K10	-3.99847	-0.48872	11.4805	0.000703286	0.0375937
PCDHGB2	-5.60314	0.255966	11.4642	0.000709515	0.0378463
AC135352.1	-7.33611	-1.61688	11.4537	0.000713521	0.0379795
UAP1	2.44443	7.62349	11.4395	0.000718994	0.0381901
HMGCS1	2.23854	5.75161	11.4322	0.000721839	0.0382605
PSPHP1	-10.0736	1.01856	11.4078	0.000731381	0.0386536
AC092155.1	-6.23371	-1.33359	11.4054	0.000732326	0.0386536
RBM17P4	-7.4534	-1.64465	11.3853	0.000740268	0.038991
TCIM	-4.50104	4.686	11.3784	0.000743048	0.0390558
ARRB1	-3.10533	3.32215	11.3461	0.000756078	0.0396579
RPS24P12	-6.98343	-2.10048	11.3395	0.000758773	0.0397165
RCAN1	2.03884	5.90229	11.3266	0.000764035	0.0399089
OLFML3	1.53102	8.0444	11.3172	0.000767944	0.0400301
TNFRSF10B	1.37045	5.789	11.3103	0.000770767	0.0400942
METTL7B	-7.97864	-0.992583	11.2951	0.0007771	0.0401935
RPS10P2	-5.84187	-0.958985	11.2915	0.000778617	0.0401935
HACD2	-1.71072	3.68711	11.2911	0.000778797	0.0401935
CHRNE	-3.68028	-1.11679	11.2905	0.000779062	0.0401935
LINC01987	-6.43158	-0.953393	11.2492	0.000796573	0.0410129
TSKS	-3.98371	1.44926	11.2398	0.000800611	0.0410609
AC015910.1	-5.17224	0.428257	11.2371	0.000801771	0.0410609
AL031719.2	-4.39921	-0.634298	11.2357	0.000802398	0.0410609
AC060234.2	-6.10078	-1.39449	11.2316	0.000804149	0.0410671
FAM87A	-6.18856	-0.895929	11.2175	0.000810289	0.0412969
RPL37P18	-6.73732	-2.00178	11.1783	0.000827591	0.0420564
GREM2	-5.41272	2.31799	11.1722	0.000830339	0.0420564
AL451074.3	-7.01709	-1.10362	11.1699	0.000831369	0.0420564
AC005842.1	-6.80057	-1.68404	11.1687	0.000831873	0.0420564
PLAUR	2.33533	5.89012	11.1587	0.00083639	0.0421914
CACYBP	1.38192	7.60332	11.1554	0.000837896	0.0421914
VN1R51P	-7.17896	-2.13134	11.1219	0.000853152	0.0428739
PTGDR2	5.90601	2.16833	11.1153	0.000856175	0.0429401
MEP1B	-5.73501	-0.580499	11.1069	0.000860066	0.0430495
AL118505.1	-8.61742	-1.01952	11.0989	0.000863771	0.0431491
GAPDHP21	-5.2422	-2.25822	11.0809	0.000872231	0.0434855
PROX2	-4.81777	-0.601098	11.0666	0.000878975	0.0437351
AC010435.1	-4.45456	-0.203649	11.06	0.000882095	0.0438037
AC022447.1	-5.87654	-1.10599	11.0532	0.000885344	0.0438785
DLC1	1.67734	7.58125	11.0321	0.000895461	0.0442928
AL031710.2	-5.39304	-1.55132	11.0248	0.000899023	0.0443818
FAM72B	-4.89491	-0.984717	11.019	0.000901835	0.0444334
CDK2AP2	2.16265	6.70552	10.9991	0.000911583	0.044808
HSP90AA1	1.56008	11.8392	10.9958	0.000913194	0.044808
NGF	4.53531	2.74629	10.9926	0.000914775	0.044808
MXD1	1.67178	6.01213	10.9678	0.000927074	0.0453014
LUZP2	-5.03633	1.67223	10.9651	0.000928447	0.0453014
AL022722.1	-6.05373	-0.283084	10.9429	0.000939605	0.0454852
AC006441.4	7.35828	0.314	10.9404	0.000940921	0.0454852
AC005514.1	-6.89428	-1.8382	10.9378	0.000942211	0.0454852
AP002505.2	-7.80437	0.0822121	10.9374	0.000942399	0.0454852
AC127537.1	-5.69473	-2.16149	10.9363	0.000943008	0.0454852
AC243772.2	3.50051	2.22387	10.9362	0.000943055	0.0454852
LTK	-7.95714	-0.719955	10.8962	0.000963632	0.0463128
PDCL3P5	-4.34631	-0.621613	10.8946	0.000964469	0.0463128
AC099541.1	-6.9398	-2.32541	10.8921	0.000965731	0.0463128
BX284613.1	-6.1959	-0.955732	10.875	0.000974704	0.0466077
IDI1	1.81945	6.44903	10.8702	0.000977248	0.0466077
CCDC36	-2.84739	3.01945	10.8634	0.000980809	0.0466077
AC006115.1	8.38573	-0.254652	10.862	0.000981567	0.0466077
AC015912.2	-5.71503	-1.91151	10.86	0.000982614	0.0466077
LINC00515	4.74121	0.14865	10.8563	0.000984603	0.0466077
AC090409.1	7.26735	0.478662	10.8542	0.000985702	0.0466077
CD160	-6.79363	-1.45415	10.8509	0.000987459	0.0466077
ADAMTS2	-2.35518	5.73602	10.8489	0.000988542	0.0466077
AC010973.2	-4.02784	-1.69051	10.8259	0.0010009	0.0471022
SHMT1P1	-4.42837	0.184619	10.8211	0.00100352	0.0471375
AL353593.2	-6.14848	-1.38335	10.8064	0.00101151	0.0473644
POFUT1	-1.44013	5.26439	10.8053	0.00101212	0.0473644
SH2D6	-5.35755	-1.001	10.8012	0.00101433	0.0473797
AL807742.1	-7.67086	-1.64976	10.7947	0.00101789	0.0474583
SRGAP2D	-5.85309	-1.48438	10.7871	0.0010221	0.0475664
AC087362.1	-4.45194	-1.55871	10.7767	0.00102784	0.0477452
AC015712.7	-5.88902	-1.8489	10.7571	0.00103881	0.0481661
MIR644A	-4.65349	-1.82461	10.7478	0.00104404	0.0483193
LINC00989	-6.62212	1.64022	10.7402	0.00104832	0.048406
AC104117.3	-3.68076	-0.948774	10.7377	0.00104975	0.048406
AC010132.4	-7.91577	-0.888169	10.684	0.00108068	0.049741
LINC02594	-5.98135	-1.22561	10.6717	0.00108788	0.0499277
LINC02308	-6.37179	-1.12925	10.6703	0.0010887	0.0499277
RN7SL308P	-5.42557	-1.86734	10.6558	0.00109728	0.0501421
AC087641.1	-5.87476	-1.78842	10.6556	0.00109736	0.0501421
AC133435.1	-4.84305	-0.188353	10.6463	0.00110291	0.0503044
SNX20	-6.72785	-0.411414	10.6309	0.00111214	0.0504899
RND3	1.65162	9.04854	10.6307	0.00111225	0.0504899
AC023794.3	-5.49727	2.00433	10.6285	0.00111357	0.0504899
TACR2	6.26446	-0.0733644	10.6261	0.001115	0.0504899
FOSL1	3.93791	6.53686	10.5939	0.00113463	0.0512864
AP002847.1	-7.55718	-1.50274	10.5849	0.00114015	0.0514439
HEPH	1.95659	5.13078	10.574	0.0011469	0.0516557
SLC4A8	2.72405	2.31769	10.5639	0.00115315	0.0518446
PTMAP1	-6.91886	-1.96038	10.5565	0.00115778	0.0518497
AC011043.1	1.8142	3.07464	10.5551	0.00115869	0.0518497
AC083799.1	-4.26687	0.96346	10.5539	0.00115945	0.0518497
AP003501.3	-6.98367	-1.94272	10.548	0.00116312	0.0519217
AC005162.3	-3.84677	0.569698	10.5234	0.00117871	0.0524823
POLR2KP1	-6.34686	-1.94853	10.5202	0.00118079	0.0524823
LINC00324	-4.02264	1.86751	10.5184	0.00118193	0.0524823
Z99756.1	6.91862	-0.831694	10.5111	0.00118662	0.0525942
KRT18P4	-6.29277	-1.4234	10.5079	0.00118863	0.0525942
LINC00944	-6.48243	-1.03138	10.5023	0.00119225	0.0526618
ZNF181	-1.62985	4.74998	10.4909	0.00119965	0.0528959
AP001885.1	-6.46394	-1.10323	10.4614	0.00121894	0.053645
EEF1A1P19	-3.74272	-1.39719	10.4584	0.0012209	0.053645
AL122023.1	-7.25125	-1.60044	10.4452	0.0012297	0.0538525
FEZ1	2.18089	5.38327	10.4449	0.0012299	0.0538525
HSPA13	1.49903	5.49415	10.431	0.00123919	0.0541315
AP001627.1	6.15843	-0.0601099	10.4289	0.00124057	0.0541315
RN7SL743P	-4.58782	-1.60044	10.4095	0.00125372	0.0546106
CAV1	1.43446	8.74405	10.4051	0.0012567	0.0546458
CAP2P1	-4.53319	-0.211134	10.3974	0.00126192	0.0547781
RPS20P15	-7.40404	-0.707869	10.3848	0.00127057	0.0550587
AC104958.1	-6.60725	-0.887518	10.3698	0.00128095	0.055374
VGLL3	3.12278	3.72277	10.3679	0.00128224	0.055374
SYT17	-4.4213	1.50895	10.3584	0.00128886	0.0555527
FKBP1AP1	-6.52692	-1.52207	10.353	0.00129268	0.0555527
PXT1	-6.44922	-2.36409	10.3525	0.001293	0.0555527
AC011893.1	6.25174	1.37014	10.3438	0.00129912	0.0557204
MME	3.05529	4.77896	10.3237	0.00131329	0.0562327
MTCYBP34	-6.21512	-0.923527	10.3171	0.00131805	0.0563404
CDH19	7.09456	2.32501	10.3104	0.00132284	0.0564245
COQ7	-1.02573	5.33319	10.3081	0.0013245	0.0564245
AC133644.2	6.16474	-0.262774	10.2984	0.00133147	0.0566256
BCAS3	-1.17892	4.99144	10.2891	0.00133818	0.0567453
PRPS1P2	-5.63101	-1.15728	10.2883	0.00133879	0.0567453
DKFZp779M0652	-5.54375	-0.244533	10.2846	0.00134147	0.0567589
AL078590.3	-6.19861	-1.55004	10.2816	0.00134362	0.0567589
KRT8P48	-7.29572	-1.82748	10.2639	0.0013566	0.0572113
ANXA1	1.57348	10.239	10.2589	0.0013603	0.0572712
RRN3P2	-3.90552	1.28372	10.2487	0.00136778	0.0574903
CALHM5	-5.5376	2.54763	10.2274	0.00138369	0.0580619
ALOX5AP	8.62849	0.214624	10.2202	0.00138914	0.0581935
ATG4C	-1.3526	4.27266	10.2161	0.00139219	0.0582243
BRIP1	-3.76463	-0.000852115	10.1978	0.00140607	0.0587073
TRAF1	1.42533	4.10624	10.1933	0.00140953	0.0587544
SYNE1-AS1	-5.45991	-1.56443	10.188	0.00141359	0.0588222
MYO7B	4.39127	2.1605	10.1851	0.00141583	0.0588222
LYVE1	-6.97227	0.107015	10.1706	0.00142698	0.0591881
AC004257.1	-5.56481	0.22897	10.1655	0.00143096	0.0592555
AL357552.2	-4.20506	0.0684717	10.1321	0.00145711	0.060239
AL031280.1	-7.99423	-0.42295	10.1117	0.00147328	0.060756
MIR4755	4.24545	-0.247662	10.1103	0.00147444	0.060756
CNTN4-AS1	-6.60278	-1.92623	10.0907	0.00149022	0.061306
RIMKLBP1	-7.76036	-1.05446	10.0577	0.00151717	0.0623127
SMIM17	-6.66278	-1.58542	10.0544	0.00151988	0.0623225
ARL13A	-7.52853	-1.58614	10.0483	0.00152485	0.0624078
AL353147.1	-6.09453	-1.12416	10.0458	0.00152692	0.0624078
AL671986.1	-6.64428	-0.995098	10.0426	0.00152961	0.0624167
AL138999.1	-5.97804	-1.61923	10.0388	0.00153274	0.0624429
AL353150.1	-5.12609	-0.768638	10.0292	0.00154077	0.0626541
AC011406.1	-7.29922	-1.47007	10.0267	0.0015429	0.0626541
ZNF658B	-3.82454	-0.0428303	10.0135	0.00155398	0.0627758
AL133551.1	-7.35391	-1.43424	10.013	0.0015544	0.0627758
HMGB1P20	8.09128	-1.22215	10.0113	0.00155587	0.0627758
ADAM21	-6.93828	-0.647106	10.0113	0.00155587	0.0627758
PKD1L2	3.09141	4.05171	10.0034	0.00156252	0.0629432
NOS2P1	7.52371	-0.886525	9.97306	0.00158847	0.0637822
FAM133CP	-3.67199	0.445797	9.97033	0.00159083	0.0637822
ARL4AP2	-7.65095	-1.76433	9.9702	0.00159095	0.0637822
AL031777.3	1.65323	3.51813	9.96441	0.00159596	0.0638711
HIST1H2AC	1.77097	7.45984	9.96178	0.00159824	0.0638711
DENND2A	1.5782	4.48651	9.95527	0.0016039	0.0639958
TGFBR1	1.81114	5.07052	9.95224	0.00160654	0.0639998
AC015853.1	-6.98393	-1.86755	9.94281	0.00161479	0.0642268
RNU6-1208P	-3.6599	-1.69572	9.93187	0.00162441	0.06437
AC090948.2	-5.68966	-1.56501	9.93111	0.00162509	0.06437
PTGES	1.38809	6.04333	9.92749	0.00162828	0.06437
AC117382.2	-7.07303	-1.3943	9.92704	0.00162868	0.06437
RN7SKP110	-6.6144	-1.82868	9.92368	0.00163166	0.06437
RF01518	-5.59039	-1.36344	9.92134	0.00163373	0.06437
AL137779.3	-6.18158	-0.922044	9.91408	0.00164019	0.0645235
CFAP206	5.43482	-0.921917	9.90232	0.0016507	0.0648358
AC099062.1	5.21488	-0.723141	9.89454	0.0016577	0.0650091
Z84478.1	-6.0528	-1.83827	9.87061	0.00167939	0.0657575
AL136313.1	-5.2239	-1.45839	9.86047	0.00168868	0.0660184
MIR5003	5.54106	-1.4996	9.84603	0.00170199	0.0664356
TIAM1	1.54385	6.16705	9.84091	0.00170673	0.0665175
AC022919.1	-5.72146	-1.77607	9.82903	0.00171779	0.0667841
FEM1B	-1.38589	5.24532	9.82787	0.00171887	0.0667841
PRKD1	-1.80872	4.0706	9.82192	0.00172444	0.066869
AC009754.1	-6.0481	-2.0152	9.81986	0.00172637	0.066869
HHIPL2	5.02656	0.449536	9.81252	0.00173328	0.0670334
ASB11	-5.79138	-1.45419	9.80773	0.0017378	0.0671051
AC023421.1	-4.88344	-2.48747	9.79424	0.00175059	0.0673092
THOC6	1.16007	6.08588	9.79388	0.00175094	0.0673092
AL359792.1	-6.59877	-1.71192	9.7937	0.0017511	0.0673092
HMGN2P40	-6.17681	-2.57207	9.7841	0.00176027	0.0675585
CYTL1	7.96128	-0.660881	9.76254	0.00178104	0.0681875
GGCX	1.31927	6.35907	9.76109	0.00178244	0.0681875
CILP	2.37366	6.68181	9.75835	0.0017851	0.0681875
PLEC	1.29775	6.95131	9.75427	0.00178907	0.0681875
SLC41A3	-1.22943	5.37175	9.75152	0.00179174	0.0681875
XAB2	-3.18554	3.1817	9.75033	0.00179291	0.0681875
TMEM132C	-2.46514	4.26632	9.74753	0.00179564	0.0681881
USF1	1.61793	4.9018	9.73542	0.0018075	0.0685354
BARD1	-1.92296	4.22266	9.72752	0.00181529	0.0687272
ADCY10	3.02308	0.906682	9.71929	0.00182344	0.0689321
AC022819.1	-3.78904	0.344078	9.70736	0.00183531	0.0692768
PLK5	-5.71604	-1.15862	9.69961	0.00184308	0.0694657
KLK1	-5.66181	-1.14717	9.69598	0.00184671	0.0694988
SCN4A	-4.17924	1.38964	9.69187	0.00185085	0.0695506
SNTB1	-2.87546	3.07588	9.68898	0.00185376	0.069556
AC098820.1	-4.58453	0.407077	9.67879	0.00186408	0.0697582
KIF2C	1.58544	3.45034	9.67818	0.00186469	0.0697582
HIST1H4I	1.59419	4.34874	9.6716	0.00187138	0.0699047
CHMP4C	-3.27897	3.20851	9.66663	0.00187646	0.0699904
NFATC1	2.04163	4.54062	9.66126	0.00188194	0.0700912
AC105206.1	-7.90708	-1.04325	9.64933	0.0018942	0.0704319
AC020916.1	1.53486	8.41273	9.64693	0.00189668	0.0704319
AC012442.1	-4.87703	-1.24639	9.6405	0.00190334	0.0705748
HIST2H2BE	1.61179	7.50802	9.6352	0.00190884	0.0706365
AL138781.1	-6.56468	-1.14514	9.62538	0.00191907	0.0706365
AC016831.1	7.25227	-1.24538	9.62376	0.00192076	0.0706365
SEC63P1	-4.19312	-0.672347	9.62217	0.00192242	0.0706365
AL133330.1	6.85699	-0.89421	9.61899	0.00192576	0.0706365
FSTL3	2.25301	4.72905	9.61897	0.00192578	0.0706365
LINC00877	-4.45076	-0.0613144	9.61802	0.00192677	0.0706365
SYNJ2BP	-1.48564	4.73229	9.61738	0.00192745	0.0706365
RN7SL263P	-7.46181	-1.59655	9.61469	0.00193027	0.0706372
AC012640.3	-6.73739	-1.69831	9.6056	0.00193985	0.0708848
PIANP	-4.12684	-0.112282	9.59233	0.00195392	0.0712954
AC092354.2	-4.01392	-1.80234	9.56133	0.0019872	0.0724047
AL109910.2	-4.93947	-1.14796	9.55098	0.00199842	0.0727085
LINC01686	-3.07206	2.07159	9.54313	0.00200699	0.0729148
USP32	1.21483	4.52822	9.53725	0.00201343	0.0729317
ABCG2	-3.94554	2.24246	9.5342	0.00201678	0.0729317
PRICKLE2-AS1	6.07007	-1.84102	9.53413	0.00201686	0.0729317
AL117378.2	8.52139	-0.732138	9.53214	0.00201904	0.0729317
AL512329.2	-6.84445	-0.925567	9.52328	0.00202882	0.0731799
SHLD2P1	-5.58434	-1.88185	9.51633	0.00203651	0.0733523
DOCK4	-1.97954	5.23734	9.5124	0.00204088	0.0734046
RPL23AP36	-6.60676	-1.58572	9.50774	0.00204607	0.0734404
AL160269.1	-6.40772	-2.11775	9.50492	0.00204922	0.0734404
GEM	2.05788	9.00789	9.50366	0.00205063	0.0734404
SLC39A1	2.11798	2.47654	9.49769	0.00205731	0.0735751
AC079905.2	-4.51061	-2.18011	9.4906	0.00206528	0.0737552
SLC25A14P1	-6.48881	-2.01366	9.48137	0.00207569	0.0739375
AC109597.1	-5.44179	-0.396193	9.48087	0.00207625	0.0739375
CSPG4P13	-5.54672	-1.40208	9.46677	0.00209227	0.0744026
AC121247.1	-5.88042	1.6257	9.45509	0.00210564	0.0747727
AC006539.2	-6.98881	-1.80503	9.4282	0.00213674	0.0757518
AL390066.1	-5.63392	0.00836305	9.42577	0.00213957	0.0757518
AC024270.4	-6.61735	-2.00664	9.42348	0.00214224	0.0757518
NT5CP1	-6.27217	-1.42391	9.42035	0.0021459	0.0757748
ISG15	1.10268	8.32137	9.415	0.00215218	0.07589
AL031777.1	2.22867	2.21656	9.41121	0.00215663	0.0759404
NEDD9	1.81019	7.16448	9.4051	0.00216382	0.0760874
AC023449.2	-5.89615	0.936604	9.39659	0.0021739	0.076252
AL360270.2	-6.41164	-1.92977	9.39603	0.00217456	0.076252
IL10	8.20143	-1.01097	9.3932	0.00217792	0.0762634
FBXL21	-7.77317	-1.58734	9.38275	0.00219037	0.0765929
HIST1H2BD	1.52489	4.85512	9.36706	0.0022092	0.0771048
PDZD3	-6.87332	-1.54724	9.36545	0.00221113	0.0771048
SLC25A33	2.11869	3.40128	9.35599	0.00222258	0.0773969
MEI1	-5.20734	0.714062	9.34205	0.00223954	0.0778798
LINC02328	-5.76573	-0.634573	9.32766	0.0022572	0.0783857
ICAM1	2.65533	9.21355	9.32187	0.00226434	0.0785253
ADAM20	-6.95637	-0.971655	9.309	0.00228031	0.0788368
AC004980.2	-6.37881	-0.73858	9.30584	0.00228425	0.0788368
GALNT7	-1.42729	4.57166	9.30473	0.00228563	0.0788368
NAMA	-7.2274	-1.18714	9.30455	0.00228585	0.0788368
SELP	-6.81391	0.169817	9.29934	0.00229237	0.0789534
OR2A1-AS1	-3.60917	-1.58615	9.29416	0.00229885	0.0790069
TAS2R10	-6.67795	-1.69815	9.29309	0.0023002	0.0790069
AC000067.1	-5.58713	-0.655246	9.28941	0.00230483	0.0790582
AL606491.1	-6.48934	-1.27412	9.27845	0.00231866	0.0794243
AL596325.2	2.56814	3.95092	9.27143	0.00232755	0.0794828
STX18-IT1	-4.47097	-1.83484	9.27099	0.00232812	0.0794828
SPDYE19P	-6.21848	-1.9078	9.26964	0.00232984	0.0794828
AL137024.1	-4.55293	-1.3723	9.2435	0.00236333	0.0805162
TMEM51-AS1	-3.17376	1.8544	9.2398	0.0023681	0.0805586
AC012676.1	-7.04296	-1.41669	9.23605	0.00237297	0.0805586
AL662890.1	3.71569	-0.701433	9.23512	0.00237417	0.0805586
S1PR4	8.31925	-0.788192	9.22502	0.0023873	0.0808431
CXCL6	-2.25884	3.29325	9.22319	0.00238968	0.0808431
STK40	1.32983	4.29382	9.22128	0.00239219	0.0808431
AC073073.2	-7.40992	-1.04821	9.21824	0.00239616	0.0808688
CYP2E1	-3.61248	1.39683	9.20552	0.00241286	0.0812653
AP001102.1	-5.33488	-2.14047	9.20438	0.00241436	0.0812653
ZNF324B	-4.12179	-1.04846	9.20096	0.00241888	0.0813087
AP000462.1	-6.40975	-2.56584	9.19283	0.00242965	0.0815618
BRSK1	5.39253	-0.703808	9.17559	0.00245264	0.0822238
RAB24	1.24253	5.01803	9.16947	0.00246086	0.0823897
RPL12P24	-5.8509	-2.01126	9.16595	0.0024656	0.0824387
RXFP4	-6.85168	-1.23667	9.15825	0.00247599	0.0826765
ANXA8	2.23112	3.47322	9.14389	0.00249551	0.0831494
POSTN	2.2805	7.96582	9.14297	0.00249676	0.0831494
MTPN	-1.2208	4.90862	9.12095	0.00252699	0.0840448
AC003991.1	-4.70815	2.05194	9.11785	0.00253127	0.0840763
TECTA	-3.56708	0.936732	9.09828	0.0025585	0.0848089
AC078802.1	3.26995	-1.27904	9.09716	0.00256007	0.0848089
HIST1H1PS2	5.32749	-1.76971	9.0885	0.00257222	0.0850996
RBPMS-AS1	-4.54256	-0.241211	9.08409	0.00257842	0.0851831
PLA2G5	-4.02628	3.50896	9.07991	0.00258433	0.0851831
KLHL38	-5.09314	0.547203	9.07951	0.0025849	0.0851831
OSM	6.98496	-1.83915	9.05821	0.00261518	0.0859777
ASB12	-8.07963	-0.909751	9.05775	0.00261584	0.0859777
FAM241A	1.85261	3.39735	9.0528	0.00262292	0.0860982
DAP3P1	-5.73949	-2.1937	9.04693	0.00263137	0.0862629
ATF3	1.75542	8.98967	9.02992	0.00265596	0.0869558
CHORDC1	1.38077	6.71505	9.02588	0.00266184	0.0870351
RDM1	-5.52353	-1.94174	9.01937	0.00267133	0.0872324
HP	-6.81867	-1.43974	9.0104	0.00268447	0.0875479
AL139128.1	-5.8569	-2.09049	9.0055	0.00269168	0.0875717
TWIST1	5.65517	1.8469	9.00518	0.00269216	0.0875717
MOV10L1	-3.52943	0.762324	8.99616	0.00270547	0.0878912
AC027228.1	-6.30578	-1.60869	8.98226	0.00272614	0.0884483
GADD45G	2.65164	3.93228	8.97602	0.00273545	0.0886364
AL391097.1	4.2687	0.0853858	8.97071	0.00274342	0.0887804
AL392083.1	-6.37785	-0.65051	8.9664	0.00274991	0.088876
C3orf84	-5.43325	-1.31807	8.95006	0.0027746	0.0895591
MED4-AS1	-3.44473	-1.70415	8.94043	0.00278927	0.0899173
RN7SL559P	-3.58595	-1.46468	8.93123	0.00280336	0.0901651
AC016251.1	-4.63381	0.962763	8.93073	0.00280412	0.0901651
DOCK5	-1.98541	4.65049	8.92431	0.002814	0.0903673
ADAMTS4	3.29992	6.25335	8.89624	0.00285758	0.0916501
RND1	1.58449	5.09498	8.88264	0.00287894	0.0921611
VN2R19P	-6.43638	-1.52414	8.88144	0.00288083	0.0921611
HDC	7.81861	-0.439004	8.87472	0.00289147	0.0923839
HIST1H2BK	1.73577	5.47881	8.86764	0.00290269	0.0925998
AL157902.2	-6.17022	-2.20159	8.86422	0.00290815	0.0925998
RPS4XP1	-6.23594	-1.99981	8.86352	0.00290926	0.0925998
SLC6A8	1.62267	2.74603	8.84146	0.00294464	0.0936076
LINC00346	-3.78258	1.80422	8.82318	0.00297428	0.0941471
AC239809.3	-2.42102	0.272289	8.82201	0.00297619	0.0941471
LSAMP-AS1	5.80422	0.325373	8.82151	0.00297701	0.0941471
GATA6	4.96776	3.03927	8.82135	0.00297726	0.0941471
RUNDC3B	-7.08602	-1.97048	8.81948	0.00298031	0.0941471
AC026367.3	-4.58849	-0.737613	8.8096	0.0029965	0.09454
PTCHD3P2	-6.20917	-1.46415	8.80704	0.0030007	0.094554
KIF15	-3.49321	1.7084	8.79898	0.00301399	0.0948539
SCHIP1	2.31175	2.58152	8.78986	0.0030291	0.0952106
AC073850.1	5.2875	-1.74467	8.78377	0.00303922	0.0954095
NCKAP5	-1.47945	4.74359	8.78072	0.00304431	0.0954502
AC009090.4	-4.18994	-1.18365	8.77137	0.00305996	0.0958216
ERLNC1	-5.67484	-1.28684	8.76817	0.00306533	0.0958705
RFTN1	-1.07913	5.19239	8.76029	0.0030786	0.0961663
QRFP	-7.46891	-1.38255	8.75564	0.00308646	0.0962921
GABRB2	-5.15882	1.14108	8.742	0.00310963	0.096818
AL359091.5	5.78422	-1.37744	8.7412	0.003111	0.096818
RNF19B	1.46599	3.76904	8.73596	0.00311995	0.0969053
RPL31P12	-5.32822	-1.56949	8.73505	0.00312151	0.0969053
SNHG1	1.02741	6.06741	8.72912	0.00313168	0.0971013
AC021739.2	-4.49852	-1.47566	8.71016	0.00316442	0.0979427
SH3BP5	-1.77617	4.28811	8.7089	0.0031666	0.0979427
PLLP	-2.74524	2.56466	8.70435	0.00317452	0.0980675
TECRL	7.51644	-0.548327	8.69646	0.00318829	0.0983719
AC010198.1	-6.46531	-2.37166	8.67966	0.00321781	0.0990585
PGM5P4-AS1	5.81597	-0.0992703	8.67847	0.00321992	0.0990585
DHH	3.53669	0.632582	8.6771	0.00322234	0.0990585
TPSG1	-4.66318	-1.61685	8.67314	0.00322935	0.0991224
CKS2	1.39597	5.1173	8.67147	0.0032323	0.0991224
FAM43B	-5.08103	-0.260782	8.66191	0.0032493	0.0995226
RAB6C	-6.92567	-1.67049	8.65587	0.0032601	0.0997321
PAF1	0.925134	7.03282	8.65017	0.00327031	0.0999232
AL138999.2	-4.42945	-0.443188	8.64284	0.00328348	0.100204
AP005059.1	-5.57887	-2.02934	8.63658	0.00329479	0.100307
AC023511.1	-6.73725	-2.24993	8.63627	0.00329535	0.100307
AC104232.2	-5.12157	-0.717911	8.63436	0.0032988	0.100307
ZNF98	5.85955	-0.795854	8.6316	0.00330381	0.100338
WASHC4	-0.925621	5.84756	8.62029	0.00332439	0.100841
PKMYT1	2.86086	1.70355	8.60695	0.00334882	0.10146
IL1RAPL2	-6.49025	-1.37221	8.60222	0.00335754	0.101602
TLK2P2	-7.02243	-0.701389	8.59407	0.0033726	0.101935
KRT222	-7.4393	-1.21668	8.58604	0.00338749	0.102262
AL023807.1	-6.3124	-1.90221	8.58054	0.00339774	0.102449
CYSLTR2	-2.91672	3.80447	8.5683	0.00342066	0.103017
NUAK2	2.04724	5.22011	8.56597	0.00342504	0.103025
HERPUD1	1.8147	9.3659	8.55295	0.00344963	0.103487
FAM129C	-3.82818	-0.982524	8.55188	0.00345165	0.103487
AP005432.1	2.40744	1.71642	8.54921	0.00345672	0.103487
ACAT2	1.2927	5.11736	8.54712	0.00346069	0.103487
TMEM121B	-7.78331	-1.43983	8.54698	0.00346095	0.103487
AL354813.1	-4.30895	-1.56936	8.53767	0.00347872	0.103895
HSD17B7P2	1.46859	4.54722	8.52962	0.00349414	0.104079
SPACA6P-AS	-6.27435	-1.35612	8.52851	0.00349626	0.104079
ALDH1A3	-2.33795	3.69531	8.52798	0.00349727	0.104079
AP006545.1	-6.15194	-1.67023	8.52528	0.00350247	0.104111
SOX5	-2.30058	3.90273	8.52286	0.00350713	0.104126
B3GALT1	-3.82456	0.294116	8.51656	0.00351928	0.104364
FCER1G	-5.70898	-1.63137	8.50575	0.00354025	0.104803
AC022613.1	-6.86801	-1.90895	8.50464	0.00354242	0.104803
AC025035.1	6.00437	-0.133403	8.48359	0.00358365	0.105898
CYLD	0.934426	6.21772	8.47975	0.00359121	0.105997
ZNF259P1	-6.68388	-1.51323	8.46433	0.00362179	0.106589
LAIR1	5.67897	2.07321	8.46391	0.00362261	0.106589
KDM1B	-1.78631	2.89688	8.46324	0.00362396	0.106589
URB1	1.19998	4.3752	8.45179	0.00364683	0.107137
AGTR1	-3.0899	4.48711	8.44904	0.00365237	0.107174
IRF5	-5.05612	-0.390429	8.4428	0.00366491	0.107293
KRT17P2	4.281	0.438926	8.44279	0.00366494	0.107293
DENND4A	1.31986	5.91704	8.43024	0.00369032	0.107911
ENPP7P11	-4.1604	-0.770236	8.41866	0.0037139	0.108474
EXOSC4	1.07627	4.72289	8.41182	0.00372789	0.108757
LSM3P5	-4.00001	-1.9974	8.40915	0.00373337	0.108771
AL356966.1	-5.70762	-2.19086	8.40738	0.00373701	0.108771
AL360270.1	-6.14794	-1.28472	8.40527	0.00374135	0.108771
AC092658.1	-6.10743	-1.77136	8.39803	0.00375628	0.109079
AC090579.1	-4.28525	-0.580298	8.39235	0.00376803	0.109295
LRRC15	6.65531	0.451045	8.38823	0.0037766	0.109417
WNK4	-7.19793	-1.63803	8.38311	0.00378723	0.109489
FGF13-AS1	-6.05567	-0.627778	8.38285	0.00378777	0.109489
PARD3-AS1	-4.82693	-1.87114	8.37695	0.0038001	0.109719
LGALS2	-5.31723	-1.31634	8.37374	0.00380682	0.109787
AC019080.4	-5.86937	-1.77859	8.37	0.00381465	0.109887
TMC3-AS1	-3.89688	0.441638	8.35938	0.00383701	0.110405
USP32P3	5.91712	-0.402818	8.34367	0.00387034	0.111237
TIMP4	-2.88498	3.95694	8.3354	0.003888	0.111617
AMD1P3	-3.74279	-0.366221	8.32449	0.00391141	0.112122
ARHGEF7-IT1	-5.77238	-1.74287	8.32188	0.00391704	0.112122
SCNN1B	-2.51513	1.35505	8.32099	0.00391895	0.112122
GMEB1	-1.37065	3.51557	8.31799	0.00392543	0.11218
HIST2H2BF	1.6204	3.82697	8.28395	0.00399971	0.113913
RPL19P14	6.25391	-1.8702	8.28358	0.00400051	0.113913
HMG20A	-0.944453	5.67016	8.28305	0.00400169	0.113913
RNU6-188P	-5.37731	-1.76751	8.28193	0.00400416	0.113913
AC087481.2	-6.19588	-2.19762	8.276	0.00401726	0.114049
MTND5P1	-6.49622	-1.06531	8.27566	0.004018	0.114049
AL513303.1	-5.34338	-1.57562	8.27009	0.00403036	0.114271
WNT6	-5.14514	-0.814106	8.26609	0.00403924	0.114394
ETV3	1.48708	4.5272	8.26237	0.00404752	0.114499
AC074138.1	-7.94409	-0.986596	8.25898	0.00405509	0.114502
AC020661.1	-5.83315	0.284564	8.25825	0.00405671	0.114502
GAPDHP47	-7.22146	-1.21897	8.25313	0.00406818	0.114675
PHACTR4	-0.886556	5.9388	8.25145	0.00407194	0.114675
TRIP10	1.29148	5.94627	8.24827	0.00407909	0.114748
Z73965.1	-5.38397	-0.497382	8.24054	0.0040965	0.115031
NFKBID	2.22752	5.95456	8.23667	0.00410523	0.115031
AL627308.2	-5.67381	-1.96614	8.23551	0.00410787	0.115031
SRF	1.31635	4.0798	8.23405	0.00411117	0.115031
SLC43A3	1.07205	6.19295	8.23368	0.00411201	0.115031
PCDHA7	-5.867	-1.99567	8.22338	0.00413541	0.115309
KCND3	-3.08483	2.54337	8.22326	0.00413568	0.115309
HYPK	1.34744	3.93737	8.22326	0.00413569	0.115309
STAB1	-5.67185	-0.0917633	8.22087	0.00414114	0.115334
RNU4-89P	-3.49448	-2.04304	8.21797	0.00414776	0.11539
VCAN-AS1	-5.09872	-1.35318	8.21325	0.00415855	0.115563
PLCB2	-5.64594	-0.899905	8.21054	0.00416477	0.115608
DDX21	0.950589	6.07523	8.20728	0.00417227	0.115689
LINC01028	-5.96889	1.67339	8.20232	0.00418368	0.115763
ZBTB5	1.434	4.79152	8.20095	0.00418685	0.115763
AC021148.1	-5.78525	-0.89912	8.20012	0.00418875	0.115763
SPACA6	2.20966	3.54515	8.194	0.00420293	0.116028
AC023632.6	-3.28284	0.931939	8.18686	0.00421948	0.116357
DDN-AS1	-2.4918	-0.134797	8.18469	0.00422453	0.116369
PLCL2	-3.15455	2.19596	8.17314	0.00425152	0.116911
AL357552.1	-6.78248	-1.82632	8.17101	0.00425652	0.116911
DNER	5.4481	1.52537	8.17032	0.00425814	0.116911
WHAMM	1.48926	3.55328	8.16565	0.00426912	0.116994
TPK1	-2.01222	2.53158	8.16507	0.00427048	0.116994
CALCA	7.2429	2.38936	8.16181	0.00427816	0.117032
AC092800.1	-6.41329	-0.54189	8.16054	0.00428115	0.117032
AC113382.1	-7.13524	-1.49206	8.15002	0.00430608	0.117567
ZNF704	-1.23417	4.54442	8.14834	0.00431006	0.117567
CNN2P9	-6.17817	-1.26565	8.13697	0.00433717	0.118179
AL138955.1	-6.43607	-1.94766	8.12257	0.00437176	0.118992
RFT1	-1.32482	4.59998	8.11653	0.00438635	0.119191
PTCH2	1.98458	4.21624	8.11563	0.00438852	0.119191
LINC00641	1.76603	5.31079	8.10715	0.0044091	0.119582
HSPA4	0.923039	6.50001	8.1056	0.00441286	0.119582
ZNF510	-1.79533	2.49468	8.10383	0.00441719	0.119582
TCTE1	3.58117	0.569972	8.09589	0.00443657	0.119978
IGHG4	-7.43074	0.0858598	8.08411	0.00446551	0.120631
RN7SL812P	-6.18282	-2.0297	8.07654	0.00448419	0.121006
AC018892.3	-5.97053	-0.786697	8.0724	0.00449444	0.121128
MARC1	-2.1948	2.93305	8.07042	0.00449936	0.121128
DOC2GP	-4.34739	-0.951824	8.06889	0.00450316	0.121128
ZC3H12A	1.63588	5.77223	8.06673	0.00450853	0.121143
NDUFAB1P1	-5.7194	-2.16291	8.06157	0.0045214	0.121215
PABPC5-AS1	-5.55666	-2.02957	8.06015	0.00452493	0.121215
AC011603.4	-5.34719	-1.7382	8.05812	0.00453001	0.121215
CCDC102B	1.25449	6.01246	8.05423	0.00453974	0.121215
AC016747.2	-6.56037	-1.20672	8.05421	0.0045398	0.121215
AC022613.2	-5.6671	-1.35256	8.054	0.00454032	0.121215
LINC01134	-4.01992	-1.41597	8.05218	0.00454489	0.121215
DUTP1	-2.80407	0.139215	8.04821	0.00455487	0.121352
LDHC	-5.64358	-1.42444	8.04316	0.00456759	0.121423
AJ003147.3	-3.58857	1.61868	8.03894	0.00457822	0.121423
TMC5	5.28076	-1.29953	8.03809	0.00458038	0.121423
TNMD	-4.97075	1.11132	8.03662	0.00458411	0.121423
CA4	6.29503	1.93466	8.03621	0.00458513	0.121423
TSPEAR-AS1	4.91952	-0.123546	8.03569	0.00458645	0.121423
LINC01412	6.10497	-1.30157	8.03047	0.0045997	0.121646
CCNA2	2.27244	3.05091	8.02343	0.0046176	0.121888
HS3ST3B1	-5.00733	1.58921	8.02118	0.00462335	0.121888
BIN2	-6.48731	-0.143312	8.02	0.00462636	0.121888
BRCA1	-2.88784	2.64191	8.01802	0.00463142	0.121888
AL022393.1	-6.11267	-1.5122	8.016	0.00463659	0.121888
SCML1	0.964054	5.87583	8.01548	0.00463791	0.121888
AC022762.2	-6.3496	-1.75126	8.00762	0.0046581	0.122291
INSIG1	2.62303	7.04851	7.99786	0.00468328	0.122824
DNAJB4	1.3026	8.45589	7.97938	0.0047313	0.123954
ZC3H12D	6.94482	-0.859524	7.97593	0.00474034	0.124062
ZNF670	2.68391	4.2016	7.97215	0.00475026	0.124069
AC010287.1	-4.84158	-1.63683	7.97207	0.00475046	0.124069
AC112715.1	-4.80979	-1.37039	7.96632	0.00476556	0.124334
LINC00844	-6.84979	-1.5235	7.95891	0.00478513	0.124611
AKNAD1	2.92007	4.29724	7.9584	0.00478648	0.124611
EEF1DP4	-7.44211	-1.17523	7.95668	0.00479102	0.124611
RNU2-11P	-4.18669	-1.65403	7.94211	0.00482975	0.125489
Z99289.3	-5.49629	-0.473109	7.92592	0.00487315	0.126418
AC097461.1	-4.41255	-0.153351	7.92503	0.00487554	0.126418
AL118556.2	-6.11379	-1.27384	7.9224	0.00488265	0.126472
SAMD4A	2.27126	5.34233	7.91008	0.00491602	0.127101
BX649601.1	-7.42311	-1.38482	7.9097	0.00491704	0.127101
C3orf86	-6.12377	-2.39588	7.90395	0.0049327	0.127375
DOC2A	3.28402	-0.954005	7.90151	0.00493936	0.127416
AGMAT	-3.3701	-1.35224	7.88867	0.00497454	0.12811
LINC00968	-5.02637	3.10274	7.88798	0.00497644	0.12811
DSTNP2	1.90524	2.20384	7.88318	0.00498968	0.128196
AL162615.1	-6.22251	-1.5321	7.88307	0.00498996	0.128196
CAND2	-2.18404	3.12394	7.87956	0.00499965	0.128314
PGM2L1	1.42128	3.89331	7.87623	0.00500888	0.12842
STARD13-AS	-3.84293	0.0394679	7.87188	0.00502094	0.128598
HIST1H3C	2.76637	0.922758	7.8674	0.0050334	0.128787
LINC01115	-6.91588	-1.72641	7.85863	0.00505788	0.129281
AC005912.2	-6.21352	-1.95031	7.85306	0.00507348	0.129549
AC016405.1	1.64531	3.44487	7.84621	0.00509272	0.129869
MTND5P16	-5.51537	-1.8129	7.84493	0.00509635	0.129869
AL023284.2	-6.33545	-2.46753	7.84038	0.0051092	0.129977
PCSK6-AS1	-5.81916	-2.21131	7.83795	0.00511605	0.129977
GP5	-6.45553	-1.62033	7.83546	0.0051231	0.129977
LINC01624	5.84185	-1.44887	7.83469	0.00512529	0.129977
PDS5B	-1.06044	5.33519	7.83339	0.00512897	0.129977
TMEM234	-1.15552	4.40249	7.83248	0.00513157	0.129977
AL807757.2	-3.00035	-0.086615	7.8262	0.00514941	0.130298
LSMEM2	3.97766	2.19545	7.80912	0.00519831	0.131403
AC091152.4	-6.95875	-1.63482	7.80512	0.00520983	0.131491
FAM187B2P	-6.00685	-1.16197	7.80317	0.00521546	0.131491
CSF3R	-5.99651	-0.818524	7.80147	0.00522037	0.131491
CENPC	-0.963915	5.44309	7.80068	0.00522266	0.131491
CA12	-4.58745	2.2672	7.78344	0.00527273	0.132619
AC078842.2	-6.28282	-0.761509	7.77727	0.00529076	0.132905
AP000997.3	-4.57833	-1.87927	7.77594	0.00529467	0.132905
AL451074.1	-6.15517	-1.64564	7.77226	0.00530547	0.132983
AP001970.1	7.28203	-0.765558	7.76935	0.00531402	0.132983
AC025040.1	-4.3748	-0.0670735	7.76769	0.0053189	0.132983
CYR61	1.9318	9.93834	7.76425	0.00532904	0.132983
RPL29P11	6.02229	2.12368	7.76317	0.00533224	0.132983
PXMP4	-1.44021	4.14896	7.76287	0.00533312	0.132983
ZFAT	-3.34791	2.14421	7.76232	0.00533473	0.132983
COX7CP1	-4.21496	-1.52855	7.75244	0.00536401	0.13358
POLR2M	-1.1142	5.00599	7.74599	0.00538318	0.133813
DDIT3	1.47674	7.06296	7.74573	0.00538398	0.133813
SYT13	5.02626	1.71833	7.74359	0.00539035	0.133839
AC019278.1	-6.5474	-2.34233	7.73938	0.00540293	0.133888
AP000844.1	-5.93558	-1.66757	7.73937	0.00540297	0.133888
DDX60	-1.10144	5.72366	7.7368	0.00541065	0.133947
AC009093.6	-5.17645	-1.2453	7.72738	0.00543896	0.134515
LINC01340	-5.65683	-1.90468	7.71533	0.00547539	0.135166
DRC7	4.21988	1.85636	7.71512	0.00547601	0.135166
AC018529.1	-4.72598	-0.479343	7.70493	0.00550703	0.13577
MAEL	-3.88479	-0.435416	7.70354	0.00551125	0.13577
MAGEF1	-1.66073	4.25465	7.69947	0.0055237	0.135822
AL365356.5	-5.48512	-1.5755	7.69932	0.00552418	0.135822
CABP2	4.15045	3.84168	7.69747	0.00552983	0.135829
AC244033.2	-2.50009	0.284475	7.68645	0.0055637	0.136527
AL512643.1	-5.47198	-1.80361	7.68424	0.0055705	0.136561
LCP2	4.04875	1.76814	7.66979	0.00561529	0.137526
DDR1-DT	-5.30479	-1.77442	7.66709	0.00562372	0.137589
FAM216B	-5.82883	-0.615463	7.66546	0.0056288	0.137589
AC002366.1	-5.53569	-1.65965	7.65739	0.00565402	0.137813
MYLIP	0.971271	6.56186	7.65735	0.00565416	0.137813
AC010336.1	-7.20829	-1.69316	7.65665	0.00565634	0.137813
HSPE1-MOB4	5.07365	-1.32775	7.65552	0.00565989	0.137813
TGFB2	1.61591	4.60321	7.65321	0.00566713	0.137856
LINC00987	-4.2467	0.198344	7.64958	0.00567855	0.137916
HSPB1	1.27792	9.62608	7.64717	0.00568614	0.137916
JDP2	1.23043	4.41706	7.644	0.00569616	0.137916
SLFN11	2.14197	5.20577	7.64382	0.00569673	0.137916
BNIP3P26	-6.15863	-2.31039	7.64374	0.00569696	0.137916
AC012370.2	-5.03756	-0.696442	7.6389	0.00571226	0.138103
AL050403.2	-5.69408	-0.728816	7.63675	0.00571909	0.138103
CTD-2297D10.2	-5.27456	0.112987	7.6361	0.00572114	0.138103
LINC00920	-5.69193	-0.252708	7.63013	0.00574013	0.138428
RPL12P12	-5.86315	-2.38063	7.62555	0.0057547	0.138647
AL513188.1	-4.04032	-0.958874	7.61834	0.00577775	0.13898
RPL10P19	-5.07737	-1.30297	7.61748	0.00578053	0.13898
CTTNBP2	-2.47847	2.19579	7.61513	0.00578805	0.13898
AC007250.1	-6.05592	-2.50333	7.61434	0.00579061	0.13898
KLF15	-5.93101	-0.989254	7.59656	0.00584798	0.140224
SNHG3	1.0666	5.33227	7.58997	0.00586938	0.140546
SH2D1A	4.45111	1.97223	7.58899	0.00587259	0.140546
ACVR1	-1.38047	4.90813	7.58503	0.00588549	0.140721
LYPLA1	-1.05834	4.7852	7.5813	0.00589767	0.140872
AC012409.2	-3.58039	0.584219	7.57796	0.00590861	0.140872
AC124798.1	4.7044	0.150849	7.57648	0.00591348	0.140872
HSP90AB1	1.31689	11.4735	7.57627	0.00591418	0.140872
AL391669.1	5.68072	-1.22627	7.57319	0.00592429	0.140898
AC016757.1	-5.07611	0.53607	7.57132	0.00593042	0.140898
ACE2	-4.81099	-0.841536	7.57083	0.00593206	0.140898
KDELC2	-1.26949	5.35655	7.5675	0.00594301	0.141025
AP001528.3	-2.50159	4.37375	7.56041	0.00596646	0.141407
C5orf67	-5.81667	-1.44154	7.55866	0.00597223	0.141407
AC104109.2	-4.68486	0.0490506	7.55753	0.00597597	0.141407
AC116036.2	-4.57222	-0.965964	7.55222	0.0059936	0.141667
PCDHB18P	-2.67665	1.92045	7.55084	0.00599822	0.141667
USP19	-1.41705	4.26453	7.54819	0.00600705	0.141743
LINC02237	-5.82893	-0.858948	7.54639	0.00601305	0.141751
NPM1P14	7.01646	-1.4333	7.53726	0.00604359	0.141947
WNT11	-2.48677	4.16775	7.53461	0.0060525	0.141947
RNU6-529P	5.3676	-1.91755	7.53441	0.00605314	0.141947
TMEM132E	-3.88976	0.00307695	7.53171	0.00606223	0.141947
SLC12A7	1.40961	5.89225	7.52954	0.00606956	0.141947
LINC00570	7.96123	-0.314483	7.52883	0.00607194	0.141947
CASP12	3.66922	2.00124	7.52742	0.00607669	0.141947
CYTH3	1.10588	5.35849	7.52741	0.00607671	0.141947
SYPL1	-1.02056	7.09669	7.52718	0.0060775	0.141947
LINC00535	2.48356	0.610454	7.5271	0.00607778	0.141947
AL356258.1	-3.97822	0.638361	7.525	0.00608485	0.141947
AC015909.1	-5.76838	-1.47864	7.52377	0.006089	0.141947
RBP4	-5.16825	-0.553409	7.52081	0.00609903	0.141948
MACROD2-AS1	-5.12977	-0.697895	7.52043	0.0061003	0.141948
C4orf47	1.80669	2.5219	7.49961	0.00617123	0.143465
FAM180B	4.1224	3.54345	7.49481	0.0061877	0.143716
P2RX6P	7.16697	-2.02586	7.4823	0.00623086	0.144398
AC091607.1	-4.90947	-0.844028	7.4817	0.00623291	0.144398
AL160171.1	-5.71514	-1.6319	7.4813	0.00623429	0.144398
AL022724.1	-5.66742	-1.9765	7.47836	0.0062445	0.144502
CD1B	4.16931	4.4832	7.46687	0.00628448	0.145293
AC092834.1	-4.79489	-1.38037	7.46284	0.00629855	0.145354
B3GALT6	1.88022	2.8523	7.46161	0.00630286	0.145354
AL136982.1	-5.77931	-0.913229	7.46117	0.00630441	0.145354
LRRC74B	5.27352	1.2768	7.45686	0.00631951	0.145568
MRPL35P2	-6.22337	-1.89801	7.45282	0.0063337	0.145762
TAOK1	-0.906026	5.28276	7.44816	0.00635013	0.146007
AC156455.1	-3.62307	1.29535	7.44028	0.00637801	0.146514
AP001476.1	-6.52166	-1.44929	7.43256	0.00640541	0.146727
AL356273.1	5.24864	-1.46411	7.43208	0.00640712	0.146727
CYP4F11	-7.30816	-0.793714	7.43151	0.00640915	0.146727
AL355075.1	-5.82279	-1.88425	7.43111	0.00641058	0.146727
MRPS17	-1.69356	2.18685	7.42473	0.00643335	0.147114
AC068491.3	7.06997	-1.02585	7.42179	0.00644386	0.14722
GRIN2B	7.04965	0.160578	7.41485	0.00646877	0.147656
IL32	1.20141	7.38936	7.40771	0.00649449	0.148109
AC080037.1	-7.58829	-1.56986	7.39906	0.00652581	0.148419
TOMM34	1.13095	5.96082	7.39752	0.00653139	0.148419
WNT9A	-5.029	-0.984754	7.3968	0.00653402	0.148419
AP001542.3	-5.51388	-1.77229	7.39661	0.00653469	0.148419
MICA	-1.22144	4.49784	7.39581	0.0065376	0.148419
TNN	4.74754	2.95898	7.39233	0.00655026	0.148573
KRT16P6	2.47623	1.96616	7.38604	0.00657322	0.148929
EDEM3	-1.28008	4.54469	7.38001	0.00659527	0.148929
AC008121.2	-4.92834	-2.04435	7.37726	0.00660537	0.148929
CENPL	1.23513	4.06572	7.37486	0.00661419	0.148929
GPAT2	-2.41785	3.87327	7.37295	0.00662123	0.148929
PAPPA2	5.30801	1.33286	7.37287	0.00662152	0.148929
PTPN4	-1.27926	4.34274	7.37256	0.00662264	0.148929
CCL3L1	5.65397	-1.54727	7.37215	0.00662418	0.148929
RPL17P22	-4.69112	-1.4141	7.37208	0.00662441	0.148929
IGHV1-24	-4.86346	-0.302152	7.3719	0.0066251	0.148929
C9orf50	-5.68118	-1.36284	7.36281	0.00665867	0.149451
RPS5P2	4.91892	0.0228218	7.3624	0.00666019	0.149451
UBE2FP1	2.35523	0.844849	7.36053	0.00666713	0.149473
SYCP2L	-4.45076	-0.52482	7.34699	0.00671751	0.150458
COL1A1	1.79287	10.9932	7.34413	0.00672822	0.150458
AL117190.1	2.59892	2.06812	7.34201	0.00673615	0.150458
FKBP4	1.3882	5.23292	7.34065	0.00674125	0.150458
ROBO3	1.92367	4.79263	7.33783	0.00675183	0.150458
U52111.1	-5.60555	-1.49621	7.33752	0.00675301	0.150458
MIR6124	4.99185	-1.5682	7.337	0.00675493	0.150458
FBXL4	-0.952515	4.74847	7.3356	0.00676023	0.150458
AC133106.1	-3.46002	-0.0226926	7.33301	0.00676994	0.150458
TMEM88	3.10364	0.131154	7.33225	0.00677282	0.150458
CECR3	-4.92573	-1.81381	7.3312	0.00677677	0.150458
AL512306.1	-6.20105	-1.68423	7.32414	0.00680343	0.150808
BAG3	1.68398	6.94433	7.32386	0.00680453	0.150808
N4BP2	-1.57814	3.58776	7.31895	0.00682311	0.151087
DDI1	-5.62349	0.173803	7.31267	0.00684703	0.151191
GDF6	-4.57011	0.423643	7.31256	0.00684742	0.151191
CD48	7.07513	0.527411	7.31189	0.00684998	0.151191
AC092384.3	-5.63638	-1.74871	7.3114	0.00685185	0.151191
AL669841.1	-5.7376	-2.10921	7.30923	0.00686012	0.151241
SNX33	1.21385	4.92907	7.30484	0.00687693	0.151479
TNFRSF12A	2.3703	6.48818	7.29535	0.00691334	0.1521
LMO7DN-IT1	-4.73111	-0.610917	7.29434	0.00691723	0.1521
RN7SKP230	-5.02886	-2.15088	7.28235	0.00696355	0.152985
UBR5-AS1	-2.29033	1.39803	7.27961	0.00697416	0.153085
TRBC2	3.22113	4.58763	7.27636	0.00698679	0.153229
AC018926.2	2.58893	1.2949	7.26021	0.0070499	0.154478
AC145676.1	7.0701	-1.63469	7.25459	0.007072	0.154778
UTS2B	-4.70219	-1.32284	7.2536	0.0070759	0.154778
YTHDF1P1	-6.39887	-2.20868	7.24733	0.00710063	0.155185
CD300LG	-7.29132	-1.74167	7.23909	0.00713332	0.155764
AC007389.5	-3.40449	-0.489427	7.2302	0.00716871	0.156401
KIF16B	-1.09898	4.37474	7.22738	0.00717998	0.156433
RN7SL124P	4.84712	0.336349	7.22673	0.00718259	0.156433
MIR22HG	1.76148	5.85592	7.21994	0.0072098	0.156817
DHDH	2.20533	2.09733	7.21922	0.00721271	0.156817
AL606763.1	-5.3531	-2.24949	7.21369	0.00723495	0.157122
TBC1D10C	-5.78475	0.606793	7.21263	0.00723923	0.157122
OSR2	1.67572	7.45858	7.20927	0.00725278	0.157281
AC060766.1	-3.09508	-0.21173	7.19982	0.00729108	0.157852
MRGPRF-AS1	-5.10421	0.344003	7.19968	0.00729165	0.157852
GNRHR	-6.51322	-2.11329	7.19706	0.00730231	0.157864
SLAMF1	-5.60403	0.618835	7.19646	0.00730475	0.157864
CDK15	4.26876	1.4156	7.18739	0.00734178	0.158528
AC024451.4	-2.05419	0.923797	7.18186	0.00736444	0.158881
AC004918.1	-5.76613	-2.07741	7.17815	0.00737968	0.158897
AC104316.1	-6.10072	-2.14399	7.17794	0.00738052	0.158897
ATP5MFP6	-3.67787	-0.84913	7.17558	0.00739026	0.158897
AL360091.2	-6.35713	-1.34374	7.17555	0.00739039	0.158897
LINC02519	-6.18535	-1.8218	7.17253	0.00740285	0.158915
PLCL1	-3.19911	2.31737	7.17228	0.00740387	0.158915
LINC00294	-2.54121	3.0582	7.16904	0.00741723	0.159059
LINC01456	-6.32968	-2.46534	7.16759	0.00742323	0.159059
PTGER1	6.92604	-1.06098	7.1638	0.00743894	0.15926
C6orf201	-3.15266	0.24512	7.15906	0.00745863	0.159488
PRR12	-3.10092	-1.04003	7.15819	0.00746224	0.159488
LUNAR1	-4.08911	-1.28173	7.15408	0.00747937	0.159619
KIF21B	-4.43922	0.757826	7.15367	0.00748105	0.159619
A1BG	2.56533	1.67354	7.14107	0.00753381	0.160609
CDK5RAP2	1.07912	5.6248	7.13951	0.00754036	0.160612
AL163193.1	-4.38773	-1.09848	7.13413	0.00756305	0.160844
UBR1	1.1937	5.49682	7.13389	0.00756404	0.160844
ITPRIPL1	-3.26652	1.73808	7.13108	0.0075759	0.160961
KRT18P33	-6.30479	-1.45277	7.12077	0.0076196	0.161753
PLAT	1.52829	7.47687	7.11729	0.00763439	0.161801
AL109659.2	-3.5116	-0.0393047	7.11721	0.00763472	0.161801
SNORA60	-3.67164	-0.612356	7.11519	0.00764337	0.161848
CD83	1.69416	5.80524	7.11178	0.00765792	0.16202
CD40	1.02623	6.94026	7.10135	0.00770261	0.162708
AC079414.3	-3.47405	1.79598	7.10117	0.00770337	0.162708
STRC	3.10992	5.72626	7.09903	0.00771257	0.162766
AC027228.2	-6.26053	-1.98038	7.09469	0.00773126	0.163023
PCDHGB3	-5.30552	-0.885891	7.09299	0.00773858	0.163041
ZNHIT6	-1.55208	4.83787	7.08827	0.00775903	0.163335
CCDC184	-4.49718	-0.588722	7.06823	0.00784625	0.164973
LINC01505	5.78636	-1.58892	7.06623	0.00785505	0.164973
ALDH9A1	-0.800616	6.96531	7.0659	0.00785646	0.164973
TRIP13	2.03814	3.66901	7.06421	0.00786389	0.164991
PLK2	1.6829	9.08931	7.06183	0.00787434	0.165073
NEU1	1.15025	7.70836	7.05826	0.00789004	0.165264
SUMO2P16	-6.52416	-1.89938	7.05608	0.00789969	0.1653
DNAJA1	1.34886	9.94493	7.05489	0.0079049	0.1653
KCNQ1OT1	1.00161	6.93408	7.05329	0.007912	0.165312
GATA2	6.70347	-1.38477	7.04827	0.00793419	0.165495
NEK7	-1.34967	4.25705	7.04667	0.00794127	0.165495
ACAN	2.16024	3.36194	7.04558	0.00794611	0.165495
AKAP17BP	5.05747	-0.488574	7.04388	0.00795366	0.165495
AC009137.2	-6.1067	-2.23618	7.04354	0.00795518	0.165495
ALKBH8	-1.9858	2.66256	7.0424	0.00796022	0.165495
CNN1	2.97011	3.0966	7.04039	0.00796915	0.165518
DYRK1A	1.15244	5.58517	7.0392	0.00797448	0.165518
TK1	1.39909	3.89208	7.03733	0.00798278	0.165554
EMP3	1.1747	5.21191	7.03578	0.00798972	0.165561
AP003062.3	-5.57611	-1.41189	7.02906	0.00801973	0.165871
AC112722.1	-4.76329	-1.2991	7.02876	0.00802107	0.165871
ZNF254	-1.17423	4.82207	7.02801	0.00802444	0.165871
AC112721.1	7.11644	-1.60555	7.02562	0.00803515	0.165879
AC103591.4	2.34672	1.37252	7.025	0.00803797	0.165879
SIK1B	2.15629	3.58077	7.01992	0.0080608	0.166042
MAP2K6	-1.33057	3.89296	7.01956	0.00806241	0.166042
AC004947.1	4.54531	1.83982	7.01884	0.00806566	0.166042
CHRNA7	1.51402	3.55973	7.01393	0.00808781	0.166264
AC008267.4	-6.00151	-2.34432	7.01352	0.00808967	0.166264
G6PD	3.43391	0.427022	6.99871	0.00815687	0.167471
FCHO2	-1.01253	4.50124	6.99764	0.00816171	0.167471
RGS16	2.31525	9.91332	6.99523	0.00817273	0.167561
PHKA1-AS1	-7.4335	-1.44043	6.99229	0.00818614	0.16765
HOMER3-AS1	-4.63163	-1.84531	6.99012	0.00819607	0.16765
PPARD	1.48205	3.22597	6.98991	0.00819703	0.16765
PCLAF	2.41782	2.04615	6.98578	0.008216	0.167901
KCNK2	5.36837	-0.342577	6.98094	0.00823825	0.168219
RF00599	-4.21694	-2.32228	6.97821	0.00825081	0.16822
USP27X	-4.27399	-1.51589	6.97803	0.00825164	0.16822
AC024267.5	-6.41539	-2.04927	6.97524	0.00826451	0.168346
PGC	-5.96897	-2.41217	6.97379	0.00827122	0.168346
AL008727.1	-2.71237	0.327797	6.96479	0.0083129	0.169058
CD19	-4.82567	-2.08086	6.95941	0.00833795	0.169431
HOXC9	6.34559	0.78159	6.95552	0.00835609	0.169662
RPL13P5	2.04396	2.09572	6.95207	0.00837225	0.169831
MIS18A	1.1483	4.12715	6.95086	0.00837789	0.169831
TRIM58	-5.4975	-0.224721	6.94836	0.00838961	0.169922
AC009152.3	1.99449	2.3596	6.94619	0.00839978	0.169922
AC010173.1	-6.8146	0.256627	6.94558	0.00840264	0.169922
NOTCH2NLA	-2.33229	0.36939	6.94299	0.00841484	0.169938
SARDH	-2.73072	4.00973	6.94255	0.0084169	0.169938
AC131097.4	4.64407	-1.18104	6.93858	0.0084356	0.170009
SEPHS1P1	-5.40473	-1.41792	6.93782	0.00843919	0.170009
CCDC150	1.4676	2.77953	6.9375	0.00844069	0.170009
AC023906.4	-4.14033	-0.818692	6.93419	0.00845633	0.170188
LINC00930	-7.75312	-1.56058	6.93203	0.00846657	0.170199
ZNF766	-0.899946	5.032	6.93003	0.00847603	0.170199
RGL1	-1.27568	6.04211	6.92979	0.00847716	0.170199
AC087359.1	-3.61322	-0.69347	6.92814	0.00848501	0.170221
AC020913.1	3.98569	-1.20423	6.9257	0.00849656	0.170317
GABRQ	5.70818	-1.8414	6.91374	0.00855361	0.171272
NAP1L3	1.40859	3.81125	6.91286	0.0085578	0.171272
AL591501.1	-5.38272	-0.850956	6.90959	0.00857347	0.171449
AL596325.1	-5.00585	-1.98508	6.90534	0.00859385	0.17172
CX3CL1	-2.65078	3.81012	6.90078	0.00861581	0.171917
DHFR2	-1.58969	4.0196	6.90025	0.00861839	0.171917
AL353151.1	-4.42552	-1.43679	6.89904	0.00862419	0.171917
KDELR3	1.60832	6.26814	6.89115	0.00866237	0.172542
AC131235.4	-5.41237	-1.84533	6.88914	0.00867212	0.172599
ZNF587	-1.60314	3.96257	6.88359	0.00869909	0.172956
AC092140.1	-4.06049	-1.32856	6.88262	0.00870378	0.172956
HK2	-2.2992	1.91353	6.87997	0.00871672	0.173076
CTD-2201I18.1	-3.59443	0.050789	6.87377	0.008747	0.173541
AP000560.1	-2.90071	0.554465	6.87032	0.0087639	0.173739
LCN8	-5.41434	-0.78653	6.86423	0.0087938	0.174195
FLNC	1.31902	4.26435	6.86271	0.00880132	0.174207
PSMG3-AS1	-1.99714	2.46786	6.85452	0.00884171	0.174856
MPP5	0.950255	5.16707	6.85325	0.00884803	0.174856
AC009275.1	5.03611	-0.450684	6.85076	0.00886038	0.174963
RADIL	5.46453	2.64779	6.84776	0.00887523	0.175119
CRY2	1.11503	6.86393	6.84472	0.00889037	0.175251
ZNF438	-1.15368	4.42496	6.84361	0.00889587	0.175251
ZNF219	-1.95531	1.8446	6.84003	0.00891372	0.175466
SMAD7	1.7268	4.05394	6.83836	0.00892206	0.17547
MT2A	3.14104	8.72023	6.8372	0.00892785	0.17547
AICDA	6.79937	-0.829933	6.83518	0.00893795	0.175531
LDHA	1.43937	9.52842	6.83023	0.00896276	0.175881
AJAP1	4.40428	0.53663	6.82715	0.00897826	0.176048
MAP3K8	1.34379	7.43639	6.82474	0.00899037	0.176148
AC092608.3	-4.21578	-1.79558	6.8197	0.00901575	0.176425
AC005013.1	-4.81014	-1.40114	6.819	0.00901932	0.176425
SUSD3	-3.73605	0.49314	6.81777	0.00902551	0.176425
AL357497.1	-4.99024	-1.7405	6.8118	0.00905574	0.176878
MFHAS1	1.59965	4.07951	6.80896	0.00907014	0.176977
LRRC3B	-2.07057	2.36497	6.80804	0.00907482	0.176977
CEBPD	1.62878	5.98226	6.80625	0.00908394	0.177017
AC016245.1	2.06302	1.12219	6.80426	0.00909408	0.177054
AC046143.1	4.10352	0.465026	6.80311	0.00909991	0.177054
AP005136.2	-3.79954	-1.84812	6.79126	0.00916052	0.178076
AC131210.1	-3.69435	-2.06704	6.78879	0.00917323	0.178076
HLX-AS1	5.18529	-1.2807	6.7882	0.00917626	0.178076
PKDREJ	-5.93652	-0.892497	6.78655	0.00918474	0.178076
BAK1P1	-3.28115	-1.2311	6.78505	0.00919245	0.178076
AC090772.2	-3.89214	-1.25144	6.78328	0.00920157	0.178076
RN7SKP78	-3.9038	-0.428788	6.78321	0.00920195	0.178076
SLC1A2	-2.19444	1.45736	6.77916	0.00922283	0.178344
AC025280.2	5.53552	4.3892	6.77578	0.00924032	0.178544
AC025430.1	-3.85503	-1.72598	6.77221	0.00925879	0.178696
GNL3LP1	-5.92271	-2.26064	6.77128	0.00926363	0.178696
FGFBP2	5.15306	-0.0852144	6.77016	0.00926947	0.178696
SPARCL1	1.41373	10.9221	6.76784	0.00928153	0.178792
AC005224.3	8.23273	-0.845567	6.7642	0.00930046	0.178877
AP000344.1	-6.44667	-1.76658	6.76377	0.0093027	0.178877
DCAF4	-1.3227	3.9705	6.76269	0.00930833	0.178877
SLC30A10	-4.61118	-1.35634	6.76153	0.00931437	0.178877
Z82217.1	-3.00971	1.574	6.76014	0.00932167	0.178881
PDZRN3-AS1	-4.5758	-1.17936	6.75633	0.00934158	0.179067
HBZ	4.72812	-0.82769	6.75488	0.00934916	0.179067
SPHK1	2.56416	6.41958	6.75421	0.0093527	0.179067
AC115989.1	-4.83148	-2.02637	6.75191	0.00936473	0.179161
AP002495.1	-1.7473	2.57847	6.7489	0.00938057	0.179328
AC011472.2	-3.03492	-0.845071	6.74644	0.00939349	0.179438
AC084824.1	1.91444	2.51501	6.73778	0.00943922	0.180175
VMP1	1.62534	9.20771	6.73114	0.0094744	0.180672
AC092720.1	-5.474	-1.97337	6.73017	0.00947958	0.180672
HPGD	-3.29953	2.03838	6.72757	0.00949339	0.180748
CPA4	2.40376	1.78795	6.72669	0.00949808	0.180748
DBNDD2	1.73033	3.01777	6.72536	0.00950514	0.180748
LINC01060	5.25237	-0.320765	6.71908	0.0095387	0.18125
CCL5	1.58152	3.88228	6.70934	0.00959093	0.182105
ABTB1	-1.07184	4.45595	6.70546	0.00961183	0.182364
AL158166.2	-4.54225	-1.31379	6.70196	0.00963069	0.182584
GLA	1.38591	7.24709	6.69788	0.00965274	0.182831
LINC02418	-6.22336	-1.38123	6.6947	0.00967002	0.182831
ANKLE2	0.976148	6.16636	6.69438	0.00967173	0.182831
RPL10AP1	-5.49147	-1.90192	6.69419	0.00967274	0.182831
DNAH9	3.37894	2.76843	6.69195	0.00968494	0.182906
AC092145.1	6.38925	-1.81689	6.69055	0.00969253	0.182906
GOLGA6L4	3.30734	-0.694489	6.68945	0.00969853	0.182906
AC005005.2	3.66795	-1.14738	6.68751	0.00970908	0.182968
CCIN	-6.55811	-0.494289	6.68349	0.00973098	0.183049
LINC01415	-4.26093	0.554095	6.68335	0.00973173	0.183049
CTXND1	-4.25736	-1.86102	6.68273	0.00973516	0.183049
ATP1B2	1.90539	3.24774	6.68097	0.00974475	0.183092
PCGF1	1.06979	4.57901	6.66785	0.00981674	0.184307
FAM49A	1.51054	5.05568	6.66097	0.00985474	0.184883
GALC	-1.09897	4.9636	6.65832	0.0098694	0.18502
IFIT1P1	6.2006	-1.53236	6.65618	0.00988122	0.185104
CLCN3P1	-4.41713	-0.965282	6.65074	0.00991146	0.185532
PCNPP1	-4.88465	-2.32298	6.64759	0.00992898	0.185722
AC104162.2	2.42297	1.00577	6.64197	0.00996035	0.186171
ADCY9	-1.2096	3.71283	6.63515	0.00999856	0.186656
PI4K2A	1.24236	3.99968	6.63469	0.0100012	0.186656
BTG3	0.918679	6.454	6.63275	0.0100121	0.186721
SERBP1P3	-6.83023	-2.04295	6.63075	0.0100233	0.18677
MYH13	4.83817	-0.627657	6.62834	0.0100369	0.18677
LOXL1-AS1	-1.63974	2.84367	6.62833	0.010037	0.18677
SELL	5.58404	2.4917	6.62516	0.0100548	0.186964
ASS1P12	-5.36878	-1.73246	6.62296	0.0100672	0.187057
AC002454.1	4.31119	0.597413	6.61792	0.0100958	0.187449
SELENOV	7.18747	-1.79156	6.61657	0.0101034	0.18745
PPIAP90	-3.83481	-1.41511	6.61529	0.0101107	0.18745
SQLE	1.33689	5.35662	6.61317	0.0101227	0.18751
AL132780.4	-5.47157	-1.29936	6.61108	0.0101346	0.18751
CLDN20	-4.97234	-1.46296	6.61079	0.0101363	0.18751
ADAMTS1	1.68575	9.01602	6.60508	0.0101688	0.18785
PGAM1P11	-5.77473	-1.84086	6.60494	0.0101696	0.18785
AFTPH	0.926514	5.13241	6.59971	0.0101995	0.188208
CHDH	-2.64547	2.22279	6.59895	0.0102039	0.188208
SLC3A2	0.980648	8.37069	6.59597	0.010221	0.188385
AC026523.2	-2.74419	-0.792281	6.59405	0.010232	0.18845
LINC02421	6.69996	-0.754839	6.59111	0.010249	0.188574
AC136475.5	-6.18695	-1.66458	6.5882	0.0102657	0.188574
PTPRD-AS1	-2.60053	0.549089	6.5877	0.0102686	0.188574
FAM220CP	-5.54673	-1.4182	6.58768	0.0102687	0.188574
ACSF3	-0.883553	5.42265	6.58088	0.010308	0.189158
SELE	-5.69446	0.38768	6.57742	0.0103281	0.189264
AC090337.2	4.04034	0.520228	6.57728	0.0103288	0.189264
AC002511.1	-4.98226	-1.38774	6.56452	0.0104032	0.190488
DDTL	-2.0946	1.17482	6.56104	0.0104235	0.190701
AC134407.1	-3.28499	-0.817251	6.55995	0.01043	0.190701
ATP8B5P	3.73291	-1.16214	6.5547	0.0104607	0.191125
MFSD4A	2.16318	2.26134	6.54885	0.0104952	0.191616
AC104461.1	7.49227	-0.808372	6.54513	0.0105172	0.191829
GAA	-0.901659	5.86039	6.54429	0.0105221	0.191829
AC116424.1	-3.01744	-1.3447	6.54176	0.0105371	0.191963
ADH6	-2.67175	0.413872	6.539	0.0105535	0.192122
EGR2	2.03299	8.12621	6.52523	0.0106355	0.193173
GABRA1	-4.2575	-0.853012	6.52403	0.0106426	0.193173
FBXO43	-6.69976	-1.65212	6.52316	0.0106478	0.193173
PLCXD3	-2.64087	1.86122	6.5227	0.0106506	0.193173
PRELID3B	-0.989492	4.53728	6.52176	0.0106562	0.193173
OR5BT1P	-7.04109	-1.70833	6.52071	0.0106626	0.193173
AC090578.1	-3.30195	0.100817	6.52031	0.0106649	0.193173
CYP2U1	-2.09232	3.02664	6.51706	0.0106845	0.193286
ZKSCAN3	-1.17327	3.79881	6.51642	0.0106883	0.193286
AC114811.2	-6.20396	-2.12673	6.51544	0.0106942	0.193286
FOXF1	4.1911	0.792369	6.51374	0.0107044	0.193332
OR52D1	-6.38532	-1.92137	6.50641	0.0107486	0.193991
LINC02407	-6.06595	0.517209	6.50017	0.0107864	0.194534
AP000857.1	-5.10524	-2.41832	6.49665	0.0108078	0.19478
NSL1	-0.87005	4.96005	6.49278	0.0108313	0.195065
APBB1IP	-3.35199	2.92031	6.49092	0.0108427	0.195129
RF00139	2.77513	-0.269539	6.48912	0.0108537	0.195188
CCDC27	-3.31729	-0.106584	6.48088	0.0109041	0.195758
CD80	-6.62392	-1.33189	6.48021	0.0109082	0.195758
AC027682.1	-4.56394	-1.75744	6.48013	0.0109087	0.195758
ADAMTSL4	1.64116	3.82381	6.47615	0.0109332	0.196058
AL671762.1	3.11061	-0.897303	6.4721	0.0109581	0.196341
LINC00982	4.44272	-0.682407	6.47105	0.0109646	0.196341
CNOT10-AS1	-3.90988	-2.03462	6.46695	0.0109899	0.196654
TAS2R19	-3.23002	-0.618026	6.45344	0.0110738	0.197864
C10orf88	-1.08508	4.00096	6.45261	0.011079	0.197864
DNAJB1	1.24904	11.5697	6.45227	0.0110811	0.197864
VWDE	5.85927	0.18547	6.45093	0.0110894	0.197873
HNRNPA1P50	-6.25979	-1.4744	6.44862	0.0111039	0.19799
KRTAP5-9	-5.84843	-2.19249	6.44013	0.0111571	0.198662
STIP1	1.1938	7.58158	6.44008	0.0111573	0.198662
MAFF	1.59765	6.00809	6.43212	0.0112075	0.199414
REEP6	2.13083	0.517241	6.43025	0.0112192	0.199482
GPR4	4.92175	2.44734	6.42808	0.011233	0.199586
MYADM	1.26233	7.24558	6.41716	0.0113023	0.200628
RPS2P41	-6.19068	-2.08597	6.41533	0.0113139	0.200628
PSD3	-1.2776	5.37622	6.41508	0.0113155	0.200628
AC004554.2	-4.46082	-0.198614	6.40885	0.0113553	0.20119
AC073320.1	-3.57528	-1.38939	6.39651	0.0114345	0.202452
AC109583.3	-3.69771	-1.77126	6.39339	0.0114546	0.202665
AC023983.2	6.66728	-1.46766	6.39161	0.0114661	0.202697
AL008733.1	8.25653	-1.23207	6.39062	0.0114725	0.202697
VPS26C	0.792175	5.98043	6.38617	0.0115013	0.203063
AL713922.2	-4.58062	-2.34634	6.38472	0.0115107	0.203087
UGT1A8	-3.83173	0.0631859	6.38232	0.0115263	0.20322
RNA5SP195	-3.34487	-1.8523	6.37712	0.0115601	0.203673
MIR222HG	1.94783	3.6418	6.36565	0.0116351	0.20485
AL353801.2	3.54463	-0.502649	6.36109	0.011665	0.205234
SPDYE7P	-3.75911	-0.778361	6.35784	0.0116864	0.205466
ZNF366	-5.25604	-1.47861	6.35327	0.0117165	0.20582
USP31	-0.851204	4.94563	6.35011	0.0117374	0.20582
C11orf54	-1.14521	4.02999	6.3499	0.0117388	0.20582
AC027682.4	-3.35243	-0.970541	6.34941	0.0117421	0.20582
ABL2	1.1704	5.55608	6.34853	0.0117479	0.20582
FBXO39	-2.58497	-0.318913	6.34737	0.0117556	0.20582
ATAD1	-0.784128	5.90566	6.3427	0.0117865	0.20622
LINC01948	-3.5769	-1.8626	6.33876	0.0118127	0.206317
CCL17	-6.41386	-1.29163	6.33765	0.0118201	0.206317
SMCR5	-2.43232	1.1316	6.33742	0.0118217	0.206317
KLHL34	-5.54728	-1.71808	6.33694	0.0118249	0.206317
CPPED1	-1.18837	4.37725	6.33457	0.0118407	0.20645
LINC01140	1.71996	4.13813	6.33262	0.0118537	0.206534
NT5DC3	1.47298	6.29999	6.32805	0.0118843	0.206923
STK32A	2.22139	3.15525	6.32545	0.0119017	0.206973
AL133284.1	-4.05046	-0.690793	6.32517	0.0119036	0.206973
MBLAC2	-2.5989	2.72869	6.32161	0.0119275	0.207246
SLC11A2	-1.08326	5.35787	6.30802	0.0120193	0.208697
AL356417.1	-7.20369	-1.61459	6.30569	0.0120351	0.208827
AC138649.2	-5.32019	-2.2923	6.2943	0.0121127	0.210029
IFRD1	1.19124	8.12811	6.29065	0.0121377	0.210208
PTGER4	1.05412	5.88678	6.29034	0.0121398	0.210208
AC116903.2	-4.35236	-0.986373	6.28509	0.0121758	0.210495
HNRNPA1P59	-3.89716	-2.1874	6.28436	0.0121808	0.210495
TNF	2.02835	4.12465	6.28382	0.0121845	0.210495
SGIP1	2.03106	3.45309	6.28306	0.0121898	0.210495
AC068987.3	-3.97949	-2.11988	6.27974	0.0122126	0.210745
TBXAS1	-3.73281	-0.477722	6.27743	0.0122286	0.21078
AC083906.5	-5.79123	-2.22642	6.27702	0.0122314	0.21078
TMEM191B	2.26565	-0.511704	6.27371	0.0122542	0.211029
AC008395.1	-3.16103	0.10079	6.26629	0.0123056	0.21173
ASTN2-AS1	-3.10436	-1.50208	6.26541	0.0123117	0.21173
AC090877.1	-5.7535	-1.61719	6.26247	0.0123322	0.211858
AC018797.2	-2.95904	1.47015	6.26192	0.012336	0.211858
AGRP	-4.03097	-1.33418	6.25606	0.0123769	0.212416
SPAG4	-3.01199	0.0535036	6.24832	0.0124311	0.21289
FRAT2	1.97418	1.55638	6.24717	0.0124392	0.21289
SASH3	3.39722	2.01325	6.24715	0.0124393	0.21289
U62317.3	-6.74967	-1.904	6.24575	0.0124491	0.21289
RNA5SP301	-5.39104	-1.54193	6.24512	0.0124536	0.21289
AL157832.2	-6.05218	-1.97749	6.24488	0.0124553	0.21289
MILR1	2.22015	2.90875	6.24354	0.0124647	0.212892
GIGYF2	-0.892717	5.58261	6.24246	0.0124723	0.212892
RPL7AP4	-5.17241	-2.18411	6.23932	0.0124945	0.213126
HHIP	-2.41248	2.37436	6.23462	0.0125276	0.213547
AC080038.2	-4.40934	-2.04201	6.23097	0.0125535	0.213843
TRDC	4.53876	1.96995	6.22932	0.0125652	0.213897
CMTR2	-1.085	4.35841	6.22539	0.0125931	0.214228
RPL5P18	-5.92245	-2.5887	6.22293	0.0126106	0.21438
AC011933.2	-5.53737	-1.11033	6.22002	0.0126314	0.214589
AL590729.1	-5.0433	-1.24987	6.21528	0.0126652	0.215018
KCTD12	1.26301	5.83341	6.212	0.0126887	0.215272
AC025423.1	-2.38937	-0.640218	6.2083	0.0127152	0.215569
LINC01715	-3.379	0.129247	6.20718	0.0127233	0.215569
ZNF267	1.51701	5.29051	6.20371	0.0127483	0.215752
RNU7-18P	1.84986	0.931149	6.2033	0.0127513	0.215752
LINC00539	-1.92064	0.842197	6.19884	0.0127834	0.21615
GATD3B	1.30181	3.1528	6.19551	0.0128075	0.216346
ITPRID1	-3.17164	-1.77553	6.19427	0.0128165	0.216346
AL513497.1	-3.71372	-0.962334	6.19367	0.0128208	0.216346
AL355102.4	-5.13386	-1.83609	6.19167	0.0128353	0.216446
ALDH6A1	-1.04705	5.47301	6.18806	0.0128615	0.216743
DLEU7	-5.83934	-1.20351	6.18518	0.0128825	0.216931
AC010333.2	-5.87409	-2.20532	6.18416	0.0128899	0.216931
DCX	-3.13129	1.31652	6.18121	0.0129114	0.217121
CD1C	-6.10544	0.484589	6.18025	0.0129184	0.217121
FBP1	-4.48887	0.905469	6.17881	0.0129289	0.217153
AC072039.1	4.44638	-0.162742	6.17659	0.0129452	0.21728
RNU4-80P	4.23276	-1.15241	6.17357	0.0129673	0.217356
CDH11	-1.15393	6.72745	6.17276	0.0129732	0.217356
AP002383.5	-6.54746	-1.82197	6.17244	0.0129756	0.217356
AC073508.3	-3.01078	-1.67756	6.16614	0.0130218	0.217877
BDKRB1	3.54946	3.10738	6.16585	0.013024	0.217877
AC015712.6	4.38455	0.41104	6.16225	0.0130505	0.218176
SNORA84	2.02622	0.582781	6.1575	0.0130856	0.218618
ARHGAP5	-1.20668	4.26559	6.1549	0.0131049	0.218794
PPP6C	-0.799144	5.5036	6.15143	0.0131306	0.219078
F10	1.20913	7.24768	6.14955	0.0131445	0.219166
GLRX	1.20399	5.31339	6.14742	0.0131604	0.219208
AC007785.3	-6.29475	-1.3988	6.14687	0.0131645	0.219208
LCP1	1.59814	4.19707	6.14126	0.0132063	0.219759
OLFML2A	-1.10769	6.07948	6.13934	0.0132207	0.219852
SLC22A1	-4.3215	-0.827347	6.13547	0.0132496	0.220189
AFF3	1.96223	2.84974	6.13306	0.0132677	0.220343
DCLK3	3.74307	1.75376	6.12913	0.0132972	0.220606
ZC3H8	-1.30721	4.21253	6.12863	0.013301	0.220606
RPL31P61	-4.56123	-1.54068	6.12575	0.0133227	0.220725
TCF23	-4.04323	1.90185	6.12508	0.0133277	0.220725
TXN	1.18018	7.5593	6.12418	0.0133345	0.220725
SLFN5	-1.8459	4.9427	6.11718	0.0133874	0.221455
GPRC5A	1.81791	6.58354	6.09899	0.0135259	0.223599
OMD	1.9623	6.27442	6.09522	0.0135548	0.22365
POLR2J4	-1.23683	3.48187	6.09454	0.01356	0.22365
AC008555.5	5.77877	-0.9439	6.09415	0.013563	0.22365
AC016542.1	4.04945	-1.94854	6.09396	0.0135645	0.22365
TMSB15A	-3.36661	1.33184	6.08954	0.0135984	0.223888
TRIB1	1.48479	6.84172	6.08943	0.0135993	0.223888
C17orf47	-4.84475	-0.867136	6.08861	0.0136056	0.223888
AC006116.1	-7.53605	-1.38766	6.08038	0.0136692	0.224787
KCNA5	-2.61256	3.24116	6.07076	0.0137437	0.225745
SCGB3A1	6.50347	-1.80645	6.07055	0.0137454	0.225745
LPL	-3.89704	4.95701	6.06238	0.0138091	0.226645
ZNF835	-3.1873	2.0515	6.05958	0.0138311	0.226856
AC022826.1	-5.54195	-1.93556	6.05075	0.0139004	0.227754
FLJ34503	6.03097	0.965672	6.0503	0.0139039	0.227754
ABCB1	5.6022	-2.22215	6.04692	0.0139306	0.228044
SLC24A4	2.87847	-0.731072	6.04508	0.0139451	0.228132
NXPH3	-4.49009	1.06416	6.03877	0.013995	0.2288
LGMN	0.937805	7.27348	6.03566	0.0140197	0.228943
FZD2	-4.32124	0.317495	6.03532	0.0140224	0.228943
HIST1H2BH	1.76446	2.16212	6.03423	0.0140311	0.228943
CXCR6	5.88092	0.3652	6.032	0.0140488	0.229085
PRSS48	-3.66843	-0.78369	6.02717	0.0140873	0.229528
LINC00678	-5.19861	-2.27717	6.0263	0.0140943	0.229528
SYNE4	1.29642	5.13437	6.02415	0.0141114	0.229659
NEXN-AS1	-4.23968	-0.671916	6.02068	0.0141392	0.229881
KHK	-1.67344	3.31324	6.02017	0.0141433	0.229881
LINC01730	2.52303	-0.517118	6.01746	0.0141651	0.230086
DNAJC19P7	-6.17522	-2.22008	6.01447	0.0141891	0.230328
MTMR11	0.979742	6.25929	6.01016	0.0142237	0.230648
AC073655.2	-4.14948	-0.573996	6.00974	0.0142271	0.230648
PRCP	-0.783211	6.89203	6.00803	0.014241	0.230724
AIP	0.775867	6.21063	6.00567	0.01426	0.230883
AC025678.3	-3.54355	0.155237	6.00355	0.0142771	0.231012
USP44	-3.89074	-0.756383	5.99343	0.0143592	0.232192
AC016831.6	2.93445	2.79853	5.98776	0.0144055	0.23279
AC068888.1	1.49337	3.84015	5.9841	0.0144354	0.233123
RTL3	-4.31484	1.7546	5.98152	0.0144565	0.233296
AP001625.2	2.49811	-0.707178	5.98053	0.0144646	0.233296
CACYBPP2	2.19903	0.0279011	5.97608	0.0145012	0.233737
BPNT1	-1.01384	4.527	5.97397	0.0145186	0.233867
RPL21P89	2.93861	-0.0187757	5.96927	0.0145573	0.2343
AC009084.2	-3.98755	-0.408733	5.96841	0.0145644	0.2343
FERMT2	0.887784	6.58474	5.96732	0.0145734	0.2343
RN7SKP97	-5.41352	-2.06478	5.96501	0.0145925	0.234458
GPC2	-3.76849	-0.128916	5.96205	0.014617	0.234641
ACTA2-AS1	2.18686	3.73137	5.96054	0.0146296	0.234641
AC024361.2	-6.65643	-1.7793	5.95937	0.0146392	0.234641
LINC01944	5.83838	-2.20312	5.95914	0.0146412	0.234641
LINC00997	-3.04003	-1.09148	5.95223	0.0146987	0.235292
AL031668.1	-3.01292	-1.47607	5.95201	0.0147005	0.235292
FAM81B	3.64307	-0.655053	5.94857	0.0147293	0.235545
CHL1-AS1	-4.91819	-2.15549	5.9465	0.0147465	0.235545
KRT6A	1.76234	6.43492	5.94587	0.0147518	0.235545
AC022447.5	-3.97407	-1.54464	5.94564	0.0147537	0.235545
AC036164.1	-4.92598	-2.14049	5.93759	0.0148213	0.236377
PGBD2	-1.21712	4.31981	5.93719	0.0148246	0.236377
AC040160.2	-2.3977	0.501148	5.9304	0.0148819	0.237042
HIST1H3B	3.75042	-0.816099	5.92917	0.0148922	0.237042
SP110	-0.953147	5.56164	5.92682	0.0149121	0.237042
MTDH	-1.36281	6.51266	5.92611	0.0149181	0.237042
INHBA	2.0349	4.81501	5.92516	0.0149262	0.237042
PLEKHD1	-5.36371	-0.272228	5.92455	0.0149313	0.237042
AC112721.2	3.87691	-1.61876	5.92444	0.0149322	0.237042
HSD17B7	1.04379	5.30631	5.92194	0.0149535	0.23723
CBX5P1	-4.15881	-1.05659	5.91579	0.0150058	0.237909
LYN	-2.02425	1.38301	5.91036	0.0150521	0.238494
SMURF2P1	-3.96479	-2.04633	5.90452	0.015102	0.239135
PPP1R15B	1.45765	7.34553	5.90341	0.0151116	0.239136
RGS12	1.42351	6.6917	5.89932	0.0151467	0.239541
AL133467.1	-4.38529	-0.242273	5.89054	0.0152224	0.240587
AC126768.1	-3.50724	-0.864801	5.88739	0.0152497	0.240625
ARL13B	0.960686	5.48318	5.88739	0.0152497	0.240625
CAPN3	-2.02381	1.0532	5.88695	0.0152535	0.240625
CACNA1F	-5.50738	-1.55222	5.88337	0.0152846	0.240812
FCGR1A	3.36067	-0.119469	5.88268	0.0152905	0.240812
LINC02521	-5.64378	-1.63302	5.88228	0.015294	0.240812
MMP10	6.28302	3.79428	5.88044	0.01531	0.240912
IKZF4	1.15016	3.82772	5.87704	0.0153396	0.241179
AP003117.2	4.75697	-2.31613	5.8763	0.0153461	0.241179
RPL35AP19	4.94755	-2.35677	5.87262	0.0153782	0.241532
CALHM2	-0.985233	6.59763	5.87029	0.0153985	0.241701
PLAU	1.61768	6.70734	5.86465	0.0154479	0.242326
AC004816.2	3.70464	-0.613701	5.86149	0.0154757	0.24261
LHX3	2.54992	-0.142797	5.85845	0.0155024	0.24284
UBE2CP1	-4.60684	-1.69889	5.85763	0.0155097	0.24284
TMEM213	-6.32628	-2.0374	5.85245	0.0155554	0.243338
RAET1L	5.40851	1.6472	5.85184	0.0155608	0.243338
ANKRD1	2.67193	1.52753	5.84919	0.0155842	0.243552
TNFRSF8	-4.64163	-0.434135	5.84796	0.0155951	0.243572
IPP	-1.17746	4.30326	5.84513	0.0156202	0.243813
AP001033.2	-2.14626	0.334202	5.84069	0.0156597	0.244235
PDE11A	-3.21858	2.08419	5.83807	0.015683	0.244235
EPN2	-1.02152	4.65938	5.83784	0.0156851	0.244235
AL121583.1	-4.46135	-1.96148	5.83773	0.0156861	0.244235
STEAP3-AS1	-4.35461	-1.2177	5.82992	0.0157559	0.245134
KDM6B	1.61722	4.04585	5.82909	0.0157633	0.245134
PHACTR2-AS1	-5.6406	-1.14867	5.82528	0.0157975	0.245514
TMEM92-AS1	-4.32906	-1.77026	5.8189	0.0158549	0.246244
ZC4H2	-1.04078	4.14087	5.81788	0.015864	0.246244
SFRP4	1.8604	9.07676	5.81657	0.0158758	0.246276
MCM10	2.30509	2.07284	5.81432	0.0158962	0.246441
ELN	1.03877	6.11248	5.81276	0.0159103	0.246507
AC011451.1	-2.95583	-0.896889	5.81083	0.0159278	0.246572
TFIP11	0.904644	5.3505	5.81013	0.0159341	0.246572
ATF7IP	-0.755012	6.68796	5.80581	0.0159733	0.246904
AC005479.2	-4.80239	-1.97468	5.80465	0.0159838	0.246904
FIGN	-2.75413	4.0087	5.80453	0.015985	0.246904
TNIP2	1.15927	4.64454	5.79876	0.0160375	0.247563
RYBP	1.03818	4.44982	5.79556	0.0160667	0.24785
AC008760.2	1.29409	4.57708	5.79391	0.0160818	0.24785
AC006042.4	-3.93269	-0.870321	5.79258	0.016094	0.24785
SNX13	-0.913761	5.20626	5.79186	0.0161005	0.24785
ZNF333	-0.726928	5.87538	5.79134	0.0161053	0.24785
AC016738.2	-5.42221	-1.79205	5.78855	0.0161309	0.248093
FARP2	-0.790777	5.5315	5.78382	0.0161744	0.248609
GCAT	1.07927	4.62027	5.78246	0.0161869	0.248649
AC011742.3	-5.07115	-2.04147	5.78126	0.016198	0.248668
MIR17HG	1.29494	4.00799	5.77965	0.0162128	0.248744
PAXIP1-AS2	-1.12775	3.9766	5.77737	0.0162338	0.248915
AQP7	-4.40989	-0.126842	5.77072	0.0162954	0.249536
ARL4D	1.3669	5.73418	5.77	0.016302	0.249536
AC015920.1	-4.32301	-0.51639	5.76978	0.016304	0.249536
PCDH15	2.84128	2.5895	5.7683	0.0163178	0.249595
ACTG1P9	-5.17576	-0.8895	5.76595	0.0163397	0.249778
HIST1H2BC	1.6983	5.73258	5.76485	0.0163499	0.249782
RAB44	2.63059	0.35939	5.75847	0.0164093	0.250538
RGL4	2.59984	0.505576	5.75647	0.016428	0.250672
TRMO	0.915925	4.84769	5.75317	0.016459	0.250992
AL358333.2	5.45164	-0.315758	5.7515	0.0164746	0.251078
KRT16P4	2.84358	-1.12171	5.74971	0.0164914	0.251112
UNGP3	-4.48337	-0.415288	5.74746	0.0165125	0.251112
HIST1H2AI	2.20953	1.32331	5.74638	0.0165227	0.251112
ADAMTS12	1.84583	5.0368	5.74597	0.0165266	0.251112
DPYSL4	2.04756	1.96865	5.74521	0.0165336	0.251112
IL2RA	4.59428	-1.54346	5.7449	0.0165366	0.251112
AL356215.1	6.66436	-1.80004	5.74312	0.0165534	0.251136
AC027682.7	-3.45942	0.0296457	5.74261	0.0165582	0.251136
AC007406.5	-1.5534	2.87775	5.73805	0.0166012	0.251637
H2AFZP2	-4.01462	-1.60462	5.73627	0.0166181	0.251741
LINC02029	-3.81024	-1.81556	5.73182	0.0166602	0.252223
LUCAT1	1.72862	1.82809	5.73078	0.0166701	0.252223
PRRG3	-1.24396	5.01483	5.72974	0.01668	0.252223
CRYGN	-5.11967	-1.14956	5.72634	0.0167123	0.252543
MRPL45	-1.13211	4.74293	5.72371	0.0167373	0.252543
HMGB1P21	-5.25913	-1.77701	5.72217	0.016752	0.252543
SDF2L1	2.04627	4.84406	5.72125	0.0167608	0.252543
AL513365.1	-4.448	-1.7801	5.72095	0.0167637	0.252543
ZNF770	-2.11866	2.48823	5.72058	0.0167672	0.252543
ZNF33A	-0.850328	5.37876	5.72014	0.0167713	0.252543
PIM3	1.81321	5.48291	5.71771	0.0167946	0.252624
LINC00670	4.78777	-1.30791	5.71748	0.0167968	0.252624
AL356968.2	-2.43608	-1.84282	5.71578	0.0168131	0.252718
APOA1-AS	-5.69585	-1.59309	5.70919	0.0168763	0.253445
RNU6-611P	-3.15677	-2.17275	5.70864	0.0168816	0.253445
MMP19	1.09129	7.34433	5.7054	0.0169128	0.253762
ZNF189	1.466	3.43706	5.70366	0.0169296	0.253863
SMOX	1.64315	3.6049	5.69708	0.0169931	0.254576
NDUFA3P1	-4.70648	-1.91621	5.69665	0.0169974	0.254576
AC132008.1	-4.6331	-1.86557	5.68914	0.0170702	0.255488
AC011511.5	2.32227	-0.276982	5.68757	0.0170855	0.255488
SCGB1D5P	-3.93031	-1.0179	5.68694	0.0170916	0.255488
AL391422.1	-4.54331	-1.80612	5.68494	0.0171111	0.255488
RPL37P6	-5.02936	-2.5118	5.68421	0.0171182	0.255488
DYNC2LI1	0.85676	5.57314	5.68412	0.0171192	0.255488
CFAP61	2.68261	2.79311	5.67555	0.017203	0.256568
RASL11B	1.30547	4.26809	5.67464	0.0172118	0.256568
GCC1	1.06674	4.76897	5.67262	0.0172317	0.256711
COG6	-0.933693	4.36311	5.66836	0.0172736	0.257183
RPS3AP14	-6.58569	-1.7276	5.66257	0.0173307	0.257444
LINC01985	-5.88678	-1.28828	5.66237	0.0173326	0.257444
AL355864.2	-6.43158	-2.44266	5.66017	0.0173545	0.257444
STK24-AS1	-6.10595	-1.17336	5.65969	0.0173592	0.257444
WASHC5-AS1	-3.42987	-1.96314	5.65967	0.0173594	0.257444
ZNF525	-2.10718	2.11524	5.65946	0.0173614	0.257444
LINC01562	-2.95601	-0.772138	5.65934	0.0173627	0.257444
RNU6-490P	-5.32096	-2.15226	5.65821	0.0173738	0.257458
AL158835.2	-3.45431	-1.57637	5.65646	0.0173912	0.257476
PDLIM1P4	-3.49059	0.443279	5.65603	0.0173955	0.257476
PRO1804	4.79004	-0.00961706	5.65355	0.0174201	0.257689
RSPH1	2.6613	3.34929	5.65228	0.0174327	0.257689
LINC02021	-4.0381	0.424217	5.65149	0.0174406	0.257689
AC004696.1	-2.80624	-2.11771	5.65039	0.0174515	0.257699
ANGPTL5	3.94657	1.09934	5.64869	0.0174684	0.257798
SLC6A9	-1.71991	3.23134	5.64591	0.0174961	0.258055
AL391097.2	3.31217	0.814265	5.6446	0.0175092	0.258097
RSPH3	-1.00937	4.11674	5.64104	0.0175448	0.25833
ZNF165	2.74085	4.12133	5.64096	0.0175456	0.25833
DPH3	0.928885	4.69985	5.63902	0.017565	0.258466
SPAG5	1.47653	3.83645	5.6372	0.0175833	0.258466
ABCA9-AS1	-2.38518	2.44273	5.63697	0.0175856	0.258466
GLIPR2	1.58001	5.95505	5.63189	0.0176366	0.259065
CPNE2	-2.24582	2.48953	5.63061	0.0176495	0.259103
TRIM16	1.19154	5.11819	5.6275	0.0176809	0.259296
SNHG4	3.1664	1.08865	5.62726	0.0176832	0.259296
ATP11A-AS1	1.74404	1.85228	5.62127	0.0177438	0.260032
BX323046.1	-3.22898	-0.444684	5.61776	0.0177793	0.260257
LSM6	-1.05992	4.08499	5.61772	0.0177798	0.260257
ADAMTSL3	1.5084	6.62399	5.61592	0.017798	0.26034
AC046158.1	-3.01028	0.792728	5.61512	0.0178062	0.26034
LINC01187	-3.45583	4.26482	5.61189	0.017839	0.260669
LINC01934	-3.06739	-0.337732	5.60701	0.0178888	0.261159
TATDN2P3	-5.5748	-1.14316	5.60616	0.0178974	0.261159
SLA2	-4.4083	0.475974	5.60413	0.0179182	0.261159
CUTALP	1.23855	5.34512	5.60383	0.0179212	0.261159
AC017035.1	-5.20728	-2.24776	5.60277	0.0179321	0.261159
SMC6	-1.11918	5.1787	5.60251	0.0179348	0.261159
SELENOK	1.14768	6.80365	5.59904	0.0179703	0.261442
AC100830.2	-2.71878	-1.36281	5.59859	0.017975	0.261442
CTXND2	3.3191	1.56687	5.597	0.0179913	0.26145
FP565260.1	1.59412	2.99487	5.59651	0.0179963	0.26145
DCUN1D3	1.12336	4.78505	5.5943	0.0180191	0.261544
FGFR1	1.09156	7.87937	5.59386	0.0180236	0.261544
SPRED3	3.44672	-1.16406	5.59156	0.0180472	0.261736
AC110813.1	-4.95031	-1.55269	5.59029	0.0180603	0.261757
FIRRE	-3.67585	1.45949	5.58941	0.0180694	0.261757
IL24	-4.8082	-0.470454	5.58782	0.0180858	0.261844
NRP1	-1.2384	8.20767	5.58154	0.0181507	0.262566
TUBB4B	1.75021	9.01128	5.58098	0.0181565	0.262566
LINC01361	-6.76964	-2.14028	5.57933	0.0181737	0.262663
AL161909.1	-3.9662	-0.928994	5.57753	0.0181924	0.262665
EZH2	1.33192	5.44276	5.57413	0.0182277	0.262665
AC104794.2	-1.44839	3.37778	5.57326	0.0182368	0.262665
SLC25A43	-1.17072	4.29011	5.57191	0.0182508	0.262665
PRR4	-2.54429	0.420516	5.57	0.0182708	0.262665
ARHGEF3	-0.949022	5.07065	5.56939	0.0182771	0.262665
KLHDC1	-1.34463	3.41229	5.56918	0.0182793	0.262665
LINC01413	-4.87426	-2.45109	5.56908	0.0182803	0.262665
ATP13A4	-2.31044	1.86208	5.56838	0.0182876	0.262665
GATA4	6.01907	-1.62559	5.56833	0.0182882	0.262665
TMEM35A	-3.20816	1.40273	5.56829	0.0182886	0.262665
SLC29A3	-1.82511	3.67766	5.56711	0.0183009	0.26269
CDC27	-0.911482	5.25028	5.56613	0.0183112	0.26269
AC008840.1	-3.81436	-0.991357	5.56203	0.0183541	0.263155
CENPM	1.68474	2.57377	5.55874	0.0183886	0.263501
BHLHB9	-1.33036	3.36548	5.55634	0.0184139	0.263712
CYP4V2	-1.2948	4.87447	5.55529	0.0184249	0.26372
PTH1R	3.97318	2.16472	5.55337	0.0184451	0.26386
ZYG11B	-0.964068	4.43706	5.54812	0.0185006	0.264503
PPIF	1.09832	6.22272	5.5426	0.018559	0.265187
UOX	-6.00054	-2.43712	5.54073	0.0185789	0.265321
ZSCAN23	-2.37978	1.02108	5.53628	0.0186261	0.265746
C1orf74	1.4986	3.85173	5.53594	0.0186297	0.265746
ZNF611	-0.92101	4.97577	5.53466	0.0186433	0.265789
HAND2-AS1	3.31579	3.91097	5.53163	0.0186757	0.266076
AC007823.1	-5.879	-1.23617	5.53036	0.0186892	0.266076
GBP1	1.26512	8.20982	5.5293	0.0187006	0.266076
RALGAPB	-0.870431	5.05355	5.52826	0.0187117	0.266076
PCDH1	3.2015	1.75401	5.52783	0.0187163	0.266076
SHMT2	0.805587	5.96728	5.52559	0.0187403	0.266223
AC141557.1	-2.69088	0.494942	5.52489	0.0187478	0.266223
AC108673.3	-2.72469	0.719683	5.52289	0.0187692	0.266377
POC1A	2.09469	2.09165	5.52101	0.0187894	0.266513
CFAP46	3.48239	1.08119	5.51957	0.0188049	0.266528
AC096558.1	4.33716	-0.848811	5.5177	0.018825	0.266528
SERPINB8	1.34816	3.83088	5.51705	0.018832	0.266528
TUBB2A	1.45507	6.38355	5.51581	0.0188453	0.266528
RASL11A	1.10145	4.93907	5.51507	0.0188533	0.266528
AC136469.1	-4.07398	-2.09675	5.51501	0.018854	0.266528
EBLN2	1.23933	4.02913	5.5103	0.0189048	0.267097
AL121929.2	-2.72196	0.257141	5.50901	0.0189187	0.267144
DNASE1L2	-4.93059	-2.09466	5.50571	0.0189544	0.267498
ATP6V0CP4	-3.62556	-2.11315	5.50418	0.018971	0.267564
AL034374.1	-4.24284	-1.29745	5.50332	0.0189804	0.267564
UBE2L2	-4.49439	-1.3957	5.5015	0.0190002	0.267649
AL928654.4	-2.76965	1.60268	5.50081	0.0190077	0.267649
NMUR1	-4.32702	1.41274	5.49777	0.0190407	0.267929
GCKR	-5.03719	-1.30905	5.49558	0.0190646	0.267929
YWHAH	1.37584	5.61634	5.49508	0.0190701	0.267929
FAM222A-AS1	2.4931	0.828997	5.49481	0.0190731	0.267929
ID3	1.02633	8.36097	5.4941	0.0190808	0.267929
RAB27A	1.58724	3.52675	5.49178	0.0191061	0.267945
RRP12	1.17566	5.27506	5.49136	0.0191106	0.267945
ALG14	-0.949543	4.05192	5.49099	0.0191147	0.267945
GGT6	-3.45184	0.96298	5.48909	0.0191355	0.267945
MOBP	-3.58734	-2.36581	5.48801	0.0191473	0.267945
CTHRC1	1.53646	5.88383	5.48748	0.0191531	0.267945
ADGRD2	-2.1141	0.52741	5.48718	0.0191564	0.267945
MSANTD4	-1.09776	3.94934	5.48374	0.0191941	0.268114
AP001172.2	-5.19262	-1.39893	5.48348	0.019197	0.268114
GLP2R	3.76815	0.80476	5.48317	0.0192004	0.268114
USP41	-4.1042	-1.1257	5.48204	0.0192128	0.268138
TMEM72-AS1	3.60095	0.500126	5.48084	0.019226	0.268173
PLEKHG7	-4.6439	-1.77181	5.47659	0.0192728	0.268677
PCSK7	0.855596	5.93176	5.47341	0.0193079	0.269017
OR2H2	5.18053	-2.24445	5.46466	0.0194049	0.270219
DPP4	3.09891	4.46395	5.46074	0.0194484	0.270419
RAD9B	-2.92005	0.429616	5.45971	0.0194599	0.270419
DBX2	-4.12142	0.913528	5.45964	0.0194607	0.270419
FRRS1L	-6.07816	-0.964419	5.4595	0.0194622	0.270419
MT1E	2.85136	5.40049	5.45503	0.0195121	0.270962
PNRC1	0.876677	6.96693	5.44914	0.019578	0.271728
AC008592.1	4.21701	-1.70604	5.44678	0.0196044	0.271936
COL15A1	1.9926	7.63165	5.44587	0.0196146	0.271936
HCK	5.44445	-1.71446	5.44217	0.0196562	0.272364
MLPH	3.32181	3.77852	5.44042	0.019676	0.272487
PRKACB	-1.99848	4.49395	5.43198	0.0197713	0.273567
AC087672.2	-4.1794	-1.77253	5.43159	0.0197757	0.273567
SLC45A3	-5.21269	-1.91869	5.42521	0.019848	0.274341
AC069277.1	-4.46743	-1.43156	5.4243	0.0198584	0.274341
GTSCR1	5.17827	-1.41189	5.42378	0.0198643	0.274341
PLEKHM2	0.903667	5.18087	5.41986	0.019909	0.274807
C17orf51	1.22973	3.9268	5.41684	0.0199434	0.275132
CFAP97	-0.853122	5.10786	5.41178	0.0200013	0.275779
LINC01844	-4.7519	-1.99549	5.41049	0.020016	0.275831
CYP4B1	2.81963	4.46566	5.40773	0.0200477	0.276025
HIST1H4A	3.54476	0.117271	5.40736	0.020052	0.276025
AL355994.2	-4.01598	-0.320172	5.40487	0.0200807	0.276269
ZNF724	-3.43705	-0.930368	5.40336	0.020098	0.276356
DNAJC10	-0.782279	6.88472	5.40193	0.0201145	0.276432
FLJ31104	-2.38436	1.70173	5.40084	0.0201271	0.276453
RPL17P50	2.10514	0.552706	5.39923	0.0201457	0.276558
ACOX1	1.03628	5.1825	5.39594	0.0201836	0.276928
Z98885.2	-6.24788	-1.78974	5.3935	0.0202119	0.277165
SERTAD1	1.50062	7.59561	5.38842	0.0202708	0.277418
UPB1	-3.24687	0.553143	5.38828	0.0202725	0.277418
PKN2	-0.955239	5.06033	5.38714	0.0202857	0.277418
AP001094.2	3.83801	0.766443	5.3871	0.0202861	0.277418
TFCP2L1	-2.65319	3.63448	5.38635	0.0202949	0.277418
LDLR	2.0538	5.66733	5.38621	0.0202965	0.277418
IRF1	1.08929	8.13282	5.38074	0.0203602	0.278138
AC024075.2	-2.06797	4.06588	5.37979	0.0203713	0.27814
AC090772.1	-2.96175	-1.33219	5.37246	0.0204572	0.27916
HMGA1P5	-3.63117	-1.44366	5.37132	0.0204705	0.27919
MIR3680-1	2.3638	0.391703	5.36772	0.0205128	0.279616
PEAK1	-1.32172	5.93563	5.36447	0.020551	0.279728
ATOH1	2.52971	3.90791	5.36321	0.0205659	0.279728
AC004775.1	-4.23137	-2.28572	5.36138	0.0205874	0.279728
AC026412.3	-2.99991	-1.3669	5.36075	0.0205949	0.279728
AUH	-1.3077	4.14912	5.36055	0.0205972	0.279728
ARHGAP33	1.92232	2.28266	5.36023	0.0206011	0.279728
SNX8	1.09198	4.18006	5.35969	0.0206074	0.279728
AC079380.1	-4.50079	-1.80758	5.35948	0.0206099	0.279728
LINC00629	4.9826	-1.7418	5.35479	0.0206654	0.280331
MGAM2	3.4564	1.39462	5.35185	0.0207003	0.280556
NOV	2.65778	5.23427	5.35151	0.0207043	0.280556
AC121154.1	-4.87332	-1.52542	5.34875	0.0207371	0.280811
AL358777.1	-4.96279	-1.95117	5.34805	0.0207455	0.280811
CCDC190	4.45022	0.681505	5.34298	0.0208059	0.281358
ERVMER61-1	4.64442	0.0551776	5.34172	0.0208209	0.281358
MIR497HG	-1.95262	0.889251	5.34115	0.0208277	0.281358
LINC00315	3.97573	0.542496	5.34092	0.0208305	0.281358
PPDPF	-2.21007	-0.793536	5.33411	0.020912	0.282204
AL359922.3	-3.11413	0.838066	5.33381	0.0209157	0.282204
CEP126	1.29798	4.72686	5.32949	0.0209675	0.282505
AL162431.1	3.68869	-0.985035	5.32936	0.0209691	0.282505
AL592437.1	-2.95514	-0.684297	5.32915	0.0209716	0.282505
AC007663.4	-4.7974	-1.22002	5.3269	0.0209987	0.282719
METTL27	-2.71001	1.79844	5.32517	0.0210196	0.282813
OCEL1	-2.01117	2.73452	5.32446	0.0210282	0.282813
LONRF2	1.25813	3.56204	5.32186	0.0210595	0.282853
IFNAR1	0.810317	6.36012	5.32149	0.021064	0.282853
OXLD1	-1.12172	4.01172	5.32142	0.0210648	0.282853
ADM5	2.2799	1.51366	5.31808	0.0211052	0.283244
ELMOD2	-1.06307	4.48698	5.31414	0.021153	0.283734
AL139161.1	-3.95286	-1.13651	5.3123	0.0211753	0.283883
PCMTD2	-0.948738	6.60271	5.31096	0.0211917	0.28395
PCBP2	0.860781	5.96937	5.30847	0.021222	0.284119
GIMAP6	-5.81355	-0.954129	5.30807	0.0212268	0.284119
B3GLCT	-1.06855	4.69523	5.30714	0.0212382	0.28412
TNFRSF10D	1.78134	5.91125	5.30067	0.0213172	0.284899
DGKI	-3.32294	2.33891	5.30052	0.0213191	0.284899
XPC	-0.826908	5.97452	5.29793	0.0213507	0.285171
AL136360.1	-5.10146	-2.05857	5.29538	0.0213821	0.285438
WSCD2	3.76636	0.840902	5.29282	0.0214135	0.285706
AC009102.3	-5.34193	-2.05798	5.28677	0.0214881	0.286457
AC138207.6	-3.11945	-1.08297	5.28641	0.0214925	0.286457
HOXA9	4.69574	-0.38369	5.28498	0.0215102	0.286541
MTSS1L	-1.82674	1.91215	5.28077	0.0215623	0.287082
HDAC10	-2.70246	-1.21729	5.27729	0.0216054	0.287495
CERS3	-4.5295	0.857962	5.27643	0.021616	0.287495
TM7SF3	-1.0656	6.33023	5.2726	0.0216636	0.287975
AC005070.3	1.66289	3.89308	5.27135	0.0216792	0.28803
AC244131.1	-5.19687	-2.09511	5.26986	0.0216978	0.28811
SLC51A	1.67822	2.17169	5.26903	0.0217081	0.28811
AC026367.2	-3.59589	-0.794159	5.268	0.021721	0.288129
NOC2LP1	-3.44212	-1.43473	5.26533	0.0217543	0.288419
HIST3H2BB	3.03243	0.459126	5.2631	0.0217822	0.288637
DNM3-IT1	-4.07046	-2.11628	5.26186	0.0217977	0.288691
DECR1	-0.751574	6.0361	5.24815	0.0219701	0.290801
AL512504.1	-3.25817	-1.62462	5.24736	0.0219801	0.290801
RN7SKP50	-4.90297	-2.20471	5.24574	0.0220005	0.290917
AL591885.1	-7.38891	-1.52773	5.24213	0.0220463	0.29129
CLDN12	-0.842943	4.98253	5.24116	0.0220586	0.29129
AC008966.1	-1.94694	2.01603	5.24078	0.0220634	0.29129
RNU4ATAC12P	-2.85393	-2.02095	5.23782	0.0221009	0.291633
AC015712.1	-3.16162	-0.682761	5.23078	0.0221906	0.292662
HSP90AA2P	1.96446	1.02236	5.22706	0.0222381	0.292957
CARD8-AS1	2.43126	0.857332	5.22502	0.0222642	0.292957
TAF7L	-3.70951	-0.259184	5.22487	0.0222661	0.292957
AC021321.1	-3.67386	-1.88335	5.22433	0.022273	0.292957
ATP8B2	1.5156	3.72639	5.22387	0.0222789	0.292957
RN7SL267P	-5.80204	-2.16869	5.22294	0.0222908	0.292957
RRM2	2.03611	3.73035	5.22267	0.0222944	0.292957
HMBOX1-IT1	-2.97403	-1.80876	5.22075	0.0223189	0.293127
MPV17L	-2.90387	0.721138	5.2167	0.022371	0.293657
AC079866.2	3.57481	-1.03008	5.21533	0.0223886	0.293695
CD247	-3.24799	0.383315	5.2145	0.0223992	0.293695
AC109454.4	-3.11495	-1.16444	5.21376	0.0224089	0.293695
AC105046.1	1.44237	4.647	5.20965	0.0224619	0.294236
POMC	2.33914	2.98098	5.20546	0.0225161	0.294793
AC083906.3	-3.98145	-1.26537	5.20249	0.0225546	0.295116
KLHL3	-1.14424	3.38808	5.20171	0.0225647	0.295116
SPAAR	3.76856	0.481691	5.20084	0.0225759	0.295116
GEMIN5	-1.08494	3.95679	5.19864	0.0226046	0.295338
AP000915.2	-4.47541	0.0472311	5.19753	0.022619	0.295373
AC018653.4	1.66105	2.52265	5.19645	0.0226331	0.295404
ZBTB8B	-3.02156	-1.36126	5.19407	0.022664	0.29565
CFH	1.12839	8.5037	5.19319	0.0226755	0.29565
RNF112	-4.10423	-0.0925174	5.19096	0.0227047	0.295878
CD53	3.68699	1.60785	5.18893	0.0227313	0.296071
KRT6C	1.97565	2.85306	5.18555	0.0227754	0.296492
AC106707.1	5.88562	-0.948555	5.18333	0.0228046	0.296709
AC005520.1	-4.01476	-1.77832	5.18173	0.0228255	0.296709
AL731563.2	1.72962	1.1678	5.18159	0.0228274	0.296709
AC011462.4	-5.7766	-1.99615	5.18012	0.0228467	0.296807
LINC01578	0.811296	5.8715	5.17777	0.0228777	0.297054
PCARE	-5.06201	-0.983085	5.17688	0.0228894	0.297054
ATP11C	-0.928876	4.24488	5.17403	0.0229269	0.297201
AC006020.1	-5.14393	-1.96172	5.17363	0.0229323	0.297201
AC008619.1	-4.37678	-0.988291	5.1731	0.0229392	0.297201
FARP1-AS1	3.07224	-1.90703	5.17192	0.0229548	0.297201
LINC02526	-5.83912	-1.13321	5.17155	0.0229597	0.297201
CMTR1	-1.22198	3.60183	5.17061	0.0229721	0.297209
RASA3	-1.04581	5.08691	5.16879	0.0229963	0.297369
CXCL8	3.59777	4.4408	5.16676	0.0230231	0.297529
MBTPS2	-0.993521	5.06704	5.16594	0.023034	0.297529
SLC9C2	2.62965	-0.0966608	5.16517	0.0230441	0.297529
AC017104.5	2.38174	-1.27927	5.16187	0.023088	0.29794
TUBBP1	-2.09169	-1.13762	5.161	0.0230996	0.29794
FAM198A	1.97996	2.17252	5.15961	0.0231181	0.297996
MYSM1	-0.850843	4.96106	5.1589	0.0231276	0.297996
AP003119.3	-3.32728	-0.788243	5.15682	0.0231552	0.298102
AC090971.4	-5.58628	-1.82403	5.1565	0.0231596	0.298102
RPGRIP1	3.97157	0.051973	5.15538	0.0231745	0.298142
AC108059.1	-6.10578	-2.02628	5.15427	0.0231893	0.29818
TOX	1.73954	2.60294	5.15115	0.0232309	0.298563
AC012181.2	2.44442	0.367622	5.14305	0.0233396	0.299807
DOK6	2.83468	1.70906	5.14121	0.0233644	0.299932
AC006043.1	-4.90337	-2.54603	5.14055	0.0233732	0.299932
SRPRB	0.772833	5.33667	5.13846	0.0234013	0.300123
AC073862.4	-4.23852	0.0212778	5.13768	0.0234119	0.300123
TLDC2	-3.60502	-0.337902	5.13552	0.023441	0.300344
TSC22D2	0.861242	5.64412	5.13326	0.0234716	0.300577
GCGR	-4.51816	-0.648116	5.13087	0.023504	0.300577
GPR146	-2.50656	1.11156	5.13086	0.0235041	0.300577
BX284668.2	5.08851	-1.74779	5.13064	0.023507	0.300577
DPYSL5	3.7547	1.04225	5.12686	0.0235583	0.30108
COQ3	-1.5347	3.29856	5.12386	0.0235991	0.301448
AC022613.3	1.55217	1.94278	5.12236	0.0236194	0.301555
RAD1	-0.744219	5.05458	5.11519	0.0237173	0.302651
AL136382.1	-6.43068	-2.32363	5.1138	0.0237363	0.30274
ZNF674	-1.67117	2.87558	5.11188	0.0237626	0.302823
TMEM106B	-1.00443	4.94268	5.11157	0.0237668	0.302823
OTUD4	1.09644	4.92645	5.10808	0.0238146	0.303278
OXR1	-1.12632	5.74788	5.10528	0.0238531	0.303387
AL133368.1	-3.67039	-0.973316	5.10432	0.0238664	0.303387
GRAMD4P8	-4.48127	-2.01616	5.10336	0.0238795	0.303387
UHMK1	-0.905682	4.83953	5.10313	0.0238828	0.303387
LHFPL2	1.21785	5.43022	5.10298	0.0238848	0.303387
COL8A2	1.11059	4.38236	5.10069	0.0239163	0.303387
SEMA6D	-1.18093	5.08102	5.0996	0.0239313	0.303387
LRRC8A	0.829187	5.6131	5.09957	0.0239317	0.303387
SLC24A2	3.26615	0.971896	5.0994	0.0239342	0.303387
RPS3AP12	2.50414	1.02204	5.09871	0.0239437	0.303387
NCAPH	2.08822	2.50534	5.09694	0.023968	0.303543
CYP4F26P	-4.55815	-0.963759	5.0939	0.0240102	0.303923
GAS5	0.936507	7.91636	5.09256	0.0240287	0.304005
BX322635.1	-2.85855	-0.864309	5.09097	0.0240507	0.304131
KIF14	2.7601	0.463558	5.08905	0.0240774	0.304316
RASSF5	1.2931	4.46926	5.08426	0.024144	0.304702
S100A4	1.03026	8.57089	5.08421	0.0241447	0.304702
PFDN2	0.812076	5.51199	5.08332	0.024157	0.304702
AC009884.2	-3.27636	-2.07594	5.08273	0.0241653	0.304702
AC079336.2	-3.38226	-0.416618	5.0825	0.0241685	0.304702
LINC02381	-2.21345	4.11605	5.07547	0.0242667	0.305787
AC015971.1	-2.30375	0.0163227	5.07261	0.0243067	0.306089
[truncated: 23,178 more rows]

## Sheet: Epcam+ HD - Epcam- HD
Gene	logFC	logCPM	LR	PValue	FDR
CCL8	-13.0615	4.39463	157.566	3.84977e-36	5.77534e-32
ADH1C	-11.1842	4.47098	157.218	4.58779e-36	5.77534e-32
CMKLR1	-10.9857	4.1613	154.79	1.55615e-35	1.30598e-31
AC004233.2	12.0269	4.9053	152.864	4.10112e-35	2.58135e-31
RASSF6	6.70302	4.84482	150.272	1.51211e-34	7.19281e-31
RCN3	-4.94587	7.00438	150.022	1.71414e-34	7.19281e-31
KRT15	10.9633	8.28286	142.554	7.35852e-33	2.64665e-29
IGF2	-6.8026	6.36424	139.353	3.68635e-32	1.16014e-28
EPCAM	10.4237	6.19136	134.978	3.33864e-31	9.33965e-28
THBS2	-5.25338	7.87784	131.13	2.31952e-30	5.83986e-27
LINC02381	-8.18867	4.11605	128.085	1.07544e-29	2.46148e-26
VAMP8	4.57486	5.98271	125.971	3.12042e-29	6.54689e-26
ELN	-5.72133	6.11248	125.52	3.91638e-29	7.58481e-26
OLFML3	-6.18427	8.0444	124.598	6.23226e-29	1.12078e-25
F10	-6.76804	7.24768	123.51	1.07827e-28	1.80985e-25
COL6A3	-5.50274	10.3581	121.735	2.63791e-28	4.15092e-25
BEX2	5.59029	5.3565	117.457	2.27939e-27	3.37578e-24
SPARCL1	-7.72692	10.9221	116.908	3.00758e-27	4.20677e-24
ADGRE5	-4.22436	6.21347	109.821	1.07246e-25	1.42112e-22
MRC2	-5.7355	5.02419	107.702	3.12423e-25	3.93294e-22
COL14A1	-5.27509	7.59725	105.244	1.07971e-24	1.29447e-21
RUBCNL	5.17918	5.65896	105.116	1.15215e-24	1.31853e-21
S100A4	-5.52673	8.57089	101.878	5.90483e-24	6.46373e-21
ESRP1	9.61044	3.81711	101.136	8.59014e-24	9.01141e-21
TMEM273	-8.69967	3.77421	100.028	1.50224e-23	1.51171e-20
ST3GAL4	-4.28841	5.11013	99.9523	1.56112e-23	1.51171e-20
IQCA1	6.4922	6.04581	98.7889	2.80904e-23	2.61938e-20
FAM198B	-9.38508	5.66439	98.3966	3.42448e-23	3.07922e-20
AGTR2	-13.1992	4.03997	98.3013	3.59334e-23	3.11964e-20
APCDD1	-5.36476	4.64293	96.1001	1.09219e-22	8.98897e-20
PCOLCE	-6.48332	8.98007	96.0738	1.1068e-22	8.98897e-20
NAALAD2	-5.86376	4.83987	95.9557	1.17483e-22	9.24331e-20
OR51E1	-11.2244	3.99895	92.8843	5.54431e-22	4.22997e-19
CD248	-6.77094	6.1875	92.7278	6.00047e-22	4.44335e-19
KCNJ8	-12.3018	5.64612	92.4302	6.97411e-22	5.01677e-19
CCDC102B	-4.79592	6.01246	90.0999	2.26429e-21	1.58355e-18
KLK11	9.48128	3.42028	89.862	2.55369e-21	1.73768e-18
DLC1	-5.61999	7.58125	88.392	5.36865e-21	3.55701e-18
GPR20	-8.92046	4.40914	87.2408	9.60808e-21	6.20263e-18
CERCAM	-4.34407	6.28107	86.8366	1.17866e-20	7.41875e-18
LHFPL6	-4.92106	9.72201	86.7845	1.21014e-20	7.43115e-18
DCN	-5.63718	12.3273	86.5966	1.33077e-20	7.97735e-18
KRT6A	9.95016	6.43492	85.1696	2.73835e-20	1.60334e-17
SERPING1	-3.99703	10.4075	84.7606	3.36774e-20	1.92704e-17
SASH1	-3.6727	6.71401	83.6373	5.94415e-20	3.32568e-17
ST14	9.82659	4.87054	83.2688	7.16198e-20	3.91994e-17
PTN	-4.86818	8.64146	82.2713	1.1863e-19	6.35477e-17
COL5A2	-3.49661	8.2392	81.5409	1.71673e-19	9.0046e-17
PPIC	-3.16938	6.79452	81.3676	1.87409e-19	9.6294e-17
PRELP	-7.1021	8.33635	80.459	2.96796e-19	1.49449e-16
SNTG1	8.93275	4.95072	80.1156	3.53125e-19	1.74326e-16
MFAP4	-3.9503	10.3753	79.8939	3.95069e-19	1.91282e-16
LINC00511	5.91338	6.40159	79.667	4.43131e-19	2.10338e-16
GSAP	4.41235	6.039	79.6317	4.51137e-19	2.10338e-16
PROS1	-5.99961	6.3961	79.203	5.60463e-19	2.5656e-16
RNA5SP151	5.00252	5.4592	79.1288	5.81893e-19	2.61613e-16
PLEK2	5.55228	5.10905	78.6041	7.58936e-19	3.35224e-16
FAAH2	6.81561	5.12482	78.0023	1.02922e-18	4.46771e-16
F11R	4.36962	5.04252	77.8092	1.13493e-18	4.84305e-16
EPHA3	-5.08647	5.25252	77.0882	1.63487e-18	6.8602e-16
LPL	-10.1426	4.95701	76.9282	1.77287e-18	7.31729e-16
ASCL1	9.40362	5.09797	76.8225	1.87032e-18	7.59502e-16
H19	-4.72717	5.51242	76.7141	1.97583e-18	7.89613e-16
FSTL1	-4.33015	10.5852	76.327	2.40378e-18	9.45623e-16
OSR2	-6.7878	7.45858	76.1779	2.59224e-18	1.00407e-15
GABRP	12.8022	3.6241	75.5224	3.61282e-18	1.37818e-15
TMEM119	-9.90019	5.53493	75.4731	3.70414e-18	1.39193e-15
TENT5A	-2.95191	6.46881	74.4221	6.30795e-18	2.32055e-15
ARHGDIB	-5.50831	6.29848	74.406	6.3597e-18	2.32055e-15
TRIM29	6.68802	6.45195	74.2475	6.89113e-18	2.47854e-15
SYK	5.20319	6.44601	74.0909	7.46011e-18	2.6454e-15
VIM	-5.68187	9.67012	73.6022	9.55587e-18	3.3415e-15
CLIC3	4.74721	4.41167	73.3923	1.06282e-17	3.66556e-15
RAB31	-4.87948	5.35051	72.6908	1.51642e-17	5.15931e-15
CXADR	5.69351	5.56799	71.489	2.78807e-17	9.35935e-15
AC245041.2	7.93267	4.18859	70.7258	4.10479e-17	1.35982e-14
ALPK2	6.46637	5.97504	70.576	4.42864e-17	1.44805e-14
CFH	-4.80909	8.5037	70.4224	4.78725e-17	1.54524e-14
CSTA	7.91407	4.8168	70.062	5.74684e-17	1.8315e-14
TMEM176B	-4.20771	6.45637	69.9776	5.99824e-17	1.86569e-14
COL1A1	-6.96866	10.9932	69.9762	6.00233e-17	1.86569e-14
FGL2	-5.02157	6.43839	69.8017	6.55768e-17	2.01345e-14
KRT16	8.6511	4.34279	69.6585	7.05147e-17	2.13897e-14
PHLDB1	-3.98377	6.7832	69.074	9.48355e-17	2.84247e-14
CNTNAP2	4.15131	5.73014	68.9222	1.02425e-16	3.03382e-14
S100A14	5.86041	6.31586	68.2587	1.43391e-16	4.19787e-14
LAMC1	-3.50893	8.02215	68.1523	1.51346e-16	4.37981e-14
PLPP1	-3.58344	6.39801	68.1284	1.53187e-16	4.38273e-14
PRSS8	6.00227	5.48088	68.1008	1.55349e-16	4.39464e-14
PLAGL1	-4.66367	7.06683	67.1825	2.475e-16	6.92368e-14
BMP5	-6.43909	3.56812	67.1475	2.51941e-16	6.97045e-14
NID1	-6.18403	7.50216	67.0656	2.6262e-16	7.18695e-14
PLN	-8.78555	6.26203	66.7226	3.12529e-16	8.4608e-14
SERPINE2	-4.69238	8.6945	66.5893	3.34389e-16	8.9563e-14
DLX1	-11.1684	2.19562	66.4354	3.61542e-16	9.58162e-14
PLEKHH1	4.0706	4.0016	66.1936	4.08735e-16	1.07195e-13
SYNE4	5.10476	5.13437	66.0222	4.45872e-16	1.15729e-13
NEDD4L	5.53195	5.58704	65.8541	4.85571e-16	1.24747e-13
GSTO2	4.80096	5.94032	65.825	4.92785e-16	1.25322e-13
CARD6	-8.65865	2.28065	65.7791	5.04406e-16	1.26994e-13
LTBP4	-4.40789	8.27505	65.1908	6.79862e-16	1.69474e-13
CRISPLD2	-6.22242	8.55581	65.0881	7.16221e-16	1.76787e-13
KRT19	8.53488	10.4246	64.9721	7.59649e-16	1.85686e-13
OR51E2	-11.5735	2.59023	64.9424	7.71182e-16	1.86693e-13
RAB25	7.13055	4.18671	64.8345	8.14601e-16	1.93931e-13
GSN	-4.62774	11.5677	64.8299	8.16487e-16	1.93931e-13
ZBED2	6.81997	7.14581	64.7888	8.33715e-16	1.96172e-13
ADAMTSL3	-6.24884	6.62399	64.7188	8.63878e-16	2.01388e-13
TIMP2	-4.02253	7.09512	64.3781	1.02695e-15	2.37206e-13
MGP	-6.94827	10.7647	64.0534	1.21093e-15	2.7716e-13
KRT14	8.40458	10.2952	63.1501	1.91539e-15	4.34449e-13
ARHGAP15	-8.74358	4.51739	62.9948	2.07249e-15	4.65884e-13
COL3A1	-6.80469	13.0753	62.7322	2.36818e-15	5.27643e-13
NTRK2	-3.84043	8.50843	62.4464	2.73799e-15	6.04688e-13
KRT13	8.73849	6.38944	62.3658	2.85229e-15	6.24453e-13
CCDC80	-5.58133	9.05645	61.9223	3.57279e-15	7.7545e-13
RFTN2	-4.83448	4.88696	61.9012	3.6113e-15	7.77109e-13
CXCL12	-3.17337	8.90102	61.3635	4.74532e-15	1.01248e-12
TLR4	-9.59584	3.20587	61.1623	5.25588e-15	1.11199e-12
SCPEP1	-3.81706	7.40902	60.7235	6.56829e-15	1.37808e-12
CALHM2	-3.41586	6.59763	60.562	7.12965e-15	1.4835e-12
LAD1	7.61491	3.19935	60.4494	7.54948e-15	1.55798e-12
GPX3	-4.98077	8.10972	60.235	8.418e-15	1.72309e-12
CTSK	-5.95415	8.75898	59.9339	9.80964e-15	1.99175e-12
CAV1	-3.76593	8.74405	59.8856	1.00535e-14	2.02494e-12
MAGI1	3.83423	5.86579	59.8234	1.03761e-14	2.07333e-12
ZNF385D	-4.7525	5.3608	59.3357	1.3294e-14	2.60873e-12
MXRA5	-4.3757	8.17581	59.3256	1.33624e-14	2.60873e-12
AL390719.2	8.9896	2.3759	59.3251	1.33664e-14	2.60873e-12
RASL11A	-3.9502	4.93907	58.9072	1.65286e-14	3.20107e-12
MME	-9.09171	4.77896	58.6572	1.87679e-14	3.60702e-12
CDH6	-7.21436	5.93369	58.6382	1.89498e-14	3.61439e-12
PDGFRL	-4.81418	8.0652	58.3673	2.17479e-14	4.11471e-12
RFTN1	-2.90523	5.19239	58.3536	2.18998e-14	4.11471e-12
MYO5C	6.39925	3.95075	58.1338	2.44886e-14	4.56703e-12
FAP	-9.49037	4.98229	57.9064	2.74893e-14	5.08895e-12
ENPEP	-3.88845	6.67707	57.172	3.99317e-14	7.3384e-12
SLC17A5	-2.84298	5.14812	57.0515	4.24551e-14	7.70274e-12
AP003498.2	7.87773	3.81675	57.0482	4.25262e-14	7.70274e-12
GDF10	-10.8746	1.92885	56.8205	4.7747e-14	8.58661e-12
HMGCLL1	-7.76704	4.51594	56.7414	4.97061e-14	8.87553e-12
DIO2	-7.12286	5.59086	56.6821	5.12278e-14	9.08284e-12
BGN	-6.55134	7.81922	56.2482	6.3877e-14	1.12464e-11
PTGFR	-11.468	2.06551	55.6403	8.70233e-14	1.52152e-11
LAMB3	7.07441	7.46232	55.4062	9.80277e-14	1.7021e-11
LUM	-8.80929	10.8323	54.9959	1.2078e-13	2.08279e-11
KIAA1522	4.44444	4.98214	54.9169	1.25735e-13	2.15349e-11
ASB13	-3.05883	5.78223	54.5622	1.50604e-13	2.562e-11
ANXA8L1	7.53585	3.74653	54.4064	1.63034e-13	2.75484e-11
B3GALT5	6.39961	3.44238	54.3873	1.64626e-13	2.76319e-11
MYH11	-5.38503	8.26047	54.3652	1.66486e-13	2.77591e-11
CD44	-3.49026	7.79938	54.3029	1.7185e-13	2.84649e-11
ENPP5	4.25319	5.28213	54.1811	1.82833e-13	2.99744e-11
GPC3	-5.12534	9.16066	54.1757	1.83344e-13	2.99744e-11
SCNN1B	11.0706	1.35505	54.1354	1.87144e-13	3.03982e-11
GRHL2	6.64277	4.35418	53.9719	2.0338e-13	3.28238e-11
CILP	-6.79131	6.68181	53.8278	2.18855e-13	3.50962e-11
TSPAN13	3.8951	4.68837	53.7935	2.22712e-13	3.54887e-11
MYLK	-4.51581	7.93054	53.6932	2.34372e-13	3.71119e-11
PLAC9	-6.73242	7.20661	53.6682	2.37376e-13	3.73526e-11
AMPH	-4.74687	4.93779	53.3148	2.84156e-13	4.44359e-11
ICA1	5.40736	5.41705	53.2509	2.93556e-13	4.56226e-11
PLAT	-4.77299	7.47687	53.1629	3.07007e-13	4.74203e-11
DAB2	-3.61892	7.35247	52.9377	3.44296e-13	5.28558e-11
ABI3BP	-5.24488	7.44201	52.8222	3.65158e-13	5.57187e-11
RIC3	5.58771	5.95042	52.5705	4.1508e-13	6.29547e-11
AC019270.1	-9.16862	1.48953	52.537	4.22226e-13	6.3655e-11
FBLN2	-6.99223	9.28552	52.351	4.64163e-13	6.95609e-11
KCTD12	-4.06565	5.83341	52.3144	4.72898e-13	7.04506e-11
TGFB3	-2.78565	7.47885	52.1917	5.03379e-13	7.44777e-11
MPZL2	7.08211	6.30732	52.1821	5.05846e-13	7.44777e-11
CLEC14A	-6.24396	6.44627	52.0892	5.30362e-13	7.76333e-11
FGF10	-7.70921	4.44011	51.7222	6.39348e-13	9.30454e-11
FILIP1L	-3.65624	7.58995	51.7107	6.43117e-13	9.30561e-11
TACSTD2	7.40402	6.31732	51.6055	6.7852e-13	9.76176e-11
SUSD5	-5.94228	5.25488	51.5501	6.97916e-13	9.98377e-11
COL15A1	-7.96741	7.63165	51.4602	7.30635e-13	1.03928e-10
COL1A2	-8.09754	12.8212	51.3865	7.58574e-13	1.07296e-10
CYTH3	-3.07276	5.35849	51.2662	8.06517e-13	1.1344e-10
EHD2	-3.19037	7.59845	50.9034	9.70251e-13	1.35711e-10
NDRG2	-2.91429	7.98383	50.8882	9.77796e-13	1.36011e-10
SPINT1-AS1	5.60934	3.03767	50.7929	1.02643e-12	1.41992e-10
BEND5	4.03615	6.505	50.7597	1.04395e-12	1.43356e-10
NR2F2-AS1	-3.8347	5.37889	50.7527	1.04768e-12	1.43356e-10
SAA1	8.09011	7.37744	50.591	1.13764e-12	1.54824e-10
SLC2A3	-6.48253	8.8219	50.4987	1.19244e-12	1.61409e-10
COL5A1	-4.58179	7.44205	50.0679	1.4852e-12	1.99963e-10
RPS6KA1	4.29241	3.84073	50.0437	1.50361e-12	2.01364e-10
SLCO1C1	-8.8095	2.31921	50.0177	1.52361e-12	2.02963e-10
ANGPTL4	-5.24967	6.90477	50.0023	1.53563e-12	2.03487e-10
PLBD1	-3.30914	5.84657	49.8755	1.6382e-12	2.15942e-10
PLPPR4	-10.1806	4.14043	49.719	1.77421e-12	2.32653e-10
LMCD1	-4.50142	4.97947	49.6896	1.80102e-12	2.34944e-10
C3	-3.59184	11.1282	49.544	1.93969e-12	2.5173e-10
SYTL1	5.24314	5.11761	49.4738	2.01043e-12	2.59572e-10
CRB3	8.87243	2.18758	49.3201	2.1742e-12	2.79285e-10
CPAMD8	3.93662	3.95642	49.2804	2.2187e-12	2.83554e-10
GAS7	-5.01309	5.38818	49.2511	2.2521e-12	2.8637e-10
ADAMTS18	7.324	3.89343	49.0656	2.47542e-12	3.13184e-10
SFRP4	-6.69601	9.07676	48.9762	2.59084e-12	3.2533e-10
PCDH18	-3.54457	7.19563	48.9714	2.59727e-12	3.2533e-10
BAIAP2L1	4.43242	3.83718	48.9196	2.66676e-12	3.32381e-10
S100A6	-3.10154	9.01846	48.896	2.69898e-12	3.3474e-10
C1QTNF1	-4.9592	4.1535	48.8741	2.72925e-12	3.36835e-10
FILIP1	-2.67162	6.34726	48.7795	2.86417e-12	3.51762e-10
AOC3	-7.46178	5.92317	48.6104	3.1221e-12	3.81578e-10
FBLN5	-6.1025	9.28738	48.587	3.15959e-12	3.83798e-10
DDR1	3.95102	6.45049	48.5801	3.17075e-12	3.83798e-10
MTSS1	2.63513	7.10667	48.523	3.26433e-12	3.93234e-10
KRT38	10.5678	1.98928	48.4281	3.42632e-12	4.10783e-10
MXRA8	-5.5745	6.36753	48.3069	3.64464e-12	4.34887e-10
MMP27	-11.4405	2.2077	48.2867	3.68237e-12	4.37316e-10
PERP	3.59785	6.53494	48.1629	3.92242e-12	4.62532e-10
AP1G2	2.14382	6.60456	48.1584	3.93144e-12	4.62532e-10
GPX8	-3.12725	5.4487	48.0213	4.21611e-12	4.93716e-10
MIR205HG	7.96999	7.61126	47.9683	4.33165e-12	5.04897e-10
GGA2	2.65226	7.24128	47.7824	4.76246e-12	5.52556e-10
PRRX1	-2.1848	7.10151	47.4575	5.62092e-12	6.49165e-10
HMCN2	-5.35276	5.38312	47.4114	5.7547e-12	6.6158e-10
PQLC3	-2.38431	6.25356	47.2392	6.283e-12	7.1838e-10
AL136366.1	-9.25799	1.71537	47.2321	6.30584e-12	7.1838e-10
ENG	-3.43246	6.40218	47.1632	6.53164e-12	7.40752e-10
LINC01644	12.5833	3.09506	46.8991	7.47355e-12	8.43774e-10
C11orf16	6.82146	4.4705	46.8371	7.714e-12	8.67033e-10
SERPINF1	-2.85677	9.89865	46.7826	7.93152e-12	8.86562e-10
NRXN2	-10.2661	0.719304	46.776	7.95818e-12	8.86562e-10
ZCCHC24	-5.08487	4.57443	46.7411	8.10105e-12	8.98503e-10
CCL13	-11.0519	2.08056	46.6171	8.63058e-12	9.53036e-10
KRT5	6.90571	7.91663	46.2636	1.03368e-11	1.13646e-09
HSPG2	-3.22718	7.25228	46.2443	1.0439e-11	1.14271e-09
TNXB	-5.18327	7.32705	46.1515	1.09451e-11	1.19292e-09
EMP2	-2.60223	7.46567	46.1203	1.1121e-11	1.20687e-09
DLK2	5.84391	5.40826	46.0414	1.15783e-11	1.2511e-09
ABCA6	-6.97445	9.11269	45.9209	1.23123e-11	1.32222e-09
TP63	3.68201	5.79092	45.9163	1.23415e-11	1.32222e-09
APOD	-7.8825	12.0143	45.8991	1.24503e-11	1.32822e-09
LSP1	-3.81269	7.37702	45.795	1.31297e-11	1.39479e-09
SMOC2	-7.16302	9.57758	45.7362	1.35299e-11	1.43127e-09
MYOCD	-8.68537	3.83667	45.6127	1.44104e-11	1.51803e-09
LINC01551	5.98638	4.53913	45.1793	1.79799e-11	1.88616e-09
BCL11A	5.00985	6.62158	45.0966	1.87551e-11	1.95932e-09
KREMEN2	9.89059	3.8428	45.0522	1.91849e-11	1.99594e-09
SPARC	-5.28128	12.6549	44.7722	2.21346e-11	2.29334e-09
C1R	-2.98639	11.2922	44.7579	2.22965e-11	2.30065e-09
RGS5	-7.87482	10.2598	44.714	2.28018e-11	2.34319e-09
ROBO3	-5.51884	4.79263	44.6441	2.36314e-11	2.41857e-09
OMD	-6.45547	6.27442	44.609	2.40584e-11	2.4523e-09
SPRY4	-3.84965	4.92421	44.5855	2.43491e-11	2.47193e-09
LINC00517	-10.1698	1.64583	44.5759	2.4469e-11	2.47412e-09
ADGRV1	4.25606	4.99936	44.5282	2.50725e-11	2.525e-09
OLFML2A	-3.16954	6.07948	44.4279	2.639e-11	2.6471e-09
HOOK2	2.50151	6.80281	44.4152	2.65617e-11	2.65374e-09
PID1	-6.16748	6.25803	44.3832	2.69993e-11	2.6868e-09
NUP210	3.37258	4.99314	44.181	2.99379e-11	2.96751e-09
KCNMB1	-7.76773	5.00478	44.1608	3.02482e-11	2.98058e-09
PDGFD	-5.5081	7.42793	44.157	3.03066e-11	2.98058e-09
LARGE2	6.96086	2.94701	44.053	3.19599e-11	3.13096e-09
AP3S1	-1.99828	6.66267	44.0184	3.25307e-11	3.17452e-09
PPARG	-5.73288	3.759	43.897	3.46125e-11	3.36463e-09
AC084816.1	6.99212	5.91796	43.6905	3.84635e-11	3.7246e-09
PPP1R14A	-6.12722	4.12162	43.6816	3.86379e-11	3.72715e-09
RUNX1T1	-3.63566	6.7616	43.6215	3.98431e-11	3.82874e-09
IGHM	-12.7344	4.94923	43.6127	4.00237e-11	3.83147e-09
CALML3	5.59636	5.63175	43.5716	4.08719e-11	3.89785e-09
TCF21	-10.0623	0.916567	43.5051	4.22851e-11	4.01741e-09
A2M	-8.10868	9.31264	43.4385	4.37496e-11	4.14091e-09
AP003555.2	-10.1508	0.979588	43.3345	4.61378e-11	4.35061e-09
PODN	-6.6882	8.52308	43.2398	4.84259e-11	4.54933e-09
ITGB4	4.75502	5.9005	43.2208	4.88969e-11	4.57649e-09
TPD52	5.73599	5.11383	43.1366	5.10481e-11	4.76014e-09
AGTR1	-6.80868	4.48711	43.1082	5.17959e-11	4.81205e-09
COL6A2	-2.69017	8.26514	42.8415	5.93588e-11	5.49005e-09
ARHGEF6	-3.99471	4.9667	42.8359	5.95299e-11	5.49005e-09
LAPTM4A	-2.5768	9.99994	42.7567	6.19901e-11	5.69607e-09
DENND2A	-3.50266	4.48651	42.7247	6.30118e-11	5.7689e-09
ADAMTS12	-5.97199	5.0368	42.6321	6.6067e-11	6.01121e-09
HIST1H2AE	3.32912	4.37029	42.6274	6.62249e-11	6.01121e-09
FAM110B	-3.01888	5.54813	42.623	6.63748e-11	6.01121e-09
DPYSL2	-3.10747	7.80299	42.4793	7.14336e-11	6.44617e-09
AC012668.3	7.57664	4.85288	42.1542	8.43522e-11	7.58477e-09
SLC16A4	-2.5398	4.32468	42.091	8.71212e-11	7.7969e-09
COL17A1	7.11059	7.89073	42.0863	8.73307e-11	7.7969e-09
C1QTNF7	-7.36134	4.90261	42.0664	8.82279e-11	7.84917e-09
PLXDC1	-3.10927	7.52227	41.987	9.18844e-11	8.14568e-09
ADAMTS2	-5.02862	5.73602	41.9568	9.33138e-11	8.24337e-09
SYT8	6.66497	2.83929	41.9384	9.41948e-11	8.27273e-09
CTSB	-2.38489	8.28697	41.9361	9.43033e-11	8.27273e-09
CRTAP	-2.25967	7.68009	41.9236	9.49107e-11	8.2971e-09
TMSB4X	-3.18877	11.5969	41.8742	9.73379e-11	8.47985e-09
FBN1	-5.27215	8.31651	41.7624	1.03067e-10	8.94564e-09
MMP2	-5.94167	8.40758	41.7535	1.03536e-10	8.94564e-09
GHRH	7.11563	2.82741	41.7495	1.0375e-10	8.94564e-09
LAMA4	-5.80555	7.78558	41.6723	1.0793e-10	9.27424e-09
WNT2	-11.3348	3.09388	41.4994	1.17905e-10	1.00969e-08
FERMT2	-2.4411	6.58474	41.3523	1.27124e-10	1.08495e-08
HCAR3	6.97692	4.91911	41.3344	1.28288e-10	1.09119e-08
PEG10	2.59454	5.72116	41.3202	1.29224e-10	1.09544e-08
KDELR3	-4.40378	6.26814	41.2956	1.30863e-10	1.10562e-08
NEBL	4.80939	3.65883	41.2005	1.37391e-10	1.15689e-08
PMP22	-3.89951	9.01334	41.0775	1.46313e-10	1.22791e-08
CTSO	-2.87156	6.72517	41.0469	1.48617e-10	1.2431e-08
TRPC4	-10.5368	1.60969	40.9454	1.56539e-10	1.30503e-08
RGS11	-5.88305	3.64519	40.9384	1.57104e-10	1.30541e-08
MALT1	2.95763	5.78821	40.9119	1.59249e-10	1.31889e-08
P2RX7	-4.11702	3.87231	40.8607	1.63472e-10	1.34943e-08
AC011298.1	12.4083	3.43606	40.5483	1.91816e-10	1.57822e-08
FAM83B	8.14786	3.99658	40.4818	1.98455e-10	1.62752e-08
LBH	-3.59262	7.44956	40.2954	2.18321e-10	1.78463e-08
TIMP3	-4.18156	9.31433	40.233	2.25412e-10	1.83663e-08
PSAT1	4.22588	5.80545	40.1628	2.33659e-10	1.89769e-08
ITM2A	-5.01879	8.26967	40.1361	2.36869e-10	1.91757e-08
AC091182.1	-4.19992	4.56007	40.011	2.52533e-10	2.03783e-08
SPINT2	5.3395	7.85423	39.9664	2.58364e-10	2.07822e-08
KHDRBS2-OT	9.80573	0.646318	39.9133	2.65489e-10	2.12873e-08
PRRG4	6.91636	3.83792	39.8497	2.74277e-10	2.19221e-08
CNTN1	-7.23307	4.76705	39.7387	2.90322e-10	2.31311e-08
KRT6C	7.78311	2.85306	39.6502	3.03766e-10	2.41259e-08
ANTXR2	-3.59113	6.24562	39.4666	3.33714e-10	2.64007e-08
MAPRE2	-2.95448	7.6222	39.462	3.34505e-10	2.64007e-08
DNAH11	4.78215	5.47472	39.3768	3.49427e-10	2.74923e-08
HCAR2	7.91234	7.47272	39.3291	3.58058e-10	2.80836e-08
KDF1	7.11868	2.90662	39.3185	3.60005e-10	2.81486e-08
TMEM140	-4.36516	5.46888	39.2718	3.6873e-10	2.87415e-08
DENND2D	3.72935	4.08273	39.1127	4.00038e-10	3.10857e-08
HTRA1	-2.75101	6.80649	39.0921	4.04284e-10	3.13189e-08
PHETA2	-2.58541	4.98505	39.0653	4.09861e-10	3.16536e-08
WFDC2	4.57051	4.74821	38.9489	4.35049e-10	3.34961e-08
ARHGEF28	2.63918	5.59194	38.8834	4.49899e-10	3.45339e-08
LAMP3	6.84724	4.93102	38.8736	4.52154e-10	3.46015e-08
SMTN	-3.06873	5.2627	38.7743	4.7575e-10	3.62089e-08
SCN7A	-7.88144	7.27262	38.7731	4.76035e-10	3.62089e-08
CDX1	-9.01712	1.06551	38.7605	4.79122e-10	3.63339e-08
HIST1H2BG	2.81114	6.98523	38.5505	5.33559e-10	4.03406e-08
IFITM2	-3.47707	8.68619	38.5375	5.37113e-10	4.04877e-08
TMPRSS3	12.4358	5.2823	38.5197	5.42026e-10	4.06605e-08
SLC27A6	5.66015	5.10979	38.5175	5.42636e-10	4.06605e-08
SIX1	3.3021	7.01057	38.4369	5.65532e-10	4.21807e-08
B3GNT5	4.42508	4.50633	38.4343	5.66273e-10	4.21807e-08
ALX4	-10.1041	0.799962	38.4058	5.74608e-10	4.26752e-08
GLYATL2	-8.22387	0.778806	38.3577	5.88958e-10	4.36124e-08
SULF1	-3.27653	7.31938	38.0812	6.7862e-10	5.01045e-08
AC090337.2	-9.53113	0.520228	38.059	6.86357e-10	5.05275e-08
LMO7	2.69442	5.38915	38.0191	7.00572e-10	5.14236e-08
ZNF827	2.13128	5.33785	38.0004	7.07303e-10	5.17668e-08
ATOH1	11.1281	3.90791	37.9391	7.29869e-10	5.32635e-08
CLEC7A	9.47865	2.74039	37.8272	7.72971e-10	5.62459e-08
NID2	-4.4262	5.51288	37.8137	7.78334e-10	5.64729e-08
FOXN1	6.77139	4.09599	37.7604	7.99889e-10	5.78701e-08
ATP1B2	-5.09804	3.24774	37.6534	8.44973e-10	6.09567e-08
MAP7D3	-2.38658	5.53225	37.5797	8.77534e-10	6.31248e-08
AC003991.1	-6.72992	2.05194	37.5331	8.98756e-10	6.44672e-08
TSTD1	3.72066	5.99266	37.3711	9.76601e-10	6.9852e-08
GPC1	2.93995	4.51151	37.3443	9.90081e-10	7.06155e-08
EDN2	8.17087	1.25416	37.2625	1.03251e-09	7.3434e-08
SUCNR1	-9.98613	0.607999	37.2442	1.04225e-09	7.39174e-08
GFPT2	-3.73771	7.09587	37.2203	1.05509e-09	7.46183e-08
TDGF1	7.51452	6.35164	37.0682	1.14066e-09	8.0444e-08
CTHRC1	-4.49881	5.88383	37.0399	1.15734e-09	8.13919e-08
ACKR3	-3.49467	7.8898	37.0291	1.1638e-09	8.16183e-08
AL035661.1	7.92183	3.60555	37.0181	1.17036e-09	8.18504e-08
ADAMTS9-AS2	-3.89105	5.47728	36.9939	1.18499e-09	8.26438e-08
MCTP2	3.55491	4.98079	36.9196	1.231e-09	8.53254e-08
ADGRD2	8.06294	0.52741	36.919	1.23143e-09	8.53254e-08
PART1	4.52607	3.16328	36.9155	1.2336e-09	8.53254e-08
HSD11B1	-7.37366	4.14625	36.9032	1.24144e-09	8.56319e-08
ITGA8	-6.75431	5.35082	36.8512	1.27496e-09	8.77038e-08
GPT2	4.40869	4.8099	36.8131	1.30014e-09	8.91927e-08
KRT8	4.88829	8.72216	36.7861	1.31828e-09	9.0156e-08
ROBO2	3.09451	5.69216	36.7816	1.32135e-09	9.0156e-08
ITGA11	-4.04659	5.60841	36.7214	1.36275e-09	9.27294e-08
ANXA5	-2.59605	9.54714	36.6441	1.41786e-09	9.62199e-08
TBX2	-7.39175	3.70223	36.6388	1.42176e-09	9.6225e-08
KRT17	8.42973	11.4456	36.4541	1.56307e-09	1.05505e-07
CHD7	4.71539	6.21822	36.3574	1.64254e-09	1.10573e-07
TP73	5.50444	5.50032	36.3449	1.65311e-09	1.10988e-07
FRZB	-6.64851	9.60803	36.3278	1.66768e-09	1.11668e-07
IL16	-3.0972	5.25906	36.3054	1.68698e-09	1.12661e-07
RASSF7	4.72876	3.66367	36.199	1.7816e-09	1.18665e-07
VCAN	-3.37077	7.83561	36.1325	1.84351e-09	1.22464e-07
PLPP3	-2.39028	8.27902	36.1208	1.85458e-09	1.22875e-07
DMKN	5.94751	6.11561	36.1112	1.86375e-09	1.23159e-07
NEUROD1	10.3581	5.84731	35.9146	2.06153e-09	1.35872e-07
IL1RL1	-9.20987	0.717597	35.8097	2.17561e-09	1.43017e-07
RERGL	-7.48196	6.44904	35.7528	2.24005e-09	1.46869e-07
AC009951.1	-9.12792	0.0816381	35.7241	2.27339e-09	1.48668e-07
GLIPR2	-4.47356	5.95505	35.7116	2.28799e-09	1.49235e-07
CD79B	-9.08949	0.713247	35.6366	2.37772e-09	1.54249e-07
GGT5	-3.60963	8.61157	35.6345	2.38038e-09	1.54249e-07
NPTN	-1.90015	6.74411	35.6321	2.38324e-09	1.54249e-07
COL6A1	-2.77378	9.62132	35.5721	2.45785e-09	1.5867e-07
PAFAH1B3	2.70064	4.62951	35.5417	2.49648e-09	1.60599e-07
PKP4	2.32991	5.91493	35.5386	2.50049e-09	1.60599e-07
AC005042.2	7.77167	2.53124	35.3461	2.76028e-09	1.76833e-07
CDO1	-7.21935	5.41151	35.3056	2.81824e-09	1.80088e-07
MFGE8	-2.80211	6.19437	35.2931	2.8364e-09	1.8079e-07
CAPN6	-4.17465	7.96423	35.2437	2.90919e-09	1.84962e-07
CD274	2.85804	4.89047	35.2384	2.91708e-09	1.84996e-07
SLC38A1	3.4044	7.27029	35.2234	2.93963e-09	1.85958e-07
OCIAD2	4.88242	5.41519	35.2017	2.97263e-09	1.87574e-07
PAX1	5.57475	5.87361	35.1388	3.07024e-09	1.93249e-07
ECM1	-6.20573	6.06395	35.1193	3.1012e-09	1.9471e-07
TIMP1	-3.65856	10.1674	35.0126	3.27585e-09	2.05164e-07
MZB1	-5.15812	4.47365	34.9849	3.32265e-09	2.07579e-07
KLF5	3.58748	4.34441	34.9542	3.3756e-09	2.10365e-07
CHRNA7	3.77383	3.55973	34.9072	3.45803e-09	2.1497e-07
FGFR1	-2.8906	7.87937	34.8585	3.54563e-09	2.19873e-07
HOXC5	-9.17109	0.458323	34.8463	3.56783e-09	2.20706e-07
ADGRG6	5.07113	4.92641	34.7779	3.69537e-09	2.27522e-07
SCN3B	6.13732	2.12704	34.7776	3.69609e-09	2.27522e-07
CDH3	5.88519	7.64043	34.7215	3.80413e-09	2.33601e-07
KLC3	8.35229	2.231	34.6902	3.8658e-09	2.36615e-07
RASL11B	-3.47441	4.26809	34.687	3.87201e-09	2.36615e-07
LINC02587	-9.09987	0.0119801	34.678	3.89008e-09	2.37144e-07
CALN1	6.47525	4.81282	34.6052	4.03817e-09	2.45578e-07
CNKSR1	4.30195	4.29539	34.574	4.10351e-09	2.4895e-07
PRCP	-1.92626	6.89203	34.5629	4.12696e-09	2.49771e-07
ZNF385D-AS1	-9.03528	0.00208857	34.5543	4.14515e-09	2.5027e-07
FSTL4	11.9537	2.79341	34.5265	4.20495e-09	2.53273e-07
AC090136.3	-9.00669	-0.32426	34.4888	4.28705e-09	2.57602e-07
ARL4C	3.00937	4.79691	34.4723	4.32359e-09	2.59179e-07
PLXND1	-4.63367	4.09023	34.4029	4.48046e-09	2.67945e-07
DPYS	5.5199	4.96499	34.3271	4.65855e-09	2.77934e-07
RNF144B	6.04269	5.11162	34.3126	4.69337e-09	2.7935e-07
PLB1	3.61541	3.13737	34.2761	4.78207e-09	2.83958e-07
PLOD1	-3.0935	7.56328	34.2006	4.97137e-09	2.94504e-07
STK33	6.17357	3.74904	34.1771	5.03166e-09	2.97376e-07
LINC00885	8.98131	4.79536	34.1716	5.04595e-09	2.97522e-07
LDB2	-4.53808	6.83938	34.1363	5.13847e-09	3.02269e-07
KRT7	8.06877	4.68063	34.1086	5.21217e-09	3.0589e-07
SPON1	-4.79422	5.63072	34.078	5.29456e-09	3.10003e-07
WSCD2	-10.0768	0.840902	34.0027	5.50356e-09	3.21492e-07
NDUFA4L2	-5.98723	4.71655	33.9887	5.54336e-09	3.23068e-07
AL390726.6	10.122	0.850952	33.9772	5.57615e-09	3.24228e-07
OAT	-2.13243	7.61386	33.9286	5.71715e-09	3.31661e-07
ART4	-6.62424	5.08022	33.9045	5.78855e-09	3.35031e-07
FHIT	2.88668	6.01577	33.7319	6.32544e-09	3.65265e-07
SLIT2	-3.36974	7.25948	33.68	6.49664e-09	3.74292e-07
NNAT	5.08251	7.23343	33.6692	6.53277e-09	3.75515e-07
EMP3	-2.69033	5.21191	33.6264	6.67791e-09	3.82983e-07
LRP1	-3.119	7.9538	33.6141	6.72045e-09	3.84547e-07
PATJ	3.33656	6.50438	33.575	6.85692e-09	3.91467e-07
MYADM	-3.07217	7.24558	33.5271	7.02768e-09	4.00056e-07
TXNIP	-2.92749	10.4748	33.524	7.03916e-09	4.00056e-07
ANGPT4	-8.56324	2.84414	33.5177	7.0617e-09	4.00433e-07
FGF10-AS1	-8.25294	0.915217	33.4958	7.14198e-09	4.03295e-07
LTB4R	3.06333	4.26095	33.4951	7.14421e-09	4.03295e-07
MUC15	9.20843	3.6501	33.4869	7.17463e-09	4.04106e-07
TMEM159	-2.17142	5.36758	33.3809	7.57641e-09	4.25784e-07
ZNF440	2.16259	4.57388	33.2893	7.94178e-09	4.45309e-07
COX6B2	7.15975	5.23116	33.2851	7.95922e-09	4.45309e-07
SLC34A2	8.16788	2.3739	33.2788	7.98502e-09	4.45427e-07
TFCP2L1	8.92138	3.63448	33.2759	7.99671e-09	4.45427e-07
RGPD1	7.49734	1.01568	33.2581	8.0704e-09	4.48539e-07
LOXL2	-3.43902	6.05277	33.2483	8.11127e-09	4.49818e-07
ALOX12P2	5.14524	3.68016	33.2094	8.27475e-09	4.57875e-07
CLIC2	-4.5513	4.6067	33.1434	8.56065e-09	4.72657e-07
STAP2	2.37222	4.88583	33.0834	8.82902e-09	4.86408e-07
LAMP5	-5.07921	4.43246	33.0652	8.91186e-09	4.89899e-07
GDAP1	2.30774	5.49928	33.0585	8.9428e-09	4.90529e-07
LAMA2	-6.82664	7.447	33.0227	9.10887e-09	4.98552e-07
FAT2	3.98107	3.57314	32.9961	9.23444e-09	5.04328e-07
GVINP1	-9.74745	0.82091	32.9368	9.5204e-09	5.18821e-07
SERINC2	6.01303	2.30377	32.8295	1.00604e-08	5.47065e-07
SLFN11	-5.01827	5.20577	32.8039	1.01941e-08	5.53142e-07
RECK	-3.84708	6.21201	32.7713	1.03662e-08	5.6127e-07
ADCY3	-2.81736	4.38488	32.6259	1.11716e-08	6.03577e-07
CYP27C1	-9.36799	0.908761	32.6162	1.12273e-08	6.05291e-07
ELF3	5.09904	5.20667	32.568	1.15092e-08	6.19158e-07
SMIM3	-2.69692	5.88939	32.5568	1.15757e-08	6.21411e-07
PRICKLE1	-3.0979	4.8224	32.5003	1.19175e-08	6.38398e-07
EMC10	3.63924	5.63753	32.4779	1.20557e-08	6.44428e-07
EMP1	-2.28369	6.87425	32.4422	1.22792e-08	6.54986e-07
HIST1H2BD	3.02412	4.85512	32.4295	1.23593e-08	6.57867e-07
TCF23	-6.88722	1.90185	32.4216	1.24098e-08	6.5916e-07
SRPX	-4.22382	9.48609	32.3989	1.25556e-08	6.64819e-07
DMRT2	5.76461	4.97194	32.3968	1.25692e-08	6.64819e-07
NEGR1	-6.3197	5.95863	32.3394	1.29464e-08	6.83338e-07
APOC1	-4.37299	5.35993	32.3194	1.30802e-08	6.88956e-07
KIF19	7.82328	6.67484	32.3078	1.31581e-08	6.91611e-07
ACTA2	-6.13479	11.2869	32.2238	1.37395e-08	7.20099e-07
LLGL2	3.82499	3.89706	32.2213	1.37573e-08	7.20099e-07
KCNAB1	-2.98115	5.9021	32.2117	1.38255e-08	7.22169e-07
C11orf45	5.06557	2.57542	32.1331	1.4396e-08	7.5041e-07
PTGDR2	-11.6086	2.16833	32.1278	1.44356e-08	7.50922e-07
TMEM132C	-4.68231	4.26632	32.0099	1.53391e-08	7.96271e-07
CLDN3	10.3076	5.1091	31.9542	1.57854e-08	8.17755e-07
SINHCAF	2.56965	5.86619	31.9454	1.58566e-08	8.19758e-07
ABCA10	-5.4264	6.93947	31.9231	1.60396e-08	8.27521e-07
ZNF334	1.96857	5.41109	31.9076	1.61682e-08	8.32445e-07
TTC22	8.04054	2.36251	31.7405	1.76206e-08	9.05376e-07
RBMS1	-1.94152	6.43277	31.6838	1.81434e-08	9.30337e-07
ADK	1.79818	6.33301	31.5727	1.92114e-08	9.831e-07
LGMN	-2.22123	7.27348	31.5428	1.95091e-08	9.96308e-07
B4GALNT3	5.36842	3.75886	31.5341	1.95968e-08	9.98761e-07
ANO1	-9.04032	5.76309	31.4613	2.03457e-08	1.03484e-06
AP1M2	6.25526	3.82928	31.4438	2.05292e-08	1.04152e-06
TREH	-9.2041	-0.0354791	31.4409	2.05599e-08	1.04152e-06
PXDN	-3.01456	7.11114	31.4267	2.07117e-08	1.04711e-06
EYA1	3.79222	6.63023	31.3823	2.11909e-08	1.06918e-06
IL7	4.79547	5.40525	31.3743	2.12784e-08	1.07145e-06
ADRA2A	-5.63996	3.42543	31.2903	2.22185e-08	1.11487e-06
CALML5	8.89941	2.82344	31.2894	2.22292e-08	1.11487e-06
TENM2	6.22291	4.98296	31.2553	2.26231e-08	1.13237e-06
ASPN	-7.67848	7.99799	31.24	2.28023e-08	1.13851e-06
RGS17	4.23001	4.06544	31.2365	2.28426e-08	1.13851e-06
LRRC8C	-5.05062	4.37189	31.2332	2.28814e-08	1.13851e-06
WHRN	3.51738	3.49575	31.1716	2.3619e-08	1.17289e-06
AL450332.1	-9.39497	0.966004	31.1589	2.37746e-08	1.1783e-06
RSU1	-2.09446	7.15774	31.1316	2.41114e-08	1.19264e-06
LUZP2	-5.59982	1.67223	31.0936	2.45877e-08	1.21381e-06
NTF4	8.61365	2.62988	31.0276	2.5439e-08	1.25318e-06
PGM5P3-AS1	-8.99844	-0.0237172	31.0241	2.54847e-08	1.25318e-06
PASK	3.76178	6.14103	30.9462	2.65285e-08	1.30196e-06
PAX9	4.01759	6.7431	30.9054	2.70915e-08	1.32701e-06
TUSC8	8.45081	2.43322	30.8047	2.85346e-08	1.39498e-06
LAMB2	-2.00816	9.11458	30.8007	2.85934e-08	1.39515e-06
MIR200CHG	7.12174	1.10439	30.7946	2.86834e-08	1.39683e-06
ANGPTL2	-3.40864	5.1623	30.7864	2.88052e-08	1.39835e-06
CDH1	4.03197	7.25508	30.785	2.88256e-08	1.39835e-06
TAGLN	-5.30838	9.41163	30.7543	2.9285e-08	1.4179e-06
AC097527.1	11.2506	2.46164	30.7073	3.00027e-08	1.44986e-06
DDR2	-5.72651	6.83942	30.7033	3.00651e-08	1.45009e-06
DSG3	6.17612	6.71902	30.6892	3.02845e-08	1.45788e-06
RPARP-AS1	3.28691	3.4529	30.6639	3.06825e-08	1.47422e-06
HLA-DQB1	4.1375	6.55335	30.6426	3.1021e-08	1.48765e-06
INF2	-3.07431	4.63306	30.6	3.17099e-08	1.5178e-06
ANKRD6	2.81684	5.33246	30.5921	3.18392e-08	1.52109e-06
MIR4435-2HG	-3.30983	4.8606	30.5882	3.19024e-08	1.52122e-06
MAN1A1	-4.13777	4.98084	30.5843	3.19673e-08	1.52144e-06
RGPD3	5.1273	4.04171	30.5721	3.21694e-08	1.52817e-06
AGR2	8.69921	2.30735	30.5245	3.29673e-08	1.56312e-06
BHLHE22	-8.7069	-0.35292	30.4972	3.34356e-08	1.58235e-06
GNG8	7.39782	3.42496	30.4563	3.41472e-08	1.61299e-06
PRSS50	10.2662	1.499	30.4502	3.42551e-08	1.61506e-06
RYR3	3.61024	5.62088	30.4429	3.43837e-08	1.61809e-06
TPCN1	-2.10694	5.33468	30.4128	3.49215e-08	1.64033e-06
WDR86-AS1	-6.96233	0.997812	30.3679	3.57401e-08	1.67566e-06
RHOJ	-5.51759	5.88961	30.3337	3.63754e-08	1.70227e-06
CYBRD1	-2.64864	8.86738	30.303	3.69554e-08	1.72621e-06
HIVEP3	2.93967	5.46596	30.2589	3.78047e-08	1.76261e-06
STOX2	3.99363	5.86352	30.2263	3.84462e-08	1.7892e-06
CLUL1	7.50394	3.47067	30.2161	3.86487e-08	1.79531e-06
ZNF423	-2.73331	4.65799	30.1848	3.92767e-08	1.82112e-06
DLG2	2.41778	5.30752	30.1548	3.98907e-08	1.84619e-06
OGN	-6.52543	8.22266	30.1006	4.10196e-08	1.89495e-06
IGFBP7	-4.2957	9.57455	30.0518	4.20663e-08	1.93975e-06
ATL2	1.94809	6.14772	30.0455	4.22027e-08	1.94175e-06
LGALS1	-3.09152	9.60501	30.0427	4.22639e-08	1.94175e-06
LINC00710	-4.44536	3.04476	30.0251	4.26489e-08	1.95587e-06
FMOD	-2.77429	7.35561	30.0131	4.29148e-08	1.96145e-06
GPNMB	-1.94929	9.57877	30.0125	4.29264e-08	1.96145e-06
IL23A	4.47271	5.93118	29.9999	4.32069e-08	1.97069e-06
ADAMTS17	2.88384	4.51224	29.9766	4.37289e-08	1.99089e-06
BRINP3	-6.22863	2.98063	29.9585	4.41392e-08	2.00594e-06
ADAM33	-6.44377	6.09213	29.9486	4.43643e-08	2.00903e-06
PIP4P2	-2.43778	5.26529	29.946	4.44239e-08	2.00903e-06
CTSV	5.67202	9.55778	29.945	4.44466e-08	2.00903e-06
PROCR	-5.55165	6.42651	29.9348	4.46832e-08	2.01611e-06
MUC16	7.8562	4.50096	29.9167	4.51014e-08	2.03134e-06
FUCA2	-3.08892	6.0895	29.8937	4.56396e-08	2.05191e-06
PPM1H	3.79827	4.97283	29.8411	4.68956e-08	2.10462e-06
SEL1L3	2.76094	4.04077	29.8227	4.73421e-08	2.12087e-06
ERVE-1	6.86056	2.11722	29.7602	4.88937e-08	2.1865e-06
LINC00632	-7.23358	4.69245	29.7139	5.00745e-08	2.23533e-06
C1orf210	7.14832	1.89368	29.7036	5.03415e-08	2.24327e-06
CBLC	8.43075	1.4531	29.6953	5.05565e-08	2.24622e-06
THSD1	-3.44356	5.12032	29.6942	5.05861e-08	2.24622e-06
LINC01503	3.06103	3.70549	29.6323	5.22261e-08	2.31496e-06
STK26	2.7469	4.66532	29.6016	5.3062e-08	2.34788e-06
LRRC1	2.88114	4.32019	29.5962	5.32085e-08	2.35023e-06
IL34	-2.44359	5.20151	29.573	5.38496e-08	2.37438e-06
ABCA9-AS1	-5.49827	2.44273	29.4785	5.65401e-08	2.48865e-06
KRT32	10.1284	2.93351	29.388	5.92419e-08	2.60302e-06
SH3D19	-3.24077	6.48774	29.3486	6.04603e-08	2.65193e-06
ABCA9	-6.90984	6.76915	29.3311	6.10091e-08	2.67135e-06
TMBIM1	-1.82109	6.72166	29.3139	6.15518e-08	2.69043e-06
C1QL3	-8.31709	-0.789227	29.2973	6.20828e-08	2.70894e-06
ANXA8	4.53645	3.47322	29.2761	6.2764e-08	2.73338e-06
AC010551.2	-8.46719	-0.167372	29.2732	6.28601e-08	2.73338e-06
AC245595.1	-6.95764	3.52106	29.248	6.36817e-08	2.76433e-06
CCL25	4.55474	8.83086	29.2445	6.3798e-08	2.76462e-06
LINC02202	-4.93152	3.0151	29.2193	6.46331e-08	2.79599e-06
C7	-8.51794	11.6039	29.2115	6.48932e-08	2.80243e-06
HLA-DRA	3.04168	7.76108	29.2055	6.50942e-08	2.8063e-06
ENPP2	-3.94516	6.47155	29.1657	6.64442e-08	2.8596e-06
CLDN4	6.19007	6.49297	29.1504	6.69719e-08	2.87739e-06
MIAT	5.9395	6.43974	29.1412	6.72916e-08	2.88511e-06
AC015911.7	-8.0489	0.34277	29.1386	6.73806e-08	2.88511e-06
SPOCK2	3.95256	4.38901	29.0194	7.16585e-08	3.06307e-06
TUBB6	-2.64039	6.51908	28.9577	7.39764e-08	3.15679e-06
UNC5B-AS1	6.57939	1.40558	28.9234	7.52981e-08	3.20775e-06
OLFML2B	-3.4134	7.7589	28.9003	7.6203e-08	3.24082e-06
RUFY4	6.68189	5.68886	28.8622	7.77141e-08	3.29951e-06
HEPH	-3.4207	5.13078	28.8338	7.88644e-08	3.34271e-06
FERMT1	6.24969	3.97322	28.8164	7.95724e-08	3.36705e-06
TM7SF3	2.61815	6.33023	28.8128	7.97226e-08	3.36774e-06
ENTPD3	-3.8911	6.13651	28.8031	8.01212e-08	3.37792e-06
LVRN	-7.57542	4.33147	28.8005	8.02317e-08	3.37792e-06
AL162464.2	5.76738	3.09706	28.7591	8.19624e-08	3.44502e-06
ACTR3C	4.98434	2.76607	28.7202	8.36255e-08	3.50907e-06
SELENOP	-2.91094	7.17043	28.7016	8.44355e-08	3.53716e-06
HSD17B11	-3.57699	5.37318	28.6877	8.50422e-08	3.55666e-06
HLA-DMA	2.96766	4.48223	28.6804	8.53626e-08	3.56414e-06
AL583785.1	-7.24359	0.249395	28.6762	8.55478e-08	3.56595e-06
SDC2	-3.88129	7.24908	28.636	8.73419e-08	3.63472e-06
C16orf45	-2.10193	5.52221	28.6273	8.77376e-08	3.64517e-06
RN7SL318P	9.64588	0.611698	28.6089	8.8576e-08	3.67393e-06
CNKSR3	2.54617	4.81666	28.5636	9.06731e-08	3.75473e-06
AC084759.3	9.26336	1.99859	28.5546	9.10916e-08	3.76587e-06
FOXC2	-8.79506	-0.128152	28.5234	9.2575e-08	3.82092e-06
ADD3	-1.96232	8.00319	28.4897	9.41976e-08	3.88153e-06
ANKRD24	6.99043	2.24712	28.4378	9.67577e-08	3.97947e-06
TNFAIP6	-7.39673	6.30496	28.4351	9.68906e-08	3.97947e-06
DSG2	2.89294	5.41338	28.4034	9.84917e-08	4.03864e-06
LPAR1	-2.0842	6.99031	28.3793	9.97275e-08	4.08267e-06
LINC00514	8.95602	0.153863	28.3525	1.01114e-07	4.13254e-06
SEMA3G	-6.69706	-0.0462668	28.3495	1.01274e-07	4.13254e-06
ATP2B2	5.75209	3.46592	28.3379	1.01883e-07	4.15065e-06
AC008687.3	6.78733	1.56612	28.3306	1.02267e-07	4.15959e-06
CST3	-3.33511	10.0184	28.2698	1.05532e-07	4.28546e-06
VGLL3	-5.79856	3.72277	28.2588	1.06128e-07	4.30273e-06
CFD	-6.71663	9.70925	28.165	1.11399e-07	4.50474e-06
CD276	-2.30202	5.55267	28.1638	1.11469e-07	4.50474e-06
BLNK	6.2021	4.92365	28.1333	1.13239e-07	4.56895e-06
ADAMTS1	-3.78319	9.01602	28.1098	1.14624e-07	4.61741e-06
LIMS2	-4.57543	4.20706	28.0198	1.20083e-07	4.82961e-06
DSG1-AS1	9.55668	1.54904	28.0021	1.21182e-07	4.86036e-06
LMO3	2.78255	6.46424	28.0013	1.21234e-07	4.86036e-06
KCNIP1	-6.96162	2.48585	27.9819	1.22454e-07	4.90148e-06
CALD1	-2.21043	9.39362	27.973	1.23023e-07	4.91642e-06
AEBP1	-3.9226	6.64753	27.9616	1.23747e-07	4.9348e-06
SCNN1A	5.38815	2.89673	27.9596	1.23875e-07	4.9348e-06
GRM4	9.53946	0.243398	27.9491	1.24547e-07	4.95373e-06
NR2F2	-2.17625	6.0728	27.8899	1.28418e-07	5.09966e-06
GNAI1	-2.62713	6.26111	27.8781	1.29207e-07	5.1229e-06
EYA2	2.39376	5.43327	27.8601	1.30413e-07	5.16257e-06
PLCE1	-2.83868	5.29811	27.8506	1.31053e-07	5.17699e-06
CD55	-3.15432	6.71249	27.8486	1.31188e-07	5.17699e-06
THBS4	-3.1185	5.04901	27.8413	1.31684e-07	5.18842e-06
STEAP4	-8.64704	6.52407	27.8075	1.34009e-07	5.27178e-06
PSAP	-1.94558	10.7805	27.7809	1.35863e-07	5.33637e-06
SPAAR	-9.15068	0.481691	27.7744	1.36316e-07	5.34583e-06
TIMP4	-5.49044	3.95694	27.754	1.37764e-07	5.39423e-06
KHDRBS2	6.93697	4.59457	27.75	1.3805e-07	5.39704e-06
MEOX2	-6.76889	6.02555	27.7118	1.40804e-07	5.49164e-06
AC015911.3	-8.78473	-0.662326	27.7104	1.40906e-07	5.49164e-06
EPHA1	4.22853	4.21578	27.6572	1.44831e-07	5.63588e-06
LINC01127	6.8038	5.27726	27.6529	1.45156e-07	5.63982e-06
AF064860.2	9.08731	0.204827	27.6055	1.48755e-07	5.77071e-06
TESPA1	-7.28497	2.4609	27.6006	1.49132e-07	5.77645e-06
HNMT	-7.5177	5.52496	27.5916	1.49828e-07	5.78563e-06
FAM189A2	4.02591	6.77823	27.5916	1.49828e-07	5.78563e-06
FANK1	4.49471	3.46675	27.5613	1.52193e-07	5.86795e-06
MTMR11	-2.16633	6.25929	27.5525	1.5289e-07	5.88579e-06
KRTCAP3	6.28581	4.31097	27.5344	1.54324e-07	5.93194e-06
GJB6	10.3116	3.54307	27.5237	1.5518e-07	5.95575e-06
GRB7	4.76984	4.29884	27.4788	1.58826e-07	6.0864e-06
CASC4	-1.86292	7.24983	27.4489	1.613e-07	6.17029e-06
NIPAL3	1.74152	5.94752	27.4464	1.61505e-07	6.17029e-06
SULT4A1	10.7971	2.68036	27.4189	1.63824e-07	6.2494e-06
WFDC1	-8.66485	2.2787	27.3944	1.65912e-07	6.31948e-06
FAM162B	-5.95886	3.95564	27.369	1.681e-07	6.39314e-06
SMCO4	2.47772	5.14136	27.3412	1.70539e-07	6.47611e-06
CASP17P	-4.81211	4.72628	27.3269	1.71806e-07	6.5144e-06
CYP3A5	4.0957	4.81108	27.3109	1.73229e-07	6.55848e-06
MYH4	-8.28675	-1.17336	27.3044	1.73811e-07	6.57063e-06
WFDC21P	6.21224	2.61631	27.2616	1.77704e-07	6.70774e-06
CALCRL	-3.49928	4.86969	27.242	1.7952e-07	6.76612e-06
ANO6	-2.0795	5.70112	27.2258	1.81026e-07	6.8127e-06
CD81	-2.2086	6.9731	26.9956	2.03915e-07	7.66265e-06
NPY5R	-9.6376	0.758532	26.9868	2.04853e-07	7.68642e-06
PKD1L1	5.95453	2.5194	26.974	2.0621e-07	7.72066e-06
PDGFRB	-7.39212	8.5472	26.9724	2.06379e-07	7.72066e-06
CTSL	-2.27837	7.71657	26.9107	2.13079e-07	7.9595e-06
GNG12	-1.80062	7.18517	26.8778	2.16739e-07	8.08421e-06
IL15RA	-3.18543	5.82434	26.8685	2.1778e-07	8.11101e-06
AHNAK	-2.0677	7.91524	26.8145	2.23949e-07	8.32846e-06
RBM47	6.35288	3.9141	26.809	2.24592e-07	8.34004e-06
ADCY1	-5.25181	3.21935	26.8048	2.25083e-07	8.34598e-06
APOE	-3.85232	6.14446	26.7984	2.25821e-07	8.36101e-06
IQANK1	6.73797	3.08163	26.6792	2.40193e-07	8.86922e-06
FYB2	4.50757	5.91574	26.6787	2.40251e-07	8.86922e-06
C1S	-2.42579	11.6971	26.6748	2.40742e-07	8.8743e-06
PKP1	5.72432	4.35387	26.6612	2.42442e-07	8.9239e-06
AC003986.2	-8.43982	-0.0182951	26.6545	2.43286e-07	8.94191e-06
LINC00992	6.79964	1.37551	26.6377	2.45405e-07	9.00665e-06
GUCY1A1	-6.23352	7.36628	26.6292	2.46488e-07	9.03323e-06
AC005180.1	-6.95956	0.0898839	26.6219	2.47428e-07	9.05448e-06
AC007495.1	-8.44382	-0.465334	26.6175	2.47988e-07	9.06183e-06
TINAGL1	-3.94004	4.1453	26.6013	2.50073e-07	9.12477e-06
SUSD2	-4.08938	6.51246	26.5595	2.55543e-07	9.31087e-06
AL138899.1	-6.42055	0.285644	26.5504	2.56752e-07	9.3414e-06
HAND2	-7.93846	2.74811	26.5423	2.57831e-07	9.36713e-06
CNN1	-6.7337	3.0966	26.5354	2.58748e-07	9.37767e-06
DPT	-8.26211	9.76354	26.5346	2.58867e-07	9.37767e-06
HTR2B	-4.0694	2.40474	26.518	2.61097e-07	9.44489e-06
TSHZ2	-5.22973	6.07674	26.5039	2.63005e-07	9.50027e-06
TMEM255A	2.26194	5.1046	26.4845	2.6566e-07	9.5824e-06
AC005042.3	6.52505	0.717946	26.4628	2.68657e-07	9.67663e-06
SMUG1-AS1	-9.08769	0.156789	26.4326	2.729e-07	9.80511e-06
LINC01684	-8.39794	-0.0224743	26.4318	2.73003e-07	9.80511e-06
TNFSF13B	-2.54248	5.66595	26.4123	2.75785e-07	9.89092e-06
MYL5	3.20432	4.92468	26.3995	2.77611e-07	9.94228e-06
FRMD4B	3.45412	5.27654	26.3958	2.78148e-07	9.94736e-06
COL6A6	-5.06222	6.6479	26.3846	2.7976e-07	9.99082e-06
CAVIN1	-2.5836	7.78428	26.3805	2.80362e-07	9.99811e-06
CACNA2D3	4.24924	4.59613	26.3644	2.827e-07	1.00672e-05
RABAC1	-1.76857	5.59285	26.3488	2.84992e-07	1.01345e-05
GMDS	2.86457	5.74716	26.3318	2.87519e-07	1.021e-05
CHRM2	-7.54161	1.07447	26.3281	2.88073e-07	1.02152e-05
PAMR1	-2.56991	7.47106	26.2172	3.05091e-07	1.08035e-05
PTPRF	2.87651	7.30026	26.1992	3.07954e-07	1.08896e-05
ACTL6B	9.21976	1.04543	26.1951	3.08608e-07	1.08974e-05
KDELC1	-2.64909	4.8338	26.1407	3.17428e-07	1.11931e-05
ANKRD18B	10.8236	1.29575	26.0957	3.24907e-07	1.14408e-05
ANKS1B	2.65189	3.96229	26.0745	3.28489e-07	1.15508e-05
MIR3936HG	2.94792	4.20064	26.0294	3.36259e-07	1.18075e-05
SHISA6	-8.94998	0.378044	26.0264	3.36774e-07	1.18091e-05
AC104248.1	-9.34734	0.331334	25.9803	3.44912e-07	1.20777e-05
AL356275.2	-8.69421	-0.772336	25.9768	3.45544e-07	1.2083e-05
AC093772.1	-6.59831	2.05321	25.9719	3.46431e-07	1.20972e-05
GLB1L3	6.70292	1.72428	25.9594	3.48677e-07	1.21588e-05
PURG	-8.35022	-0.675122	25.9542	3.49613e-07	1.21746e-05
RBBP8	3.0246	6.66668	25.9452	3.51241e-07	1.22143e-05
CLTCL1	2.62768	5.83707	25.9369	3.52768e-07	1.22505e-05
FRMD6	-2.39328	7.29005	25.9004	3.59489e-07	1.24668e-05
PLSCR4	-1.93017	6.48957	25.8483	3.69323e-07	1.27902e-05
AL390719.1	5.21889	2.16489	25.7874	3.81162e-07	1.3182e-05
MYO18B	5.85651	3.48082	25.7754	3.83545e-07	1.32462e-05
AC005550.2	-8.46289	-0.677153	25.69	4.00908e-07	1.38269e-05
MST1R	2.17669	5.66001	25.6781	4.03371e-07	1.38799e-05
STRBP	2.59042	4.14004	25.6773	4.03546e-07	1.38799e-05
CPED1	-5.78288	5.69545	25.6611	4.06949e-07	1.39733e-05
LINC01187	10.0269	4.26482	25.6573	4.07747e-07	1.39733e-05
ITGB1BP1	-1.7617	6.89528	25.6565	4.07926e-07	1.39733e-05
OLR1	6.62427	1.84683	25.6294	4.13695e-07	1.41516e-05
ESRP2	3.33693	2.99924	25.6049	4.18977e-07	1.43129e-05
ASTL	7.36099	1.83179	25.5533	4.3034e-07	1.46811e-05
IL1R2	5.60583	5.21717	25.5453	4.32127e-07	1.47221e-05
NPR1	-5.69353	3.38393	25.5279	4.36041e-07	1.48354e-05
TWSG1	-2.45269	6.02831	25.4774	4.47603e-07	1.52082e-05
RRBP1	-3.50374	5.90121	25.4333	4.57955e-07	1.5539e-05
HIP1R	4.77493	5.30927	25.4142	4.62501e-07	1.56721e-05
SCARA5	-7.05997	6.48239	25.3841	4.6978e-07	1.58974e-05
CTSC	-2.51936	6.55586	25.3663	4.74117e-07	1.60226e-05
HSH2D	6.34	4.15684	25.3551	4.76892e-07	1.60948e-05
CBR3	-2.86642	4.62075	25.3445	4.79528e-07	1.61621e-05
SFXN2	2.58378	4.81656	25.3192	4.85852e-07	1.63533e-05
CD34	-7.35315	7.46507	25.2774	4.9648e-07	1.66882e-05
TXNDC15	-1.86943	6.10664	25.2742	4.9732e-07	1.66882e-05
CARD11	7.52064	2.70069	25.2724	4.9779e-07	1.66882e-05
SRI	-1.49827	6.9987	25.2571	5.01735e-07	1.67981e-05
TP53I11	-2.93913	6.15199	25.1993	5.17e-07	1.72862e-05
DPP4	-8.29173	4.46395	25.163	5.26823e-07	1.75913e-05
MYOM3	5.33571	2.60354	25.1432	5.32259e-07	1.77442e-05
AL391097.1	-7.68366	0.0853858	25.1412	5.32813e-07	1.77442e-05
DSG1	9.36274	1.0509	25.1246	5.37431e-07	1.78744e-05
AP003043.1	-8.28466	-0.770669	25.1107	5.41317e-07	1.79799e-05
MDH1B	3.84345	3.57549	25.1025	5.43616e-07	1.80324e-05
CTSH	-2.86199	7.57535	25.0867	5.48086e-07	1.81568e-05
MYO7B	-7.59784	2.1605	25.0779	5.5061e-07	1.82164e-05
PSD4	4.12286	3.5463	25.0564	5.56768e-07	1.8389e-05
KCNA5	-5.52419	3.24116	25.0546	5.57287e-07	1.8389e-05
CYB5R3	-2.04827	7.31779	25.0414	5.61127e-07	1.84915e-05
HSBP1L1	2.35458	4.40286	25.0351	5.62966e-07	1.85278e-05
ARL4AP1	8.94698	0.61876	25.0285	5.64906e-07	1.8562e-05
AC026333.3	8.32979	0.0862895	25.0265	5.65478e-07	1.8562e-05
AC100803.2	-8.53403	-0.351381	25.0214	5.66964e-07	1.85865e-05
LY75	3.30146	3.52844	25.0064	5.71392e-07	1.87073e-05
AC013652.1	4.59723	4.51943	25	5.7331e-07	1.87457e-05
AKAP13	-1.57473	7.24497	24.9876	5.7699e-07	1.88416e-05
LINC00924	-8.18006	3.42376	24.9736	5.81206e-07	1.89402e-05
RNF130	-2.14191	5.75705	24.9726	5.81514e-07	1.89402e-05
JAG2	5.12463	5.01365	24.9647	5.83909e-07	1.89936e-05
PABPC5	-3.26096	2.59128	24.9335	5.93424e-07	1.92782e-05
FAM169A	3.9964	1.86682	24.8829	6.09203e-07	1.97653e-05
CACNB4	2.89556	5.70194	24.8052	6.34253e-07	2.05516e-05
CHGB	9.75622	6.99193	24.8008	6.35723e-07	2.05727e-05
SLC43A1	-3.15846	5.56776	24.7706	6.45752e-07	2.08705e-05
AC147651.2	6.90484	1.3767	24.7484	6.53239e-07	2.10644e-05
FGFR2	5.55912	5.77334	24.7478	6.53427e-07	2.10644e-05
SHTN1	3.29085	4.48236	24.73	6.59484e-07	2.12074e-05
MSC	-4.00957	6.29102	24.7299	6.59545e-07	2.12074e-05
SGK1	2.59798	8.22252	24.7197	6.63017e-07	2.12918e-05
CLEC3B	-6.7692	2.04142	24.7056	6.67894e-07	2.13963e-05
FEZ1	-3.5464	5.38327	24.7054	6.67969e-07	2.13963e-05
TMEM71	-6.99191	1.09272	24.7	6.69833e-07	2.14287e-05
PCLO	7.47508	3.86081	24.6729	6.7934e-07	2.17053e-05
PLIN5	6.26809	4.24594	24.6445	6.89402e-07	2.19988e-05
SYTL2	-5.11171	5.2236	24.6386	6.91519e-07	2.20385e-05
FOXD2-AS1	-7.8335	-1.08674	24.6173	6.99229e-07	2.2256e-05
PRSS16	3.60741	8.21774	24.5461	7.25536e-07	2.3015e-05
PTP4A3	-3.01389	6.17445	24.5449	7.25971e-07	2.3015e-05
VWA2	4.50898	4.27738	24.543	7.26701e-07	2.3015e-05
COLQ	2.73925	5.36336	24.5429	7.26732e-07	2.3015e-05
ADAMTS5	-3.98404	5.80744	24.5245	7.33711e-07	2.31841e-05
P3H3	-2.59033	4.61909	24.524	7.33912e-07	2.31841e-05
TGFA	9.0832	0.616539	24.5189	7.35839e-07	2.31999e-05
PHACTR2	-2.49153	5.64816	24.5178	7.36255e-07	2.31999e-05
PLEKHH2	-3.96994	6.58138	24.4967	7.44372e-07	2.34263e-05
GAL3ST3	10.3519	2.08032	24.4775	7.51809e-07	2.36308e-05
GUCY1B1	-7.65943	6.1783	24.472	7.53978e-07	2.36694e-05
EPS8	-3.63351	7.31718	24.4582	7.59404e-07	2.38101e-05
RGS4	-6.44265	5.89146	24.4346	7.68774e-07	2.40739e-05
MUC20	4.43358	4.58662	24.4257	7.72299e-07	2.41543e-05
MARVELD2	7.17318	2.91522	24.4008	7.82378e-07	2.44244e-05
ENPP3	6.04065	3.88134	24.3995	7.82876e-07	2.44244e-05
SNED1	-5.19901	4.86799	24.3935	7.85332e-07	2.44707e-05
ENTPD1	-3.88589	5.63661	24.3904	7.86592e-07	2.44796e-05
SLC39A13	-1.59042	6.88407	24.3834	7.89469e-07	2.45389e-05
NT5E	-3.55585	6.23645	24.357	8.00352e-07	2.48464e-05
SH3KBP1	-2.73171	5.58836	24.3522	8.02369e-07	2.48784e-05
AP003071.4	-8.13771	-0.6382	24.3412	8.0696e-07	2.49754e-05
STXBP2	3.72129	3.41471	24.3399	8.07482e-07	2.49754e-05
TMEM135	-1.87642	5.37087	24.3282	8.1242e-07	2.50973e-05
CCL3	-7.38845	-0.33562	24.319	8.1631e-07	2.51866e-05
PCP4	8.44222	6.3974	24.2965	8.25911e-07	2.54516e-05
SPRR1B	9.02616	0.657013	24.2604	8.4152e-07	2.59009e-05
AL049555.1	8.51162	1.53099	24.2473	8.47278e-07	2.60463e-05
FMO2	-6.94533	8.10075	24.2018	8.67489e-07	2.66351e-05
GPR87	10.6876	4.24257	24.1885	8.73527e-07	2.67878e-05
RET	-4.09923	5.25433	24.1412	8.9523e-07	2.742e-05
SLC22A23	2.83698	3.6161	24.1202	9.0506e-07	2.76874e-05
SPTBN1	-1.93312	8.55399	24.1129	9.08486e-07	2.77584e-05
ZP4	9.34204	-0.490505	24.1078	9.10899e-07	2.77984e-05
ZFPM2	-2.46406	3.96435	24.0919	9.18467e-07	2.79955e-05
RRN3P2	-4.60418	1.28372	24.0786	9.24828e-07	2.81553e-05
NOVA1	-3.35868	5.02435	24.0188	9.53978e-07	2.90076e-05
KYAT1	2.65799	5.40855	23.9979	9.64423e-07	2.92829e-05
FAM161A	2.00685	5.00855	23.996	9.65358e-07	2.92829e-05
CCDC36	-4.18544	3.01945	23.9837	9.71555e-07	2.93922e-05
NRXN3	3.46951	6.08215	23.9832	9.71787e-07	2.93922e-05
APOBEC2	2.757	4.44693	23.9819	9.72462e-07	2.93922e-05
ANO9	4.87591	5.64218	23.9499	9.88752e-07	2.98487e-05
GLT8D2	-5.98981	7.16129	23.9265	1.00083e-06	3.01772e-05
HAND2-AS1	-8.61844	3.91097	23.8849	1.02272e-06	3.08003e-05
SLC1A7	-7.10184	2.71041	23.8729	1.0291e-06	3.09553e-05
GLYATL1P2	-8.31025	-0.573066	23.8338	1.0502e-06	3.15185e-05
PYY2	9.60014	0.355469	23.8336	1.05032e-06	3.15185e-05
LAMC3	-7.04849	5.59174	23.8127	1.06182e-06	3.18255e-05
PDIA5	-2.76052	3.87135	23.7928	1.07282e-06	3.21171e-05
VPS9D1-AS1	8.05082	-0.228245	23.7823	1.07871e-06	3.2255e-05
PLAU	-3.50227	6.70734	23.7641	1.08897e-06	3.2523e-05
HGF	-4.78847	5.86068	23.7406	1.10234e-06	3.28834e-05
PARVA	-2.04389	6.43447	23.7208	1.11373e-06	3.3184e-05
JAM2	-3.35592	5.57306	23.7119	1.11886e-06	3.32973e-05
CDK15	-8.94603	1.4156	23.6625	1.14796e-06	3.41229e-05
CASP12	-7.31884	2.00124	23.6295	1.16785e-06	3.46733e-05
ADARB2	6.64502	2.45981	23.6174	1.17523e-06	3.48513e-05
LRRN4CL	-4.96978	4.39245	23.5961	1.18826e-06	3.51963e-05
SEMA3E	5.5472	5.54457	23.5792	1.19876e-06	3.54654e-05
GGT1	1.98714	4.94576	23.5728	1.20274e-06	3.55415e-05
GRIK1-AS1	5.12465	3.26292	23.5694	1.20488e-06	3.55629e-05
GPR174	-8.75217	0.634962	23.5269	1.23182e-06	3.63157e-05
AC087258.1	5.55676	2.3537	23.5039	1.24658e-06	3.67051e-05
FBXO2	6.07823	4.70493	23.5018	1.24795e-06	3.67051e-05
RERG-AS1	-7.7205	-1.33955	23.4453	1.28518e-06	3.77562e-05
HCG23	2.99365	3.538	23.4416	1.28765e-06	3.77758e-05
SLC6A1	4.02982	6.32161	23.4398	1.28885e-06	3.77758e-05
MTCL1	3.85659	3.1495	23.4336	1.29297e-06	3.78526e-05
RGS16	-4.71576	9.91332	23.42	1.30215e-06	3.80771e-05
SERPINB7	7.30566	3.41912	23.4038	1.31318e-06	3.83548e-05
RNU6-401P	-8.10058	-1.12879	23.399	1.3165e-06	3.84072e-05
AK9	2.19333	4.51876	23.3959	1.31857e-06	3.84232e-05
AL139124.1	-8.3351	-0.904432	23.3892	1.32319e-06	3.85134e-05
EFEMP1	-2.95009	9.08244	23.3844	1.32648e-06	3.85644e-05
TJP3	4.61566	1.40368	23.3588	1.34429e-06	3.90371e-05
OAF	-3.94067	4.41023	23.3247	1.36829e-06	3.96883e-05
DUSP23	1.96254	5.25144	23.3134	1.37638e-06	3.9877e-05
MITF	-2.06516	5.14562	23.2921	1.39167e-06	4.02482e-05
ELANE	-7.08647	1.95871	23.2911	1.39244e-06	4.02482e-05
ENPP4	3.73414	3.46239	23.2889	1.39399e-06	4.02482e-05
GLRA4	5.32807	1.53248	23.2835	1.39795e-06	4.03164e-05
PI16	-7.2258	8.52173	23.2669	1.41005e-06	4.06188e-05
VKORC1	-1.68924	5.45909	23.2469	1.42479e-06	4.09965e-05
LINC02104	-6.30913	0.328957	23.2427	1.42789e-06	4.10387e-05
HES6	6.00969	5.78354	23.2207	1.44433e-06	4.1464e-05
SPTBN5	4.97548	1.74012	23.1995	1.46032e-06	4.18572e-05
IGSF9	5.31336	4.1252	23.1982	1.46135e-06	4.18572e-05
LINC01615	-7.80235	-1.09824	23.1874	1.46957e-06	4.20448e-05
CAVIN3	-3.00999	6.55823	23.1665	1.48562e-06	4.24239e-05
LAMB1	-2.29887	9.04764	23.1658	1.48619e-06	4.24239e-05
ANAPC1P1	5.88443	4.05937	23.154	1.49528e-06	4.2635e-05
LINC01139	3.32081	5.28068	23.1131	1.52748e-06	4.35037e-05
AC005064.1	-8.11637	-0.550969	23.0774	1.55608e-06	4.42682e-05
PTCRA	-9.39741	2.16062	23.0482	1.57989e-06	4.48948e-05
ECM2	-4.21896	6.60259	23.0324	1.59297e-06	4.52157e-05
RGS3	-3.31068	6.08707	23.0297	1.5952e-06	4.52279e-05
DTNB	1.81674	4.72747	23.0268	1.59759e-06	4.52448e-05
GPR37	6.34273	1.63284	23.0239	1.60001e-06	4.52622e-05
ANKRD18A	8.22912	2.42743	23.0209	1.60246e-06	4.52808e-05
AL391807.1	-8.58904	-0.179506	22.9995	1.62042e-06	4.57369e-05
TRPV2	-6.24866	5.60164	22.9816	1.63557e-06	4.61128e-05
USP31	1.65363	4.94563	22.9698	1.64564e-06	4.63449e-05
AQP3	2.38545	4.12343	22.9596	1.6544e-06	4.65395e-05
CYTOR	-3.28108	4.48793	22.9507	1.66207e-06	4.67029e-05
PVT1	2.98131	3.13704	22.946	1.66619e-06	4.67667e-05
SGCD	-3.52799	5.59826	22.9292	1.68083e-06	4.70755e-05
FOXS1	-5.05368	4.6889	22.929	1.68093e-06	4.70755e-05
RAMP3	-5.44268	3.89206	22.862	1.74057e-06	4.86915e-05
DUOX1	2.4158	4.44756	22.8476	1.75365e-06	4.90029e-05
RNF24	-2.13204	6.45188	22.8301	1.76976e-06	4.93982e-05
CLEC11A	-4.06844	3.45128	22.8257	1.7738e-06	4.94563e-05
AC067956.1	9.35273	0.335757	22.8152	1.78346e-06	4.96705e-05
FAM160A1	4.81153	3.15302	22.8086	1.78964e-06	4.97876e-05
ITGA6	2.9757	4.83425	22.8057	1.79232e-06	4.9807e-05
ENO3	3.28278	5.24421	22.8025	1.7953e-06	4.9835e-05
LINC02562	5.1811	3.16784	22.7705	1.82549e-06	5.06171e-05
HIST2H2BE	2.5637	7.50802	22.7576	1.8378e-06	5.08919e-05
SULT1E1	11.4674	2.52403	22.7558	1.83944e-06	5.08919e-05
LTBP2	-2.55317	6.15869	22.7365	1.85804e-06	5.135e-05
DIO3OS	-6.94278	5.11152	22.7274	1.86683e-06	5.15365e-05
KRT18	4.80759	6.32367	22.7192	1.87485e-06	5.17011e-05
SPECC1	-2.6352	5.57225	22.6869	1.90664e-06	5.25203e-05
FAM160A1-DT	7.86985	-1.3451	22.6761	1.91741e-06	5.27591e-05
ANK2	-1.5981	7.17993	22.6307	1.96323e-06	5.3961e-05
IRF6	4.55296	5.20089	22.6003	1.99452e-06	5.47613e-05
TMEM50A	-1.67629	7.76818	22.5968	1.99816e-06	5.47876e-05
HEYL	-5.59992	5.69863	22.5952	1.99983e-06	5.47876e-05
SLCO5A1	4.52417	4.23053	22.566	2.03051e-06	5.55675e-05
NRIP2	-2.47203	6.08589	22.5559	2.04117e-06	5.57987e-05
LRRIQ1	6.40672	3.54591	22.5531	2.04411e-06	5.58183e-05
FAM13A	-1.88895	6.48778	22.547	2.0506e-06	5.59349e-05
GNA14	-3.31582	3.43297	22.531	2.06782e-06	5.63435e-05
IGFL1P1	6.39771	1.80695	22.5272	2.07187e-06	5.63928e-05
B3GALT5-AS1	5.81971	1.02084	22.5208	2.07884e-06	5.65216e-05
ANG	-3.00932	4.18533	22.5135	2.08671e-06	5.65872e-05
CLDN11	-5.80805	3.28705	22.5131	2.08718e-06	5.65872e-05
PTGES	-2.13799	6.04333	22.5123	2.088e-06	5.65872e-05
FLRT2	-3.34372	6.07069	22.5024	2.09877e-06	5.68181e-05
SCNN1G	8.69395	5.36883	22.471	2.13335e-06	5.76921e-05
SLC9A3-AS1	2.86362	4.43628	22.4574	2.14854e-06	5.80135e-05
ADAP2	-5.07726	3.9899	22.4563	2.14984e-06	5.80135e-05
FMNL3	-2.40647	4.62031	22.4469	2.16038e-06	5.82354e-05
HIST1H2AC	2.75907	7.45984	22.4288	2.1808e-06	5.87229e-05
BLCAP	1.67383	7.41668	22.4157	2.19573e-06	5.9062e-05
IGKC	-7.16448	4.98715	22.3626	2.25733e-06	6.0654e-05
ATP2B4	-1.70964	6.4989	22.3574	2.26337e-06	6.07514e-05
AC239859.6	-6.88506	2.43249	22.3333	2.29197e-06	6.14537e-05
PDIA3	-2.003	8.0254	22.3246	2.30233e-06	6.16657e-05
ENPP1	3.39692	5.81856	22.3139	2.31526e-06	6.19462e-05
AC079089.3	8.52157	-0.0708351	22.3027	2.32874e-06	6.22406e-05
AC023590.1	5.00325	0.573639	22.2952	2.33792e-06	6.24196e-05
CYP2S1	3.54683	4.11601	22.2897	2.34464e-06	6.25328e-05
AC010307.2	8.01386	-1.05325	22.2745	2.36323e-06	6.28394e-05
S1PR3	-6.09027	5.59396	22.2725	2.36575e-06	6.28394e-05
HLA-DRB1	2.32205	7.59367	22.2723	2.3659e-06	6.28394e-05
KLK8	7.41668	2.99148	22.2722	2.36612e-06	6.28394e-05
LMOD1	-4.70362	4.181	22.2296	2.41916e-06	6.41803e-05
MOB3C	-1.92308	5.70215	22.225	2.42495e-06	6.42663e-05
FYCO1	-2.41067	4.84176	22.2221	2.4286e-06	6.42954e-05
AC082651.1	-9.15283	-0.486641	22.2035	2.45228e-06	6.4854e-05
SELENOM	-1.69704	8.02152	22.1947	2.46347e-06	6.50817e-05
APLNR	-7.27431	6.81174	22.1636	2.50372e-06	6.60755e-05
SERPINA5	-11.2917	4.30425	22.1494	2.52228e-06	6.64958e-05
BANK1	4.51642	2.56251	22.1383	2.53702e-06	6.68145e-05
SLC43A3	-1.78954	6.19295	22.1307	2.54701e-06	6.70073e-05
EFEMP2	-1.93538	6.96508	22.0765	2.61994e-06	6.88542e-05
NR2F1-AS1	-6.96491	5.13501	22.0635	2.63778e-06	6.92151e-05
TOM1L1	1.84564	4.96355	22.0625	2.63917e-06	6.92151e-05
MAP3K9	5.06477	2.39296	22.053	2.65219e-06	6.94822e-05
PRTG	-5.74348	1.53366	22.0511	2.65488e-06	6.94822e-05
FOXG1	3.90399	4.65766	22.0387	2.67206e-06	6.98592e-05
MRGPRF	-6.10397	5.12428	22.0323	2.68107e-06	7.0022e-05
RNA5SP111	-7.45152	-1.76191	22.0267	2.68879e-06	7.01508e-05
SLC4A4	3.80419	4.14616	22.0124	2.70896e-06	7.06041e-05
EPN3	5.7147	1.03321	22.0028	2.72256e-06	7.08852e-05
AC026523.2	6.7017	-0.792281	21.986	2.74648e-06	7.14341e-05
MASP1	-6.21846	4.24353	21.9627	2.77995e-06	7.22298e-05
CORO2B	-3.1817	3.81771	21.9522	2.79524e-06	7.25525e-05
FABP4	-7.6512	6.48679	21.9291	2.82912e-06	7.3356e-05
CSH1	12.2811	3.02639	21.9253	2.83473e-06	7.34259e-05
DSTN	-2.43937	9.04782	21.9231	2.83801e-06	7.34354e-05
AC245041.1	8.18374	0.0557667	21.8939	2.88141e-06	7.44818e-05
GPR153	-4.4499	3.13985	21.8794	2.90327e-06	7.49699e-05
NTM	-6.2662	3.97945	21.8764	2.90794e-06	7.50136e-05
DBNDD2	-3.28863	3.01777	21.8728	2.91338e-06	7.5077e-05
GREM2	-5.55389	2.31799	21.8703	2.91717e-06	7.50976e-05
FLJ16779	7.73105	2.10077	21.8148	3.00272e-06	7.72212e-05
PRDM1	-4.38082	3.44635	21.8123	3.00663e-06	7.72428e-05
KCNH6	8.7294	5.63506	21.8091	3.01162e-06	7.72921e-05
TCIM	-6.23488	4.686	21.8013	3.02394e-06	7.75292e-05
SMYD2	1.82949	5.66206	21.7875	3.04585e-06	7.80116e-05
AC018716.2	8.31786	-0.861769	21.7767	3.06292e-06	7.83691e-05
SEZ6L	5.35808	4.06941	21.7569	3.09473e-06	7.91027e-05
TRPC6	-4.56737	4.38844	21.7531	3.10082e-06	7.91779e-05
SCG3	7.7776	3.27324	21.7384	3.12467e-06	7.97061e-05
PTGER4	-2.00801	5.88678	21.7104	3.1706e-06	8.07956e-05
FAM129A	-2.62983	6.37408	21.6888	3.20662e-06	8.1631e-05
HRH2	-6.27993	3.76817	21.6798	3.22159e-06	8.19293e-05
GBA	-1.73157	4.82846	21.6437	3.28287e-06	8.33712e-05
NPR3	3.9148	4.79123	21.6425	3.28491e-06	8.33712e-05
EBF2	-6.56908	6.42307	21.6287	3.30864e-06	8.38888e-05
RBM20	3.80315	2.80537	21.6233	3.31791e-06	8.40393e-05
EMCN	-6.73306	5.96338	21.5967	3.3643e-06	8.51285e-05
CRYBG2	9.58745	1.01668	21.588	3.37968e-06	8.5432e-05
THEMIS3P	8.64207	3.90737	21.5795	3.39453e-06	8.57213e-05
ANO4	4.86282	4.27451	21.5599	3.42946e-06	8.65165e-05
PLA2G5	-6.01626	3.50896	21.5513	3.4449e-06	8.68191e-05
NUCB2	-1.91792	6.50257	21.5479	3.45104e-06	8.68869e-05
LINC02544	-8.11646	-0.139542	21.5427	3.46032e-06	8.70335e-05
APOLD1	-5.28504	5.69269	21.5284	3.48627e-06	8.75986e-05
KIAA1549	2.27486	3.78134	21.5251	3.49227e-06	8.76128e-05
VAT1	-2.18396	5.69978	21.5243	3.49379e-06	8.76128e-05
ITIH5	-3.56671	7.16565	21.5078	3.52386e-06	8.82496e-05
PLEKHG4B	3.77847	2.24545	21.5066	3.5262e-06	8.82496e-05
CHRNG	5.46449	6.03104	21.4676	3.59851e-06	8.99699e-05
STK17B	-3.54256	5.74673	21.4432	3.64463e-06	9.10325e-05
PCDHB15	-3.80158	3.83366	21.439	3.65263e-06	9.11421e-05
EPB41L2	-2.1841	7.14034	21.4202	3.68863e-06	9.19492e-05
SPHKAP	6.45617	2.66737	21.3963	3.73499e-06	9.30126e-05
HLA-DMB	3.3964	3.02608	21.3921	3.74306e-06	9.31216e-05
DOK6	-6.69288	1.70906	21.36	3.80632e-06	9.46019e-05
AC108860.2	6.5137	0.163741	21.3455	3.83525e-06	9.52268e-05
SDR42E1	7.10168	3.77952	21.3393	3.84772e-06	9.54425e-05
PPP2R2C	5.74666	1.82686	21.311	3.90475e-06	9.67024e-05
HIST1H2BC	3.51976	5.73258	21.3103	3.9062e-06	9.67024e-05
COL4A1	-3.47003	8.34131	21.3003	3.92676e-06	9.7116e-05
AC007846.1	9.85636	1.50512	21.2894	3.9491e-06	9.75725e-05
SPON2	-2.42982	6.32005	21.28	3.96854e-06	9.79569e-05
IGLC3	-11.5169	3.62176	21.2777	3.97321e-06	9.79761e-05
PRDM8	-6.2582	0.604856	21.2397	4.05275e-06	9.98396e-05
SERINC1	-1.72015	8.77259	21.2378	4.05679e-06	9.98415e-05
ASPA	-7.99301	4.52308	21.2274	4.07891e-06	0.000100288
TBATA	3.15497	5.72509	21.2255	4.08303e-06	0.000100291
EPB41L5	1.55635	5.39615	21.215	4.10546e-06	0.000100744
STRC	6.30901	5.72626	21.2121	4.11155e-06	0.000100795
AC021546.1	-8.45058	-0.276805	21.205	4.12697e-06	0.000100984
LRRC2	3.11267	5.13497	21.2048	4.12727e-06	0.000100984
MAL2	6.88173	2.16827	21.1794	4.18242e-06	0.000102234
EDARADD	3.65782	3.12531	21.1709	4.20098e-06	0.000102569
AC099314.1	6.08738	0.798733	21.1694	4.20427e-06	0.000102569
TGM1	5.00364	3.56615	21.1434	4.26156e-06	0.000103838
MPPED1	7.34554	3.26432	21.1421	4.26454e-06	0.000103838
DEPP1	-2.51472	10.0537	21.1334	4.28391e-06	0.000104209
MUC5AC	7.36899	-0.498016	21.1112	4.33394e-06	0.000105324
NANOGP1	-7.81493	-0.416544	21.1074	4.34255e-06	0.000105386
PCYOX1	-1.79143	7.10388	21.1064	4.34486e-06	0.000105386
UGDH	-1.75479	7.14473	21.092	4.37758e-06	0.000106077
PDLIM5	-1.73818	6.59294	21.0878	4.38711e-06	0.000106206
NR3C1	-1.5207	7.34919	21.0664	4.43638e-06	0.000107296
AC083837.1	7.83016	3.85911	21.0585	4.4548e-06	0.000107638
ZYG11A	5.91586	2.32754	21.0069	4.57624e-06	0.000110466
CASP1P2	9.05046	5.84891	20.9719	4.6607e-06	0.000112397
CDCA7	2.44289	5.65095	20.9577	4.69539e-06	0.000113125
EMB	3.9258	4.547	20.9499	4.71452e-06	0.000113361
NAAA	-2.62745	4.92618	20.9478	4.71981e-06	0.000113361
AC124276.2	-8.30779	-1.32793	20.9464	4.72309e-06	0.000113361
TMEM125	9.21629	0.657628	20.9464	4.72317e-06	0.000113361
OLFML1	-6.34322	7.74914	20.9312	4.76069e-06	0.000114152
TNFRSF18	4.33585	2.52582	20.9112	4.81075e-06	0.000115243
BICDL2	6.48024	2.22974	20.8846	4.87802e-06	0.000116743
KIAA1211L	7.99622	1.79249	20.8823	4.8838e-06	0.000116771
AC108868.2	8.1516	0.0865672	20.8726	4.90873e-06	0.000117255
HLA-DPB2	6.7757	0.522253	20.8548	4.95439e-06	0.000118234
CHRD	-6.95873	4.19391	20.8436	4.98366e-06	0.000118791
ADARB2-AS1	10.2817	0.818378	20.8422	4.98718e-06	0.000118791
AC007639.1	5.67062	0.243342	20.8251	5.03204e-06	0.000119746
CHRNA1	4.83327	5.29374	20.816	5.05589e-06	0.000120199
CMTM5	-7.23428	-1.67919	20.8142	5.0606e-06	0.000120199
RIMS2	2.905	3.8171	20.7972	5.10587e-06	0.00012116
ISL1	3.81705	6.07999	20.7949	5.11181e-06	0.000121187
RSPH1	6.2474	3.34929	20.7798	5.15235e-06	0.000122033
FAM95C	8.64129	2.22776	20.769	5.18151e-06	0.000122608
GPRC5D-AS1	3.05819	3.05612	20.7605	5.20441e-06	0.000123034
AC006262.1	5.13461	2.82617	20.7551	5.21931e-06	0.000123271
TRBC1	-4.77457	4.3108	20.7501	5.23301e-06	0.000123479
CSPG4	-2.86182	4.91463	20.748	5.23869e-06	0.000123497
UGT1A8	9.85439	0.0631859	20.7439	5.2498e-06	0.000123643
CABP1	-4.9617	2.91589	20.7355	5.27299e-06	0.000124073
HLA-DQA1	4.13838	4.81409	20.7112	5.34017e-06	0.000125536
MUC3A	2.65498	6.85178	20.7067	5.35272e-06	0.000125675
CARD17	9.74394	0.480108	20.7056	5.35604e-06	0.000125675
SLC38A8	10.6288	3.37752	20.6951	5.38543e-06	0.000126247
TBX15	-5.44208	3.07547	20.6895	5.401e-06	0.000126494
FAM163A	4.6119	3.64349	20.6775	5.43523e-06	0.000127177
FGF7	-7.35282	6.6045	20.6756	5.44049e-06	0.000127182
SALRNA1	4.90945	1.69807	20.6687	5.46004e-06	0.000127426
HOOK1	4.96651	2.91015	20.6684	5.46104e-06	0.000127426
NOXA1	3.66054	3.21121	20.6619	5.47966e-06	0.000127742
IGFBPL1	8.90957	1.61635	20.65	5.51367e-06	0.000128407
CYP2C8	5.79105	1.0105	20.6484	5.51839e-06	0.000128407
HTRA3	-5.92887	6.0132	20.6445	5.52968e-06	0.000128551
MCM4	1.40345	5.51826	20.6317	5.56673e-06	0.000129293
BCAP29	-1.59094	6.15161	20.6269	5.58062e-06	0.000129496
SLCO2A1	5.39257	4.8608	20.6232	5.59144e-06	0.000129628
CREB3L2	-1.53147	5.84749	20.605	5.64472e-06	0.000130743
HIST1H2BF	3.9527	2.32864	20.5878	5.69582e-06	0.000131805
MREG	3.40558	3.4269	20.5845	5.70549e-06	0.000131907
BMP4	-3.41517	6.70592	20.5671	5.75781e-06	0.000132987
SLC17A7	-6.39786	1.23143	20.5654	5.76274e-06	0.000132987
PTGS1	-4.26148	4.62738	20.5552	5.79368e-06	0.000133578
BST1	-5.02079	4.96104	20.5066	5.9427e-06	0.000136889
ARHGEF16	4.29522	3.19453	20.4706	6.05553e-06	0.000139287
ALDH1A1	-2.88074	8.60196	20.4698	6.05787e-06	0.000139287
S100A2	3.96624	3.58381	20.4629	6.07991e-06	0.000139666
ASB2	-5.99019	3.09059	20.4537	6.10922e-06	0.000140171
FGGY	1.71463	4.7032	20.4525	6.11303e-06	0.000140171
EPAS1	-3.35057	6.66398	20.4233	6.20683e-06	0.000142192
ELOVL2-AS1	-6.93779	-0.270752	20.4069	6.26027e-06	0.000143286
MSRB3	-3.25131	6.43418	20.3956	6.29737e-06	0.000143897
GUCY1B2	5.58011	0.287698	20.3953	6.29838e-06	0.000143897
CDS1	4.38801	2.82945	20.3697	6.38328e-06	0.000145624
LCK	-6.15034	3.2687	20.369	6.38557e-06	0.000145624
TJP2	2.60511	4.07539	20.3551	6.43202e-06	0.000146551
INMT	-4.54215	5.93969	20.3396	6.48436e-06	0.00014761
WNK2	3.43151	4.70761	20.3378	6.49046e-06	0.000147615
C8orf86	-7.92201	-0.519128	20.3238	6.53813e-06	0.000148566
AC062015.1	9.88651	1.13225	20.3211	6.54752e-06	0.000148645
ANXA3	3.62453	5.85831	20.3172	6.56081e-06	0.000148812
ADGRG1	4.4563	2.44988	20.3035	6.60794e-06	0.000149746
AKR1C1	-3.5612	5.02686	20.2894	6.65686e-06	0.000150719
TNFRSF11A	6.67927	1.84099	20.2672	6.73459e-06	0.000152342
KCNS3	-5.02458	4.46535	20.2647	6.7433e-06	0.000152402
BEX1	5.31427	4.7867	20.254	6.78129e-06	0.000153123
TMSB4XP8	-3.24876	2.4077	20.2436	6.8181e-06	0.000153817
AL451069.1	-7.35584	-0.754796	20.2326	6.85727e-06	0.000154562
SAMD12	4.43121	2.42577	20.2217	6.89662e-06	0.00015531
ABCA8	-7.32417	9.3505	20.1986	6.98031e-06	0.000157054
AL133166.1	11.3538	1.88381	20.1866	7.02451e-06	0.000157907
FAM180A	-6.89314	3.10922	20.137	7.20873e-06	0.000161904
C12orf42	9.47453	0.539721	20.1019	7.34237e-06	0.000164758
MFAP5	-6.78517	9.15722	20.0835	7.41337e-06	0.000166203
TRAT1	-7.48367	1.32275	20.0742	7.44965e-06	0.000166868
TGFB1I1	-2.88394	6.38136	20.0657	7.48269e-06	0.000167459
KDELR2	-1.86489	7.88729	20.0579	7.51316e-06	0.000167992
TMEM109	-1.82038	6.48282	20.0518	7.5371e-06	0.000168378
OVOL2	9.62469	0.294981	20.0461	7.55976e-06	0.000168734
S100A9	6.09759	3.478	20.032	7.61573e-06	0.000169833
LYPD8	9.79101	1.81765	20.0103	7.70255e-06	0.000171617
CPB1	-8.40408	1.01537	20.0052	7.72302e-06	0.000171921
HERC6	1.95503	7.05652	19.9967	7.75766e-06	0.000172539
COLEC11	-4.71478	8.09495	19.9652	7.88657e-06	0.000175252
EYA4	4.30669	5.48522	19.9578	7.91702e-06	0.000175773
ST8SIA4	-7.75303	2.2544	19.9442	7.97345e-06	0.00017687
RPS6KA2	2.3991	4.42825	19.928	8.04146e-06	0.000178222
PPP1R12A	-1.88796	7.2774	19.9141	8.10006e-06	0.000179363
DPYD	-1.77329	5.83152	19.9042	8.14229e-06	0.000180139
FAM69C	-8.13508	-0.222495	19.9013	8.1546e-06	0.000180253
MUC6	8.14001	4.20295	19.8941	8.18546e-06	0.000180574
ZEB2	-3.32816	7.61526	19.8933	8.18883e-06	0.000180574
ABTB1	-1.86825	4.45595	19.8928	8.19064e-06	0.000180574
AC007920.2	-6.05843	0.482706	19.8872	8.21479e-06	0.000180948
BCAS4	1.92845	4.30852	19.8836	8.23054e-06	0.000181137
TSPAN8	-6.15352	4.08522	19.8717	8.28187e-06	0.000182107
RN7SL124P	-8.94826	0.336349	19.8494	8.37896e-06	0.000184081
PLD1	-1.67671	6.08935	19.8462	8.39297e-06	0.000184228
PGLYRP4	6.22594	1.29253	19.8143	8.53422e-06	0.000187166
PKIA	3.53512	4.77175	19.7957	8.6177e-06	0.000188689
PDLIM2	-2.78306	5.08176	19.7955	8.61867e-06	0.000188689
FUT8	-2.88763	5.0442	19.777	8.70228e-06	0.000190354
CXCL14	-2.1216	9.10131	19.7752	8.7107e-06	0.000190373
ISLR	-2.62726	7.90639	19.7691	8.73836e-06	0.000190811
C12orf56	4.47099	3.01664	19.7354	8.89398e-06	0.000194041
TGFBR2	-2.92932	6.71884	19.729	8.92368e-06	0.000194521
FRY	-2.81551	5.41454	19.7236	8.94872e-06	0.000194845
MIR3612	-8.09878	-1.16306	19.7225	8.95405e-06	0.000194845
INHBA	-4.02801	4.81501	19.7034	9.04404e-06	0.000196634
LOXL3	-3.32597	5.46328	19.6973	9.07318e-06	0.000197097
SPNS2	-5.67854	0.387307	19.6836	9.13805e-06	0.000198335
TFPI	-4.76199	7.62457	19.679	9.16045e-06	0.00019865
DAAM2	-5.14285	5.72714	19.668	9.2133e-06	0.000199624
DCDC1	4.72699	1.89991	19.6618	9.243e-06	0.000200095
AC234781.2	-7.19641	-1.52908	19.6593	9.25512e-06	0.000200186
CFAP61	6.17331	2.79311	19.6505	9.29781e-06	0.000200698
KRT33B	8.12313	1.26889	19.6495	9.30291e-06	0.000200698
FKBP7	-2.08004	6.10404	19.6482	9.30909e-06	0.000200698
FAM83F	5.87556	3.0138	19.6479	9.3107e-06	0.000200698
HAR1A	-7.31002	-0.948784	19.6287	9.40435e-06	0.000202543
RAB40C	1.92228	4.5888	19.6206	9.44476e-06	0.000203208
FAM49A	-2.69931	5.05568	19.6192	9.45133e-06	0.000203208
PDE1C	3.49737	4.17167	19.5969	9.56229e-06	0.000205418
UGT1A6	9.68099	0.176854	19.591	9.59182e-06	0.000205877
MCOLN3	2.57493	6.36461	19.5861	9.61655e-06	0.000206232
SEPT6	-2.29357	5.71564	19.5534	9.78243e-06	0.00020961
RAB3B	8.01228	4.22361	19.5493	9.80385e-06	0.000209891
CDH11	-2.10573	6.72745	19.5433	9.83432e-06	0.000210364
AL354836.1	3.21079	3.94786	19.5217	9.94608e-06	0.000212574
ESRG	7.17017	4.25464	19.5027	1.00456e-05	0.000214519
PLCH2	6.69368	1.55061	19.471	1.0214e-05	0.00021793
AC019211.1	8.94222	0.115801	19.4671	1.02346e-05	0.000218186
NUDT19P5	-7.97624	-1.44851	19.4444	1.03573e-05	0.000220615
LINC00968	-6.92302	3.10274	19.42	1.04902e-05	0.000223256
C8orf34-AS1	4.45537	1.94602	19.4115	1.05373e-05	0.00022407
HSPA12B	-6.34666	3.07031	19.4058	1.05688e-05	0.000224549
SLC38A11	-5.92068	3.83701	19.397	1.06171e-05	0.000225385
KIRREL3	-6.12194	-0.170533	19.3771	1.07286e-05	0.00022756
LRRC17	-2.07852	6.55017	19.3636	1.08046e-05	0.00022898
LYPD6B	8.91851	0.418082	19.3583	1.08347e-05	0.000229322
EFCC1	-6.30597	2.3932	19.3575	1.0839e-05	0.000229322
ITGA5	-2.56991	6.10285	19.3441	1.09159e-05	0.000230755
MSN	-1.98982	6.40545	19.3282	1.10071e-05	0.000232487
TUBA1B	-2.72725	8.47307	19.3173	1.10697e-05	0.000233615
DPP7	-2.74418	5.56723	19.3042	1.1146e-05	0.000235028
MARCKSL1	2.21589	4.92607	19.2887	1.12367e-05	0.000236742
SEPT11	-2.36337	6.44781	19.2852	1.12578e-05	0.000236988
ZMAT1	2.17223	4.16739	19.2802	1.12869e-05	0.000237403
TOR1AIP1	-1.63186	6.80037	19.2733	1.1328e-05	0.000238069
ARL6IP5	-1.45402	8.03785	19.2673	1.13635e-05	0.000238615
AC012653.2	-7.4857	-1.41578	19.2628	1.13902e-05	0.000238976
SH2D3A	4.73765	3.76917	19.2474	1.14828e-05	0.000240718
FBLN1	-2.63998	9.52101	19.237	1.15456e-05	0.000241834
DSC2	4.52719	4.8954	19.2202	1.16477e-05	0.000243555
LINC02367	5.21949	1.21529	19.2198	1.16498e-05	0.000243555
DGKB	-5.65274	2.76487	19.2187	1.16568e-05	0.000243555
OXCT1	1.81979	5.7358	19.2107	1.17053e-05	0.000244289
AL121894.1	-7.33385	-1.20658	19.2097	1.17114e-05	0.000244289
VAMP5	-2.27283	5.7448	19.2035	1.17499e-05	0.000244891
IGSF10	-4.95205	6.84187	19.1984	1.17812e-05	0.000245338
CDH7	7.85956	3.46948	19.1855	1.18612e-05	0.000246801
GALNT17	2.72417	4.03843	19.162	1.20079e-05	0.000249609
LINC01873	4.34062	1.83388	19.1607	1.2016e-05	0.000249609
KLK12	11.6718	1.85124	19.1089	1.23467e-05	0.000256248
C1QTNF2	-7.11509	4.86553	19.1075	1.23559e-05	0.000256248
NQO1	-3.08028	3.35475	19.104	1.23786e-05	0.000256507
ZBTB20	-1.61988	8.08808	19.0549	1.27011e-05	0.000262974
AL035425.3	4.87239	4.1162	19.0489	1.27409e-05	0.000263434
F2RL3	5.94867	-1.15088	19.0484	1.27443e-05	0.000263434
ADCYAP1R1	-5.87104	3.21391	19.0373	1.28185e-05	0.000264751
RBP5	-2.19225	7.10992	19.0051	1.30371e-05	0.000269044
KCTD10	-1.35387	6.64495	18.9941	1.31125e-05	0.00027038
NEURL1B	-3.55471	4.14945	18.9716	1.32677e-05	0.000273356
CD63	-2.13388	10.0872	18.9688	1.32875e-05	0.000273463
MAPK3	-1.75711	4.76101	18.9678	1.32946e-05	0.000273463
RAB11FIP4	4.37823	3.43729	18.9501	1.34182e-05	0.00027578
AL356417.2	-6.2621	-0.746565	18.9459	1.34481e-05	0.000276169
C1QTNF3	-3.92912	6.04202	18.9397	1.34914e-05	0.000276832
PCSK1N	7.48316	1.16595	18.9358	1.35192e-05	0.000277177
OVOL1	10.1135	2.06801	18.9309	1.35539e-05	0.000277662
EXOC3L4	2.2252	5.38612	18.9081	1.37167e-05	0.000280768
TRIM14	3.33766	4.64187	18.8835	1.38948e-05	0.000284183
CD3D	-6.04157	3.30252	18.8634	1.40422e-05	0.000286577
GSTM5	-4.81249	5.90006	18.8629	1.40458e-05	0.000286577
NFASC	-5.68049	5.5261	18.8625	1.40486e-05	0.000286577
SIX4	2.77833	3.53511	18.8613	1.40574e-05	0.000286577
DACT2	2.96582	3.80492	18.8453	1.41759e-05	0.000288759
CD1B	-7.71432	4.4832	18.8426	1.41961e-05	0.000288937
AC008013.2	-5.95617	-1.22544	18.8198	1.43665e-05	0.000292169
PAG1	-4.91675	4.918	18.8091	1.44474e-05	0.000293578
ITGA2	3.76875	5.22484	18.806	1.44714e-05	0.000293828
AC147067.1	-6.54436	-0.960294	18.7841	1.46385e-05	0.00029698
MSX2	-8.78634	-0.798144	18.7735	1.47198e-05	0.000298389
ANGPTL1	-7.32799	8.31195	18.7489	1.49106e-05	0.000302014
PTPN6	3.40275	3.30185	18.7381	1.49956e-05	0.000303492
COL22A1	3.19539	5.12006	18.7319	1.50445e-05	0.000304238
FHL1	-3.05222	8.44683	18.73	1.50591e-05	0.000304288
SHISA2	3.39565	5.38765	18.7284	1.50717e-05	0.000304299
LIG1	1.73005	5.94563	18.7146	1.51815e-05	0.00030627
TSHZ3	-5.56382	3.79947	18.7019	1.52832e-05	0.000308075
DEF6	3.22595	3.88941	18.6916	1.5366e-05	0.000309497
GTF2IRD1	2.88099	4.2809	18.6877	1.5397e-05	0.000309692
TAGLN3	8.08087	4.2993	18.6873	1.54004e-05	0.000309692
LRRC32	-5.55137	5.51717	18.6802	1.54581e-05	0.000310604
NHLH1	10.6972	1.8521	18.6511	1.56953e-05	0.000315121
LINC01160	-7.1067	-1.71511	18.6445	1.57502e-05	0.00031597
IL6R	2.18611	5.41946	18.6362	1.58185e-05	0.000316865
PGGHG	2.36668	7.07341	18.6361	1.582e-05	0.000316865
FAM49B	2.28956	5.44938	18.6288	1.58803e-05	0.00031782
ARAP2	2.21963	4.02887	18.6266	1.58989e-05	0.00031794
SH2D5	7.5771	-0.963785	18.6149	1.59962e-05	0.000319632
SOX2-OT	3.41689	2.16036	18.6097	1.60404e-05	0.000320261
BSG	-1.57073	7.33336	18.6008	1.61152e-05	0.0003215
MCUB	-3.83726	4.54739	18.5912	1.61965e-05	0.000322686
PPT1	-1.5311	7.73758	18.5908	1.62003e-05	0.000322686
ARRB1	-3.90671	3.32215	18.577	1.6318e-05	0.000324773
HOXA7	-7.97666	-1.32805	18.5701	1.63772e-05	0.000325694
AL121612.2	-9.62258	0.686189	18.5597	1.64667e-05	0.000327216
FCGRT	-1.63428	8.49009	18.5511	1.65413e-05	0.00032844
TAGLN2	-1.62886	8.60001	18.5461	1.65841e-05	0.000329028
HIST1H4E	1.80217	4.91528	18.5296	1.67286e-05	0.000331635
AL023754.1	8.83708	0.90837	18.5166	1.68428e-05	0.000333622
MS4A8	9.72931	0.342296	18.5152	1.68553e-05	0.000333622
RNF128	5.1377	3.00526	18.4888	1.70904e-05	0.000338008
CYSLTR2	-4.454	3.80447	18.4802	1.71677e-05	0.000339271
RASL12	-6.6064	5.20721	18.4713	1.72479e-05	0.000340589
OAZ2	-2.11719	8.16251	18.4679	1.72794e-05	0.000340943
COL27A1	1.99241	6.851	18.4636	1.73177e-05	0.000341432
NR1H3	-2.0603	5.3525	18.4606	1.73453e-05	0.000341707
AC011893.1	-9.13558	1.37014	18.4418	1.75172e-05	0.000344686
AL365214.2	-7.1927	0.704531	18.4411	1.75239e-05	0.000344686
CAPN5	-3.05436	4.22162	18.4262	1.76612e-05	0.000347116
LINC00535	-4.08821	0.610454	18.4243	1.76785e-05	0.000347185
TH	-6.12866	-0.322606	18.4168	1.77491e-05	0.0003483
C1orf216	-2.84994	3.94055	18.4069	1.78415e-05	0.000349841
ELOVL7	3.59491	1.96987	18.4047	1.78613e-05	0.000349957
ASAP3	-2.00518	5.58673	18.3684	1.82055e-05	0.000356423
SFRP1	-2.63459	4.42138	18.366	1.82279e-05	0.000356583
TSC22D3	-2.90176	9.56749	18.3551	1.8333e-05	0.000358362
LINC02538	-6.92208	-1.26298	18.3078	1.87941e-05	0.000367089
TESMIN	5.67647	1.98282	18.304	1.88309e-05	0.000367523
C10orf90	9.71106	2.16476	18.2945	1.89251e-05	0.000369075
AL391005.1	8.75137	0.295851	18.2857	1.90128e-05	0.0003705
CLEC10A	-7.43874	-1.05503	18.2796	1.90734e-05	0.000371394
ITGB1	-2.62162	8.29572	18.2746	1.91239e-05	0.000371969
RAB42	2.89733	4.34134	18.2738	1.91325e-05	0.000371969
GUCY1A2	-4.44269	3.26548	18.2693	1.91774e-05	0.000372538
SPRR1A	10.8546	2.54115	18.2677	1.91935e-05	0.000372538
MAP7	3.45462	2.9081	18.2664	1.92062e-05	0.000372538
CASC1	3.41028	2.33518	18.2631	1.92399e-05	0.000372905
TTN	1.57212	6.81659	18.2605	1.92658e-05	0.000373119
CXCR2P1	7.57682	2.72562	18.2525	1.93469e-05	0.000374401
LASP1	-1.53027	5.79124	18.2466	1.94072e-05	0.000375176
ZNF750	4.27942	4.19102	18.2457	1.94167e-05	0.000375176
TWIST1	-9.17455	1.8469	18.243	1.94443e-05	0.00037542
LPAR2	2.92425	3.28618	18.2414	1.94599e-05	0.000375435
NPTX1	4.15778	3.25732	18.239	1.94846e-05	0.000375477
ESRRG	4.24952	3.95361	18.2383	1.94919e-05	0.000375477
CALU	-2.10847	8.2674	18.2243	1.96362e-05	0.000377968
TMPRSS13	7.19505	2.54344	18.2083	1.98009e-05	0.000380618
FOXI1	11.654	1.83565	18.2068	1.98171e-05	0.000380618
CACNA1G	-3.33108	1.93123	18.2066	1.98193e-05	0.000380618
ACOT11	2.16689	3.58229	18.1983	1.99052e-05	0.000381977
RND3	-2.19969	9.04854	18.1871	2.00233e-05	0.000383729
TEX26-AS1	-5.69628	-0.358729	18.1867	2.0027e-05	0.000383729
KIAA0895	3.06828	3.18951	18.1334	2.0596e-05	0.000394331
PMEPA1	-2.87826	4.58422	18.1228	2.07101e-05	0.000396215
PMAIP1	3.11244	6.04829	18.1187	2.07553e-05	0.000396687
PDXK	1.85886	6.88359	18.1177	2.07663e-05	0.000396687
CPQ	-3.59239	7.4894	18.1149	2.07963e-05	0.000396958
CLU	1.75021	9.64046	18.0984	2.09783e-05	0.000400129
MESTP1	-7.00595	-0.473946	18.0844	2.11323e-05	0.000402762
PISD	1.73262	7.23951	18.0821	2.11584e-05	0.000402954
GALNT16	-6.28673	6.72801	18.0789	2.11933e-05	0.000403313
EVI5	-1.4913	4.6842	18.0773	2.12111e-05	0.000403347
APOL1	-1.68144	6.66527	18.027	2.17789e-05	0.000413832
LINC02599	-7.711	0.118107	18.0136	2.19335e-05	0.000416456
TNN	-8.75657	2.95898	17.996	2.21375e-05	0.000420011
DPEP1	-10.9269	2.19588	17.9916	2.21886e-05	0.000420335
LINC01122	7.43786	1.07049	17.9902	2.22042e-05	0.000420335
RPL23AP8	5.91265	1.06419	17.9902	2.22049e-05	0.000420335
AC087392.1	3.42199	4.07649	17.9888	2.22213e-05	0.000420335
LBX2-AS1	-6.06735	2.54908	17.9695	2.24469e-05	0.000424283
PPIB	-1.67836	7.65519	17.9585	2.2577e-05	0.000426422
ANKRD22	5.65881	4.24477	17.9446	2.27429e-05	0.000429203
GJC2	-7.60749	-1.36679	17.9429	2.27636e-05	0.000429203
LINC02106	5.6427	-0.324894	17.9419	2.27754e-05	0.000429203
SLC2A10	-2.14718	4.93797	17.9297	2.29211e-05	0.000431454
SYT4	9.42361	3.26582	17.9291	2.29291e-05	0.000431454
TXLNB	2.99168	4.26084	17.9194	2.30464e-05	0.000433337
AC023794.3	-5.46051	2.00433	17.9037	2.32364e-05	0.000436585
INSM1	8.97019	0.798051	17.8976	2.33121e-05	0.00043768
COX4I2	-6.78492	5.60242	17.8795	2.35343e-05	0.000441388
SQOR	-1.83609	4.50707	17.8787	2.35447e-05	0.000441388
PLA2G4F	7.0101	1.95711	17.872	2.36274e-05	0.000442609
MPZL3	6.98157	3.77591	17.8644	2.37221e-05	0.000444053
UNC80	6.00474	3.41712	17.8615	2.37577e-05	0.00044439
FAM3B	6.59123	3.81734	17.8597	2.37808e-05	0.000444492
PTHLH	-4.57387	2.81789	17.8539	2.38529e-05	0.000445507
MCF2L	3.51302	3.39653	17.8504	2.3897e-05	0.000446
NGF	-6.23016	2.74629	17.8364	2.40734e-05	0.00044896
SLC35F6	-4.69373	4.67739	17.8245	2.42248e-05	0.000451449
SLC5A8	5.89321	1.89362	17.803	2.4499e-05	0.000456222
SERPINI1	-2.74588	5.67499	17.7965	2.45837e-05	0.000457304
SERINC3	-1.35577	7.96304	17.7957	2.45935e-05	0.000457304
MAP7D2	4.91041	3.35632	17.7872	2.47039e-05	0.000459019
ARHGAP36	9.11301	7.0772	17.7826	2.47639e-05	0.000459794
GRXCR1	8.88887	3.82945	17.7689	2.49428e-05	0.000462611
AL031663.2	7.81008	0.399627	17.7682	2.49524e-05	0.000462611
SOX5	-3.40052	3.90273	17.7626	2.50249e-05	0.000463614
GSDMC	4.76957	2.25151	17.7489	2.52058e-05	0.000466623
LINC01197	-5.59577	3.6715	17.746	2.52446e-05	0.000466997
GSDMB	1.94377	4.34935	17.7336	2.54102e-05	0.000469716
EDNRB	-6.96066	5.98139	17.7136	2.56782e-05	0.000474321
AC008250.2	-8.86284	-0.692705	17.6942	2.59417e-05	0.000478838
AL031777.1	3.37861	2.21656	17.6854	2.60613e-05	0.000480692
DDX25	2.74084	2.41328	17.6788	2.61527e-05	0.000482025
NOV	-5.49354	5.23427	17.6612	2.63957e-05	0.000486148
AC083837.2	5.54126	4.61657	17.6521	2.65228e-05	0.000488132
ZEB1	-2.30619	6.06791	17.6438	2.66388e-05	0.000489909
PLPPR1	6.81841	2.15604	17.6368	2.67364e-05	0.000491346
SGCE	-1.80431	8.43573	17.6217	2.69494e-05	0.000494898
MRPL37P1	2.99893	3.69372	17.6193	2.69832e-05	0.000495157
ABCA17P	3.63173	2.10593	17.6153	2.70402e-05	0.000495842
CYP3A4	9.38083	2.87901	17.6052	2.71847e-05	0.000498128
ADGRD1	-4.45933	5.38124	17.6037	2.7206e-05	0.000498157
STARD13	-3.039	4.90495	17.5943	2.73402e-05	0.000500251
AC114967.1	-6.32562	-0.663056	17.5901	2.74017e-05	0.000500929
KLF3-AS1	2.99059	4.95583	17.5871	2.74445e-05	0.000500929
CC2D2A	-1.87007	4.9004	17.5857	2.74647e-05	0.000500929
ATAD3C	4.108	1.61032	17.585	2.74748e-05	0.000500929
MYH13	-8.99984	-0.627657	17.5849	2.74768e-05	0.000500929
GJC1	-4.6835	4.64993	17.5813	2.7528e-05	0.000501234
TRAF2	1.54866	6.40586	17.5809	2.75333e-05	0.000501234
RNF43	4.14288	3.60067	17.577	2.75907e-05	0.000501916
FZD6	2.6028	5.05223	17.5509	2.7972e-05	0.000508485
HAP1	2.74291	2.65145	17.5282	2.83072e-05	0.000513966
FAM20A	-2.0452	4.92686	17.5265	2.83338e-05	0.000513966
AC092681.2	6.42692	-0.289313	17.5259	2.83421e-05	0.000513966
LINC02242	5.1114	2.22345	17.525	2.83552e-05	0.000513966
ADAM8	4.61258	1.9923	17.5083	2.8605e-05	0.00051812
ING2	2.68793	4.31808	17.5025	2.86928e-05	0.000519338
IRS4	6.68831	1.51652	17.4908	2.88696e-05	0.000522163
AL590652.1	4.09817	2.54338	17.4887	2.89022e-05	0.000522376
MROH2B	-9.73567	0.867972	17.4857	2.8947e-05	0.00052281
TNFRSF21	-2.23571	6.601	17.4763	2.90915e-05	0.000525044
SLC2A9	3.35446	4.50543	17.474	2.91265e-05	0.000525107
DPP10	9.89358	0.918486	17.4724	2.91502e-05	0.000525107
IL6	-4.2336	5.30375	17.472	2.91575e-05	0.000525107
CTB-178M22.2	4.81491	0.502805	17.4661	2.92478e-05	0.000526357
GEM	-2.87666	9.00789	17.4287	2.98293e-05	0.000536438
DDAH2	-1.42028	6.09138	17.4242	2.98988e-05	0.000537303
EZR	2.32922	8.36458	17.4175	3.00049e-05	0.000538826
PRR15L	5.8266	2.37452	17.4125	3.00848e-05	0.000539815
CD302	-3.87086	3.67938	17.4113	3.01029e-05	0.000539815
MYO5B	2.59358	3.42054	17.4036	3.02247e-05	0.000541613
CLIC4	-1.91286	7.56517	17.3983	3.03094e-05	0.000542746
TSNAXIP1	2.44975	3.65895	17.3906	3.04333e-05	0.000544577
DPPA4	-7.11175	-0.195585	17.3839	3.05408e-05	0.000545765
GPR17	-7.19305	-2.244	17.3837	3.05431e-05	0.000545765
MYCL	7.26405	3.6794	17.3763	3.06632e-05	0.000547216
SVEP1	-7.25017	7.5453	17.376	3.06677e-05	0.000547216
LHX3	6.96029	-0.142797	17.3676	3.08027e-05	0.000548881
GDI2P2	-6.62319	2.46061	17.3675	3.08047e-05	0.000548881
CNTNAP3C	5.75403	0.214648	17.3481	3.11211e-05	0.000554127
SERPINB5	6.36649	5.30932	17.3435	3.11963e-05	0.000555073
TUBA1C	-4.05158	5.8471	17.3369	3.13048e-05	0.000556198
AC096708.2	-5.76309	-0.695521	17.336	3.13192e-05	0.000556198
ATP6V1C2	4.11626	3.14289	17.3356	3.13258e-05	0.000556198
BTNL9	4.82484	4.7616	17.3165	3.16427e-05	0.000561429
NET1	-2.44501	7.87741	17.3023	3.18801e-05	0.000565195
KLHDC7B	5.32509	1.74046	17.3011	3.18998e-05	0.000565195
TNNT1	4.4551	6.1271	17.2951	3.20014e-05	0.000566595
CCRL2	-7.6669	0.406023	17.2932	3.20338e-05	0.00056677
AL391097.2	-6.55606	0.814265	17.2816	3.22295e-05	0.000569833
UNC45B	3.35993	3.94038	17.2753	3.23355e-05	0.000571126
AC018563.1	5.13864	0.77459	17.2746	3.2348e-05	0.000571126
F2RL2	-5.33071	4.23356	17.2634	3.25398e-05	0.00057411
LRRC61	3.41837	3.95648	17.2509	3.27535e-05	0.000577476
TMEM43	-1.533	7.75439	17.2404	3.29352e-05	0.000580272
ACTR2	-1.70436	5.22775	17.2389	3.29612e-05	0.000580324
AC012653.1	-7.17153	-1.47598	17.2233	3.32343e-05	0.000584724
GJA4	-5.27123	5.76225	17.2124	3.34254e-05	0.000587675
LINC02570	8.42728	3.79624	17.1815	3.3973e-05	0.000596886
CDKL2	8.30723	-1.33027	17.1728	3.41286e-05	0.000599202
ARHGAP8	6.36069	4.13967	17.1606	3.43479e-05	0.000602632
NAP1L3	-2.27616	3.81125	17.1545	3.44585e-05	0.000604152
GGT6	7.57467	0.96298	17.1477	3.45828e-05	0.00060591
AL589745.2	8.03469	-0.855486	17.1368	3.47821e-05	0.000608977
ESAM	-6.02794	6.20159	17.1166	3.51535e-05	0.000615051
HOXB-AS1	-4.76005	1.14525	17.1055	3.53599e-05	0.000618234
ITGA1	-4.65131	5.29416	17.1019	3.54272e-05	0.000618981
KCNE1B	-7.53379	-1.20317	17.0881	3.56853e-05	0.000623058
ABCG2	-4.76826	2.24246	17.0767	3.59009e-05	0.000626388
AL359513.1	3.54792	2.02529	17.0729	3.59714e-05	0.000626951
AF228730.5	3.64137	0.906243	17.0723	3.5983e-05	0.000626951
NELL1	6.66998	5.26228	17.0706	3.60162e-05	0.000627095
CCL11	-6.00831	3.43812	17.0675	3.60746e-05	0.000627677
PLAC9P1	-7.20583	-1.58215	17.0622	3.61752e-05	0.000628994
BHMT2	-5.15044	3.63332	17.0609	3.62004e-05	0.000628998
BICC1	-3.96305	6.84493	17.0551	3.63103e-05	0.000630471
NQO2	-1.43947	5.84733	17.0409	3.65841e-05	0.000634789
AL024497.1	5.42069	1.9505	17.0358	3.66815e-05	0.000636041
C6	-6.76636	5.2375	17.0322	3.67509e-05	0.000636247
NPY1R	-4.23302	5.02698	17.0321	3.67539e-05	0.000636247
LPAR4	-5.83388	3.50404	17.0313	3.67692e-05	0.000636247
ADAMTS4	-4.92487	6.25335	17.0253	3.68845e-05	0.000637803
AC044810.2	9.71269	0.86819	17.0062	3.7258e-05	0.00064382
SDCBP	-2.03367	9.03224	17.0036	3.73093e-05	0.000644263
OSR1	-6.96994	5.21524	17.0005	3.73693e-05	0.000644857
AC012409.2	-4.24458	0.584219	16.9801	3.77728e-05	0.000651375
AL445183.2	-7.24076	-1.92129	16.9618	3.81395e-05	0.000657247
MAP3K20	-2.02295	7.17144	16.9551	3.82736e-05	0.000659108
KRT34	9.82631	1.45305	16.948	3.84179e-05	0.00066114
DNM1	-4.56313	4.17534	16.9438	3.85028e-05	0.000662147
LINGO1	-7.41521	-1.47338	16.9316	3.87509e-05	0.000665959
SOWAHA	5.88162	1.4166	16.9222	3.89431e-05	0.000668807
NOD1	-2.10677	4.69512	16.914	3.91123e-05	0.000671255
LINC01300	-7.31913	-2.13898	16.9127	3.91393e-05	0.00067126
TPP1	-1.33704	6.69736	16.8614	4.02105e-05	0.000689163
TRPM3	3.15783	4.37976	16.8587	4.02694e-05	0.000689702
MAN1C1	-2.35725	4.34225	16.8562	4.03224e-05	0.00069014
MATN2	-5.96545	7.53906	16.853	4.03893e-05	0.000690817
SSC5D	-3.80527	1.44636	16.836	4.07519e-05	0.000696545
EMC7	-1.35264	6.61638	16.8309	4.08631e-05	0.000697972
CDC42EP1	-3.50833	1.42222	16.8151	4.12032e-05	0.000703304
SPAG6	10.9426	3.28567	16.803	4.14677e-05	0.000707339
SKAP2	-4.56516	3.29374	16.7635	4.23399e-05	0.000721728
WARS2-IT1	-4.48078	2.47188	16.7457	4.27379e-05	0.000727812
RPS15A	1.3973	6.16612	16.745	4.27546e-05	0.000727812
AC103702.1	-6.62033	0.60179	16.7434	4.27916e-05	0.000727949
FOXL1	-8.20434	0.508569	16.7402	4.2864e-05	0.000728688
AL023284.4	9.41966	-0.0116779	16.7311	4.30682e-05	0.000731666
LGI4	-5.16158	3.77047	16.7289	4.3119e-05	0.000732034
CABP2	7.65005	3.84168	16.7258	4.31907e-05	0.000732371
FRMD1	4.7015	4.88277	16.7255	4.3197e-05	0.000732371
JUP	1.39875	6.44389	16.7191	4.33413e-05	0.000734323
S100A13	-1.95123	5.49706	16.7049	4.36685e-05	0.000739021
OSBPL5	-1.85194	5.00557	16.7045	4.36773e-05	0.000739021
SLC6A7	-7.03137	-0.948648	16.7026	4.37221e-05	0.000739283
KCNJ6	6.9883	3.01971	16.6742	4.43801e-05	0.000749904
HOXB5	-7.83793	-0.486683	16.6697	4.44851e-05	0.000751159
SPINT1	4.62875	5.26645	16.6685	4.4514e-05	0.000751159
GNB4	-3.22103	4.97916	16.6544	4.48472e-05	0.000756274
DOK2	-7.37839	0.21083	16.6446	4.50774e-05	0.000759648
CTSD	-1.27278	5.70739	16.5967	4.62307e-05	0.000778561
CLMN	-2.67158	5.84842	16.5908	4.63751e-05	0.000780472
CCDC88C	3.25775	4.7203	16.5744	4.67774e-05	0.000786717
UBXN11	1.89787	6.70071	16.549	4.74082e-05	0.000796793
AC073648.6	6.93951	0.849608	16.5379	4.76876e-05	0.000800955
GRAMD1C	3.36313	2.87048	16.5331	4.78071e-05	0.000802427
SEPT7	-2.0663	8.93246	16.5303	4.78781e-05	0.000803083
CLCN1	4.74719	2.01599	16.5285	4.79237e-05	0.000803313
SMIM14	-1.30731	6.64162	16.5147	4.82743e-05	0.000808651
CHGA	7.20532	2.8101	16.5125	4.83313e-05	0.000809068
TSKS	-4.09515	1.44926	16.5096	4.84043e-05	0.000809751
POU4F3	8.58308	5.57321	16.5062	4.84908e-05	0.000810658
AL359821.1	-6.16504	-0.9649	16.5018	4.86046e-05	0.00081164
TM6SF2	-6.61703	0.797999	16.5014	4.86139e-05	0.00081164
MTND4P7	-7.34756	-2.05275	16.4955	4.87648e-05	0.00081362
LINC01140	-2.89118	4.13813	16.4692	4.9446e-05	0.000824438
AC106869.1	5.73915	2.31547	16.4616	4.96457e-05	0.00082722
SLC44A1	-1.99492	6.2278	16.4564	4.97828e-05	0.000828957
ELOVL2	-2.72697	4.39937	16.4516	4.99071e-05	0.000830477
FTL	-2.05375	11.7859	16.449	4.99755e-05	0.000831066
SEC11C	3.40417	5.18361	16.4333	5.0392e-05	0.000837439
CD8B2	5.75249	4.84452	16.419	5.07729e-05	0.000843213
SRPX2	-5.25126	5.6297	16.4088	5.1049e-05	0.000847239
GAB1	-1.72044	5.60715	16.4042	5.11709e-05	0.000848703
TKFC	1.59148	5.37326	16.3933	5.14658e-05	0.000853031
NPM2	4.9127	2.79521	16.3827	5.17566e-05	0.000857287
AL136164.3	-3.29059	4.49741	16.373	5.2022e-05	0.000861117
PIGT	-1.77545	7.8416	16.3697	5.21122e-05	0.000862043
GATA6	-7.58083	3.03927	16.3514	5.26168e-05	0.000869819
AC024940.1	6.95755	3.94563	16.3431	5.28492e-05	0.000873087
AP1M1	-1.30003	6.362	16.337	5.30198e-05	0.000875331
PGM5P4-AS1	-8.85218	-0.0992703	16.3343	5.30937e-05	0.000875977
EHD1	-1.70875	5.98791	16.3133	5.36865e-05	0.000885177
LINC01132	5.01121	0.698158	16.3106	5.37626e-05	0.000885851
AL356277.2	9.45053	0.137407	16.3005	5.40485e-05	0.000889371
NEB	2.58881	5.45984	16.2998	5.40699e-05	0.000889371
SAMSN1	-5.22093	1.5486	16.2994	5.40822e-05	0.000889371
AL445423.1	-6.16108	-0.741697	16.294	5.42347e-05	0.000891296
MARVELD3	4.60818	1.80409	16.2911	5.43182e-05	0.000892087
EID1	-1.49277	8.99897	16.2883	5.43997e-05	0.000892842
AC079298.3	-9.09311	0.41651	16.2854	5.44817e-05	0.000893607
OBSCN	1.6579	5.83082	16.2693	5.49482e-05	0.000900671
ZNF33B	1.92488	4.77221	16.2666	5.50247e-05	0.000901339
DCC	5.11165	4.03579	16.251	5.5481e-05	0.000908221
LGALS3	-1.58012	8.38879	16.2487	5.55488e-05	0.00090874
SLC9A7	2.31398	3.46785	16.2462	5.56208e-05	0.00090922
WT1	-8.26205	0.0320968	16.2452	5.56503e-05	0.00090922
AL356234.3	-6.97072	1.77148	16.244	5.56869e-05	0.000909228
SHD	9.49803	0.449025	16.2408	5.57796e-05	0.000910151
KRT87P	8.1588	-0.967118	16.221	5.63673e-05	0.000919144
AL355607.2	9.40583	0.489773	16.2158	5.65199e-05	0.000921037
CYP7B1	-2.18988	4.40873	16.21	5.66941e-05	0.000923278
KIAA1217	1.64502	7.24934	16.1918	5.72423e-05	0.000931603
CCR9	-8.80246	0.363242	16.1819	5.75399e-05	0.000935841
LINC02207	-6.65947	-1.4877	16.1753	5.77421e-05	0.000938158
ATP10B	5.98097	1.06796	16.1748	5.77569e-05	0.000938158
AC104971.1	4.75237	2.08754	16.1704	5.78916e-05	0.000939741
AP007216.2	-7.14624	-1.08347	16.1634	5.81066e-05	0.000942623
UACA	-1.41824	6.85899	16.1603	5.82024e-05	0.000943568
AL355994.2	9.45259	-0.320172	16.1465	5.86276e-05	0.000949851
PRKCI	1.50035	4.84917	16.135	5.89839e-05	0.000955008
AC096773.1	-6.5235	-1.54385	16.1327	5.90543e-05	0.000955498
AC131097.4	-7.54937	-1.18104	16.1316	5.90901e-05	0.000955498
PEA15	-2.33915	4.76762	16.1216	5.94037e-05	0.000959954
AC018629.1	6.60219	-0.398902	16.1198	5.94596e-05	0.00096024
HAS2	-3.79894	5.48961	16.1116	5.97172e-05	0.000963368
SLC35F3	9.72246	0.798591	16.1112	5.97298e-05	0.000963368
CHRNA6	9.45925	1.39702	16.1083	5.98217e-05	0.000964232
TRBC2	-5.25099	4.58763	16.106	5.98955e-05	0.000964397
EFNB2	1.99063	4.03252	16.1055	5.99085e-05	0.000964397
AP001122.1	-7.55875	-0.952344	16.0989	6.01177e-05	0.000967145
SRPRB	-1.38323	5.33667	16.0903	6.03939e-05	0.000970969
ATXN1	-1.56408	4.84198	16.0855	6.05446e-05	0.00097277
CD4	-5.02959	4.49524	16.08	6.07225e-05	0.000975007
DSP	4.57922	7.1683	16.0718	6.09851e-05	0.000978599
SLC35C1	-2.40322	3.50264	16.0684	6.10949e-05	0.000979736
DBX2	-5.95183	0.913528	16.0664	6.11591e-05	0.000980142
PRRT2	-1.95675	4.00551	16.0589	6.14023e-05	0.000983413
ZNF835	-5.0786	2.0515	16.0561	6.14943e-05	0.000984261
AL591686.1	3.6103	2.29039	16.0465	6.18045e-05	0.000988597
AC013565.1	-7.18593	1.26759	16.0322	6.2275e-05	0.000995491
ACAN	-3.42409	3.36194	16.0242	6.25377e-05	0.000999056
FAM198B-AS1	-4.50308	2.94633	16.0172	6.27699e-05	0.00100213
TACC1	-2.17471	7.57673	16.0051	6.31716e-05	0.0010079
MIR7-3HG	5.82845	1.94561	15.9969	6.34467e-05	0.00101165
NCKAP1L	-8.97427	1.19244	15.9951	6.35052e-05	0.00101194
HIST2H2BF	2.33304	3.82697	15.9879	6.37492e-05	0.00101519
NEUROD4	9.22203	2.21794	15.9758	6.41567e-05	0.00102103
RPL3P5	7.33653	-2.1386	15.9642	6.45527e-05	0.00102669
BMP1	-1.59739	5.93574	15.9471	6.51359e-05	0.0010347
CLCNKB	7.94148	4.1404	15.9471	6.5139e-05	0.0010347
ID3	-1.78242	8.36097	15.942	6.53127e-05	0.00103681
AC097639.1	10.4782	0.89487	15.9402	6.53757e-05	0.00103715
DYTN	7.52087	2.40601	15.9339	6.55921e-05	0.00103993
LINC01226	-5.82962	1.34213	15.9156	6.62296e-05	0.00104938
IQCH	3.52849	2.50265	15.8795	6.75052e-05	0.00106892
CFB	1.50869	4.98304	15.8724	6.77599e-05	0.00107228
LRRC4	4.09926	2.93294	15.8249	6.94811e-05	0.00109882
SPOCD1	-5.85596	-0.311813	15.8156	6.98258e-05	0.00110327
LINC00377	-7.86648	2.81834	15.8149	6.98497e-05	0.00110327
CTSS	-2.46054	5.02264	15.7968	7.05224e-05	0.00111319
DPP6	4.00001	4.1119	15.7867	7.09003e-05	0.00111846
ELMO1	-3.47408	4.49082	15.7807	7.11245e-05	0.00112129
GAB2	-2.16638	3.75822	15.7758	7.13072e-05	0.00112347
AC019176.2	8.03171	-1.60723	15.7632	7.1784e-05	0.00113027
KLKP1	7.67663	-0.837945	15.7428	7.25652e-05	0.00114186
DNM3OS	-5.1452	3.51266	15.7298	7.30637e-05	0.00114899
SPIDR	1.30441	7.3932	15.7268	7.31801e-05	0.0011501
MYH3	3.48254	6.58808	15.7246	7.32656e-05	0.00115072
AL354993.1	-6.28504	-0.0926948	15.7195	7.34641e-05	0.00115272
TCF4	-1.93141	9.65387	15.7187	7.34955e-05	0.00115272
LINC00882	-3.51033	2.99985	15.7178	7.35304e-05	0.00115272
AL031731.1	6.63872	0.725415	15.7115	7.37746e-05	0.00115583
TEX41	-3.81026	3.35558	15.7038	7.40755e-05	0.00115983
GOLIM4	-2.52698	4.70749	15.6893	7.46471e-05	0.00116805
RNA5SP334	7.60366	-1.0352	15.6803	7.50019e-05	0.00117287
TRAF5	-1.56105	5.70748	15.6784	7.50765e-05	0.0011731
CRTC3	-1.75322	4.78436	15.6776	7.51097e-05	0.0011731
IGHV4-59	-9.01975	-0.362953	15.6692	7.54414e-05	0.00117755
TMTC1	2.32289	5.52263	15.6431	7.64924e-05	0.00119322
POSTN	-3.08116	7.96582	15.6406	7.65929e-05	0.00119404
TMEM184A	6.05332	1.95124	15.6331	7.68955e-05	0.00119802
IGFBP3	-3.29148	9.23076	15.631	7.69828e-05	0.00119864
FAM71E1	3.46894	2.11838	15.6208	7.73981e-05	0.0012039
METTL7A	-2.742	7.37801	15.6195	7.74529e-05	0.0012039
PCDH1	-6.07454	1.75401	15.6192	7.7464e-05	0.0012039
MYOC	-7.87321	9.14119	15.5969	7.83841e-05	0.00121744
SNRK	-1.8539	5.19386	15.5897	7.86804e-05	0.00122129
DST	1.61292	9.06919	15.5742	7.93283e-05	0.00123059
LIMK2	1.4702	5.61813	15.568	7.95907e-05	0.00123346
GPAT2	-3.61445	3.87327	15.5675	7.9611e-05	0.00123346
PAH	6.56015	0.196141	15.5624	7.98274e-05	0.00123605
SMS	1.27623	6.65783	15.5551	8.01333e-05	0.00124002
CLNK	9.09457	2.9157	15.554	8.01832e-05	0.00124003
HELLS	1.67962	5.9078	15.5488	8.0403e-05	0.00124267
PLXDC2	-1.83225	7.25294	15.5427	8.06613e-05	0.0012459
MYL9	-2.09295	5.39103	15.5311	8.11576e-05	0.00125279
CYP4F23P	9.27607	0.556702	15.5235	8.14853e-05	0.00125708
GCNT1	5.31727	3.79573	15.501	8.24612e-05	0.00127136
FMO3	-4.43286	4.91678	15.4992	8.25389e-05	0.00127142
TJP1	-1.69868	6.32289	15.4986	8.25666e-05	0.00127142
TSPO2	-6.5284	1.72568	15.4819	8.32971e-05	0.00128115
CPEB1	-3.38801	2.1426	15.4819	8.32998e-05	0.00128115
KLHL31	3.78183	1.93146	15.4764	8.35417e-05	0.00128408
SYNE3	-5.73478	3.94638	15.473	8.36942e-05	0.00128564
DCLK1	-4.13023	5.57594	15.4692	8.386e-05	0.00128741
CLIC1	-1.39976	7.46362	15.4638	8.40993e-05	0.00129029
SHISA3	-8.46982	-0.683069	15.4563	8.44332e-05	0.00129457
TNS2	-2.50672	6.16093	15.4553	8.44809e-05	0.00129457
TMEM235	7.27216	-2.18219	15.4331	8.54766e-05	0.00130903
FHL5	-4.76605	2.23457	15.4212	8.60161e-05	0.00131649
C21orf91	1.536	5.34519	15.4147	8.63133e-05	0.00132024
MT1G	-9.50013	2.69656	15.405	8.67603e-05	0.00132627
PTPRO	-7.46206	1.78396	15.4024	8.68765e-05	0.00132724
AC011369.2	7.60264	-1.94319	15.3981	8.70752e-05	0.00132947
AC087623.1	-2.53241	3.2045	15.3833	8.77622e-05	0.00133914
TPST1	-2.6559	5.82176	15.3812	8.78591e-05	0.00133981
WIPF1	-2.26046	4.24875	15.3768	8.80634e-05	0.00134211
DISP3	8.18017	-0.747842	15.3638	8.8669e-05	0.00135053
AJAP1	-7.41506	0.53663	15.3588	8.89069e-05	0.00135333
STON1	-2.25322	3.77297	15.3509	8.92767e-05	0.00135814
CROCC2	-7.58117	-1.57527	15.3474	8.94462e-05	0.0013599
NUCKS1	-1.38707	7.997	15.3436	8.9626e-05	0.00136181
RAB27B	6.40217	0.99793	15.3392	8.9834e-05	0.00136414
RSPH3	1.69749	4.11674	15.3353	9.00176e-05	0.00136611
TRPM8	9.61363	4.13211	15.3322	9.01665e-05	0.00136754
ATP10A	-5.46465	3.8356	15.327	9.04126e-05	0.00137045
ARHGAP4	2.33624	3.58838	15.3228	9.06143e-05	0.00137268
SDC1	3.1346	3.46965	15.3214	9.06837e-05	0.00137291
ARHGEF25	-4.90218	1.83779	15.3167	9.09096e-05	0.00137489
WLS	-1.68924	5.60331	15.3164	9.09238e-05	0.00137489
GAPDHP66	-6.89019	-1.29677	15.3003	9.1702e-05	0.00138582
CD300A	-5.047	1.70195	15.298	9.18157e-05	0.00138671
TBC1D2	2.33667	4.56535	15.2952	9.19477e-05	0.00138787
FAM180B	-6.58786	3.54345	15.2913	9.21394e-05	0.00138993
KCNH2	3.42438	2.37025	15.2865	9.23753e-05	0.00139265
LINC01133	-4.92492	3.28489	15.2841	9.24906e-05	0.00139356
MICAL2	-4.24266	3.99866	15.2824	9.25738e-05	0.00139398
ICAM2	-4.38699	4.61363	15.2776	9.28086e-05	0.00139668
AC087477.2	-5.33052	1.85954	15.272	9.3088e-05	0.00140005
KRT23	6.09003	-0.241285	15.2682	9.32729e-05	0.00140199
LINC01488	-8.62637	-0.585965	15.2664	9.33634e-05	0.00140251
FKBP14	-1.63847	4.61052	15.2549	9.39341e-05	0.00141024
QSOX1	-1.89788	5.28746	15.2528	9.40348e-05	0.00141091
AC109583.3	7.69495	-1.77126	15.2499	9.41793e-05	0.00141224
CD3G	-5.11003	2.85234	15.2476	9.42978e-05	0.00141318
CUX1	1.40255	6.38821	15.2438	9.44849e-05	0.00141514
PRDX4	-1.50551	6.94317	15.2356	9.48999e-05	0.00142051
ARHGAP6	-2.57948	3.51114	15.2327	9.50425e-05	0.0014218
LINC01876	5.27077	0.45495	15.2304	9.51571e-05	0.00142246
AL359915.1	5.03785	0.760456	15.2296	9.51999e-05	0.00142246
FOXG1-AS1	4.64318	0.402552	15.2146	9.59604e-05	0.00143297
MT1M	-4.88275	4.91251	15.1866	9.73945e-05	0.00145297
PNMA8A	1.66383	4.52754	15.1862	9.74149e-05	0.00145297
TOB2	-1.49156	5.06699	15.1628	9.86261e-05	0.00146989
PKD1L2	-3.95595	4.05171	15.1621	9.86657e-05	0.00146989
CALHM5	-5.25685	2.54763	15.1287	0.000100427	0.00149523
MYO15A	3.64374	6.04955	15.1248	0.000100631	0.0014974
HEXB	-1.67562	7.17495	15.1204	0.000100866	0.00149999
MPZL1	-2.31077	7.63262	15.117	0.000101049	0.00150183
AC110760.3	8.5449	-0.808067	15.1118	0.000101327	0.00150508
NSUN7	2.65418	3.06829	15.1104	0.000101406	0.00150536
KRT86	7.41449	3.05338	15.0994	0.000101994	0.00151298
MAB21L3	11.3108	1.49997	15.0986	0.000102039	0.00151298
ZMAT4	5.25275	2.97054	15.0943	0.00010227	0.00151551
EPS15	-1.36031	6.19948	15.0896	0.000102528	0.00151844
ASB9	6.78474	1.7429	15.0819	0.000102948	0.00152377
SH3BP5	2.39074	4.28811	15.0788	0.000103116	0.00152535
KRT18P32	7.56322	-1.97195	15.065	0.000103869	0.0015356
AL157396.1	-6.33043	-0.967868	15.0534	0.00010451	0.00154417
PAPSS2	-1.99087	5.15235	15.0496	0.000104724	0.00154641
BTBD17	9.32386	0.0231506	15.0477	0.000104827	0.00154703
PEAR1	-3.38576	4.16477	15.0359	0.000105486	0.00155584
RNF39	4.97727	3.31295	15.0314	0.000105738	0.00155864
LCP2	-6.23767	1.76814	15.0298	0.000105826	0.00155894
AC090337.1	-7.39348	-1.02397	15.0288	0.000105882	0.00155894
AL358332.1	-5.12647	-0.804317	15.0073	0.000107099	0.00157594
AC005186.1	-7.74196	-1.19663	15.0027	0.00010736	0.00157886
LMX1A	-8.651	-0.324303	15.0011	0.000107448	0.00157923
MIR6510	7.01556	-1.80855	14.997	0.000107685	0.00158179
ACVRL1	-4.86201	3.79177	14.9745	0.000108974	0.00159899
ZHX3	-1.73668	5.01788	14.9743	0.000108983	0.00159899
ABCG4	-8.568	-0.407074	14.9616	0.000109722	0.00160889
SRGAP3	2.83277	5.06811	14.9504	0.000110372	0.00161669
CELA3A	9.90653	0.474288	14.9503	0.000110382	0.00161669
LY6L	9.80159	2.15653	14.9287	0.00011165	0.00163431
Z99289.1	-5.40882	0.670966	14.9245	0.000111903	0.00163706
SYNGR2	1.80742	7.46876	14.9161	0.000112398	0.00164335
MFSD2A	4.0671	2.77895	14.9138	0.000112534	0.00164438
PEAK1	-2.26206	5.93563	14.9082	0.000112873	0.00164838
PGRMC1	-1.18898	6.89768	14.8996	0.000113385	0.00165489
DGKK	8.24143	-1.39828	14.8949	0.000113671	0.0016581
PTCH2	-2.76717	4.21624	14.8935	0.000113753	0.00165835
NGF-AS1	-8.78951	0.135071	14.8773	0.000114738	0.00167173
F2R	-3.83001	6.82911	14.8559	0.000116046	0.00168981
LAIR1	-8.33183	2.07321	14.8541	0.000116153	0.0016904
LINC00482	-6.34339	-1.9677	14.8487	0.000116489	0.00169431
MVP	-1.26227	7.78998	14.8467	0.000116614	0.00169515
KCNK9	9.27147	0.258007	14.8394	0.000117062	0.00170067
UNQ6494	4.39113	0.745335	14.827	0.000117839	0.00171098
VSNL1	3.09737	3.75799	14.8177	0.00011842	0.00171842
EDA2R	2.11816	3.8689	14.8108	0.000118854	0.00172372
NIPSNAP1	1.29126	5.38235	14.8074	0.000119067	0.00172581
NBEAL1	-1.46179	6.76605	14.804	0.000119283	0.00172796
APBB1IP	-5.07161	2.92031	14.8019	0.000119415	0.00172887
CSH2	9.87389	0.683168	14.7971	0.00011972	0.00173229
MOCS1	-4.71537	6.60961	14.7774	0.000120976	0.00174946
NEUROG1	10.8185	2.15411	14.7541	0.00012248	0.0017702
FLNA	-1.95575	7.21203	14.7491	0.000122803	0.00177385
SLC26A5	-3.66364	1.52377	14.7472	0.000122932	0.0017747
TMEM171	8.66991	0.894234	14.7394	0.000123436	0.00178092
GAPDHP21	7.14093	-2.25822	14.7384	0.000123505	0.00178092
ADH1B	-7.62801	9.29277	14.7362	0.000123651	0.00178201
HHIP	-3.50314	2.37436	14.7162	0.000124966	0.00179976
RXFP1	-6.57542	-1.91777	14.7148	0.000125064	0.00179976
ISOC1	1.47155	6.58173	14.7142	0.000125098	0.00179976
ALDH1A2	-6.60887	5.38964	14.7109	0.00012532	0.00180194
VASH1	-3.08329	2.73384	14.6889	0.00012679	0.00182203
FOXE1	9.40729	0.434746	14.6868	0.000126934	0.00182261
EGOT	2.07877	5.84786	14.6862	0.000126975	0.00182261
LINC00173	3.32975	3.44961	14.6795	0.000127422	0.00182797
SAA2	6.35712	4.69154	14.6651	0.000128401	0.00184024
AC008957.3	-7.58937	-0.56408	14.6648	0.000128423	0.00184024
STEAP3	2.60921	3.84821	14.6619	0.000128623	0.00184206
KIF21B	-4.54997	0.757826	14.6587	0.000128836	0.00184354
FAXC	4.59126	2.83319	14.6582	0.000128873	0.00184354
SAA4	5.40186	-0.37964	14.6561	0.000129018	0.00184457
KCNK17	-4.39435	2.99916	14.6531	0.000129224	0.00184646
ZNF280B	4.53913	2.23692	14.6496	0.000129463	0.00184883
ANKEF1	5.13116	2.30339	14.646	0.000129712	0.00185134
SSPN	-1.88939	5.78342	14.6448	0.00012979	0.0018514
AC090409.1	-9.01596	0.478662	14.6425	0.000129954	0.00185269
INPP1	1.50849	5.68075	14.6357	0.000130421	0.00185741
PTH1R	-7.49832	2.16472	14.6355	0.000130433	0.00185741
AC006441.4	-9.0831	0.314	14.6314	0.000130715	0.00186038
MEF2C	-2.71764	6.15229	14.6243	0.000131214	0.00186642
PRKCZ	2.79404	2.82932	14.621	0.000131438	0.00186856
NRP2	2.16333	5.64003	14.6185	0.000131615	0.00186937
AL365440.2	-6.98592	0.528425	14.6181	0.000131643	0.00186937
PRDM6	-4.43045	3.07452	14.6015	0.000132807	0.00188483
CA8	3.28515	3.88537	14.5996	0.000132944	0.0018856
ATP13A4	4.05856	1.86208	14.5981	0.000133051	0.0018856
DPYSL3	-2.0633	5.26032	14.5976	0.000133086	0.0018856
CHRDL1	-3.32857	6.81316	14.5873	0.000133811	0.0018948
SNX9	-1.44312	5.49243	14.5842	0.00013403	0.00189616
AP001207.2	8.30127	-0.818945	14.5839	0.000134057	0.00189616
RETREG1	3.23066	3.73752	14.5742	0.000134745	0.00190482
CNTNAP3P2	5.0014	2.524	14.5705	0.000135009	0.00190748
ANKRD18CP	5.85486	-0.347992	14.567	0.000135261	0.00190997
AC084819.1	4.41023	1.10332	14.5628	0.000135565	0.00191318
AOC4P	-5.27892	0.138261	14.5612	0.000135677	0.00191369
ZNF385D-AS2	-7.44413	-1.59453	14.5593	0.000135814	0.00191455
IL33	-4.06603	6.62103	14.5566	0.000136011	0.00191625
TNNT2	3.27566	4.70502	14.5537	0.000136219	0.00191811
AL138881.1	5.86482	1.34138	14.5462	0.000136765	0.00192473
EPGN	6.66684	2.62236	14.5449	0.000136855	0.00192492
DRGX	7.967	-0.592769	14.5378	0.000137375	0.00193115
LINC01725	3.62769	2.05356	14.5324	0.000137767	0.00193558
PHKA1	2.13648	4.16364	14.521	0.000138602	0.00194623
MUC20P1	3.96226	2.01804	14.5159	0.000138981	0.00195009
CYYR1	4.39345	4.18135	14.5152	0.000139032	0.00195009
PLEKHA2	-1.93254	3.88993	14.5071	0.000139631	0.0019574
NTAN1	-1.69336	5.14373	14.5028	0.00013995	0.00195978
MEGF11	3.54212	3.29395	14.5027	0.000139957	0.00195978
HSD17B14	2.44532	3.82399	14.4959	0.000140465	0.0019658
AC010931.2	-8.59894	-0.334429	14.4938	0.000140619	0.00196687
AC020571.1	-8.84482	0.601408	14.4853	0.00014126	0.00197318
ARHGEF7-AS2	-5.63971	-0.941198	14.485	0.000141277	0.00197318
RASGRP2	-6.58612	1.69904	14.4847	0.000141305	0.00197318
AL450043.1	-7.13838	-0.659693	14.4833	0.000141407	0.00197351
AL161785.1	6.3352	-0.75549	14.4687	0.000142509	0.00198779
ALDH4A1	2.03056	3.83064	14.4674	0.000142606	0.00198803
C2CD4B	4.89107	2.0506	14.4578	0.000143336	0.0019971
ITK	-7.45551	0.569026	14.4432	0.000144451	0.00201117
LSP1P4	-2.36206	4.03206	14.4425	0.000144505	0.00201117
ARHGEF5	2.28947	2.79422	14.4315	0.000145347	0.00202177
MIR5003	-6.9023	-1.4996	14.4221	0.00014608	0.00203084
UGT3A2	-7.40467	0.712866	14.4097	0.000147039	0.00204196
PRDM10	1.78537	4.61213	14.4097	0.000147042	0.00204196
AC012360.3	2.14544	3.8609	14.4067	0.000147277	0.0020441
NFKBID	3.05625	5.95456	14.4038	0.000147502	0.00204609
WSCD1	6.76262	1.95186	14.3946	0.00014823	0.00205482
MFAP2	-1.72793	5.71567	14.3937	0.000148294	0.00205482
FKBP9	-2.02901	6.71688	14.3917	0.000148456	0.00205593
ANTXR1	-1.59655	7.09219	14.3732	0.000149918	0.00207504
AC027763.2	6.12977	-0.752482	14.3719	0.000150028	0.00207509
SLC7A7	-2.64087	3.95255	14.3711	0.000150087	0.00207509
AC025280.2	-9.59078	4.3892	14.3669	0.000150422	0.00207858
ATAT1	1.4474	4.53155	14.3466	0.000152054	0.00209997
EARS2	1.24601	5.85645	14.3316	0.000153268	0.00211558
LIN7A	-2.68357	3.51494	14.3271	0.000153638	0.00211952
LINC01568	-7.31009	-1.18695	14.3207	0.000154161	0.00212558
GABRD	-6.33826	1.75346	14.3081	0.000155192	0.00213846
DACT3	-2.84288	2.22268	14.3073	0.000155265	0.00213846
TDRP	2.1939	4.0275	14.3018	0.000155717	0.00214352
IL31RA	4.36364	3.76596	14.2971	0.000156105	0.00214768
OSBPL3	2.2677	4.66126	14.2941	0.000156357	0.00214997
CEP126	-2.1814	4.72686	14.2858	0.000157044	0.00215824
AC124248.1	8.92756	-0.180656	14.2718	0.000158214	0.00217314
HSPB6	-6.82181	2.48029	14.2688	0.000158466	0.00217541
ADM	-2.48409	8.1902	14.2629	0.000158968	0.00218111
CTNNA3	-5.74196	2.69411	14.247	0.000160314	0.00219837
CD300E	8.72385	0.342655	14.2456	0.000160434	0.00219883
MYH14	4.84118	1.69793	14.2429	0.000160669	0.00220086
MIR3142HG	-5.51073	0.171174	14.2389	0.000161005	0.00220367
AC116351.2	-8.38301	-0.588006	14.2384	0.00016105	0.00220367
ADAD1	8.98311	3.20543	14.2372	0.000161154	0.00220389
ADGRA2	-5.05234	3.98509	14.2346	0.000161373	0.00220472
MEDAG	-6.52492	3.6812	14.2344	0.000161389	0.00220472
AC113167.1	-7.67447	-1.40015	14.2317	0.000161628	0.00220678
HMCN1	-2.91748	4.63782	14.2258	0.000162136	0.00221225
ADGRE2	-5.24644	0.617937	14.2242	0.000162271	0.00221225
VWFP1	7.18006	-0.3814	14.2239	0.000162292	0.00221225
C6orf141	7.42984	0.756545	14.2198	0.000162649	0.00221592
KCND2	-3.61872	2.08947	14.2145	0.000163111	0.00222101
P4HB	-1.65387	8.44256	14.2095	0.000163541	0.00222566
KRT9	7.93243	-0.632424	14.2004	0.000164334	0.00223525
HSPB2	-3.30675	1.01101	14.1963	0.000164696	0.00223896
C10orf113	7.63421	0.114968	14.1924	0.000165034	0.00224234
LINC02301	5.90562	0.0542995	14.1905	0.000165198	0.00224336
TMEM190	6.71977	-1.33598	14.1825	0.000165909	0.00225181
IFITM1	-1.70302	9.53889	14.1758	0.000166495	0.00225854
TRIB1	2.33236	6.84172	14.1699	0.000167019	0.00226431
AC025035.1	-8.50813	-0.133403	14.1683	0.000167161	0.00226431
SELENBP1	-3.25101	7.90428	14.168	0.00016719	0.00226431
TNFRSF1A	-1.30352	6.35759	14.165	0.000167459	0.00226619
CSAG1	-7.60271	-0.143987	14.1644	0.000167509	0.00226619
PLXNC1	-4.24611	4.51686	14.1572	0.000168149	0.00227362
SPX	3.13247	3.37518	14.1544	0.0001684	0.0022758
IGFBP4	-2.33784	7.15455	14.1511	0.000168702	0.00227766
FAM241B	5.22873	3.19538	14.1494	0.000168853	0.00227766
DNAI1	5.59325	3.19022	14.1494	0.000168853	0.00227766
POU4F1	9.03507	2.1801	14.1489	0.0001689	0.00227766
AC141557.1	4.82852	0.494942	14.1445	0.000169287	0.00228166
AC016877.1	-5.07451	-1.38758	14.1428	0.000169443	0.00228255
GSE1	1.98664	5.71243	14.1355	0.000170106	0.00229024
ASPH	-1.32039	7.04391	14.1193	0.000171577	0.00230882
AC026904.3	-4.83276	-0.635528	14.117	0.000171782	0.00231034
KCNA10	9.13602	0.710728	14.113	0.000172147	0.00231402
KIRREL1	-1.92864	5.71861	14.1015	0.000173208	0.00232703
VPS13A	1.42436	5.06996	14.0993	0.000173406	0.00232845
LINC01033	6.23999	-0.90779	14.0892	0.000174345	0.00233721
MAB21L1	-4.86743	4.91403	14.0889	0.000174371	0.00233721
ACP6	1.90981	4.91616	14.0887	0.000174392	0.00233721
FLRT3	2.53385	6.57183	14.0882	0.00017443	0.00233721
AC092611.3	4.66179	0.835806	14.0677	0.000176349	0.00236167
STRCP1	6.51504	4.59379	14.0488	0.000178123	0.00238416
RPLP0P2	-5.21918	2.41184	14.0442	0.000178562	0.00238877
SAMHD1	-1.78842	6.80077	14.0426	0.000178718	0.00238959
LPIN1	1.75349	7.50183	14.0341	0.000179523	0.00239811
KCTD1	2.58934	3.77651	14.0339	0.000179546	0.00239811
CYP2J2	9.25366	0.207222	14.0279	0.000180113	0.00240441
ASTN1	-5.79026	2.81351	14.0239	0.0001805	0.00240829
IGHV1-3	-8.31562	0.367708	14.0209	0.000180791	0.00240991
AC007785.2	6.14247	-1.37726	14.0207	0.000180813	0.00240991
WNT4	5.90713	1.28866	14.007	0.000182134	0.00242623
HMGB3	2.14946	3.83878	14.0029	0.00018253	0.00243023
AL079303.1	3.72159	3.55241	14.0008	0.000182734	0.00243165
AC092171.5	3.48091	2.73559	13.9843	0.000184347	0.00245105
FNDC1	-7.3343	4.24633	13.9839	0.000184386	0.00245105
ANKRD20A8P	9.01375	0.138136	13.982	0.000184573	0.00245224
TMPRSS6	5.52052	5.09178	13.9789	0.000184872	0.00245492
RPS21	1.39178	5.61306	13.9718	0.000185568	0.00246287
CNTNAP3	5.59407	3.42145	13.9617	0.000186574	0.00247491
CNRIP1	-2.26649	5.43097	13.9536	0.000187377	0.00248424
GALNT15	2.32261	5.82089	13.9489	0.00018785	0.00248749
FGD5	-5.43246	3.93199	13.9486	0.000187876	0.00248749
AC016877.2	-8.61583	-0.830903	13.9482	0.000187918	0.00248749
GDF6	-4.68019	0.423643	13.9436	0.000188383	0.00249233
PLPP7	-4.2476	3.43932	13.9422	0.000188519	0.00249283
AC092542.1	-8.69719	-0.193886	13.939	0.000188838	0.00249574
CACNG5	8.7667	-0.833318	13.9342	0.000189317	0.00250047
ACTA2-AS1	-3.52688	3.73137	13.9335	0.000189395	0.00250047
SLC29A1	-4.28084	7.07139	13.931	0.000189649	0.00250251
PRSS36	2.73662	3.33898	13.926	0.000190155	0.00250767
MILR1	-3.4834	2.90875	13.9251	0.000190239	0.00250767
UBAC1	1.5624	5.60525	13.9181	0.000190953	0.00251577
AL139339.1	-3.66262	0.503739	13.9116	0.000191609	0.00252308
ARHGEF10L	-1.87578	4.93676	13.8971	0.000193095	0.00254132
SSR2	-1.22109	7.41073	13.8933	0.000193492	0.00254521
MFSD6L	9.58566	-0.201849	13.8847	0.000194371	0.00255544
FLNB	1.3369	7.52877	13.8836	0.000194483	0.00255559
HSPA7	-3.20936	6.75443	13.8662	0.000196299	0.0025781
AC005358.1	-6.52731	-1.62304	13.859	0.000197054	0.00258563
ZNF704	-1.61282	4.54442	13.8587	0.000197077	0.00258563
CA13	2.66643	3.71014	13.8577	0.000197187	0.00258572
TOX3	5.28429	2.51699	13.8528	0.000197706	0.00259118
KIAA0040	-2.69447	6.5344	13.8487	0.000198135	0.00259544
BBOX1	5.03473	1.3951	13.8471	0.000198302	0.00259629
BDH2	-1.38358	7.43444	13.8386	0.000199202	0.00260671
MTHFD1P1	5.57295	2.03367	13.8288	0.000200238	0.00261891
RCVRN	-5.79068	-1.24716	13.8227	0.00020089	0.00262607
SCARA3	1.47188	6.81229	13.8199	0.000201193	0.00262866
SCEL	8.10667	0.193198	13.8152	0.000201697	0.00263389
AC055874.1	7.20342	0.596841	13.812	0.000202042	0.00263582
WRNIP1	1.62344	4.53801	13.8119	0.000202055	0.00263582
MMP11	-3.51771	4.9951	13.7983	0.00020352	0.00265329
PLAC8	2.97853	2.2304	13.7975	0.000203605	0.00265329
FRAS1	1.81631	4.81334	13.7911	0.0002043	0.00266097
C5orf58	-5.89286	-0.611254	13.7829	0.0002052	0.00267131
CX3CL1	-3.86891	3.81012	13.7788	0.000205646	0.00267522
TIMM8AP1	-8.14314	-1.05951	13.7782	0.000205712	0.00267522
B4GALNT4	3.44428	2.8788	13.7652	0.000207142	0.00269174
AL646090.2	-9.04439	-0.313864	13.7647	0.000207197	0.00269174
FOXP2	-7.19242	3.36978	13.7551	0.000208251	0.00270405
AC093458.2	8.43242	-0.162484	13.7467	0.000209183	0.00271425
AC008448.1	-5.99136	-1.55096	13.7461	0.000209253	0.00271425
TNNC1	3.07602	3.76905	13.7438	0.000209514	0.00271541
GRID1	-4.67734	4.22185	13.7434	0.000209558	0.00271541
HOXA5	-6.09556	1.10801	13.7401	0.000209924	0.00271875
CYGB	-3.60828	2.89414	13.7245	0.00021168	0.00274002
PXK	-1.4587	5.65392	13.7235	0.000211784	0.00274002
SMIM10	-2.26834	3.84358	13.7222	0.000211939	0.00274063
KIF26B-AS1	6.56066	-1.45978	13.7157	0.000212673	0.00274871
AP000997.3	7.63479	-1.87927	13.7142	0.000212836	0.0027494
LONRF3	-4.62719	3.08938	13.709	0.000213427	0.00275562
TCN2	-2.98608	4.70333	13.708	0.000213542	0.00275568
PAK5	5.7248	2.40509	13.7047	0.000213923	0.00275919
C11orf24	-1.37436	5.21283	13.6819	0.000216534	0.00279019
DNAH6	5.01509	2.72524	13.6818	0.000216548	0.00279019
AC013640.1	7.42944	-2.07595	13.6777	0.000217019	0.00279483
BX276092.7	7.25903	0.840445	13.6745	0.000217385	0.00279811
AC243960.3	-7.70057	-1.04365	13.6696	0.000217959	0.00280407
DEFB1	9.12542	-0.435048	13.6656	0.000218417	0.00280852
MFNG	4.5395	4.26047	13.6621	0.000218827	0.00281236
AADACL2	-6.74455	1.41626	13.6525	0.000219952	0.00282538
FAM83H	4.23106	1.53538	13.6492	0.000220334	0.00282884
PRICKLE2	-2.35496	5.16721	13.64	0.000221417	0.00284129
NMUR1	-6.06775	1.41274	13.6339	0.000222135	0.00284906
MYO1C	-1.36223	7.20525	13.6275	0.000222899	0.00285613
BMP7	2.43901	3.86611	13.6274	0.000222913	0.00285613
USH2A	5.26661	3.9108	13.6221	0.000223533	0.00286261
NBPF15	-1.43463	4.59052	13.6169	0.000224157	0.00286915
KRT16P6	-3.49632	1.96616	13.6121	0.000224738	0.00287512
LPAR3	11.4548	1.87637	13.6079	0.000225235	0.00288002
ERICH3	3.82332	3.15367	13.605	0.00022558	0.00288153
SIL1	-1.20282	5.92726	13.605	0.000225583	0.00288153
ZNF692	1.1022	6.14801	13.5967	0.000226582	0.00289283
POU2F2	3.88111	1.29533	13.5929	0.000227046	0.00289729
GNG2	-3.33476	5.61202	13.5829	0.000228253	0.00291121
LIX1L	-1.66545	4.88011	13.5757	0.000229137	0.002921
BMP2	-4.1884	2.91927	13.571	0.00022971	0.00292682
IL22RA2	5.81188	-1.81777	13.542	0.000233284	0.00297087
IGFALS	5.08652	2.40291	13.5226	0.000235712	0.00300026
PKP3	4.32559	3.25944	13.5165	0.000236475	0.00300846
TRBV6-5	-5.93139	-1.56392	13.5032	0.000238154	0.00302829
KRT31	5.82507	3.75732	13.4963	0.000239032	0.00303792
GOLGA8B	2.22116	5.7122	13.4893	0.000239932	0.00304584
SLC44A3	2.42005	3.34127	13.4886	0.000240014	0.00304584
SESTD1	-1.93248	4.96355	13.4886	0.000240018	0.00304584
CAV2	-1.55908	6.01205	13.4862	0.000240324	0.00304818
IGLV3-19	-12.4522	2.57735	13.4771	0.000241494	0.00306148
LDHAL6EP	8.36073	-0.342237	13.4708	0.000242304	0.0030702
ZNF98	-7.83266	-0.795854	13.4687	0.000242577	0.00307065
ADAMTSL4	-2.42773	3.82381	13.4686	0.000242583	0.00307065
CAMK2D	-1.37038	6.53297	13.4672	0.000242766	0.00307141
SMIM5	2.77594	3.86188	13.449	0.000245138	0.00309986
MT1A	-6.18441	4.65873	13.4428	0.000245943	0.00310849
ANKRD55	3.26928	2.69893	13.4408	0.000246206	0.00311025
FLOT2	1.35559	6.59853	13.4257	0.000248206	0.00313269
KCNJ15	3.31399	3.69849	13.4255	0.000248231	0.00313269
AC023421.1	6.78203	-2.48747	13.4226	0.000248607	0.00313586
ATP1B3	-1.65343	6.29482	13.4199	0.000248965	0.00313881
OR52U1P	-5.67624	-0.998593	13.4185	0.000249155	0.00313962
TRIT1	1.48739	4.56072	13.4155	0.000249555	0.0031431
[truncated: 23,178 more rows]

## Sheet: Epcam+ DS - Epcam- DS
Gene	logFC	logCPM	LR	PValue	FDR
EPHA3	-11.2263	5.25252	178.299	1.1398e-40	2.86968e-36
ST3GAL4	-6.26094	5.11013	171.249	3.94744e-39	4.96924e-35
ADH1C	-11.257	4.47098	170.405	6.03555e-39	5.06524e-35
RCN3	-5.3692	7.00438	169.77	8.30783e-39	5.22916e-35
APCDD1	-8.95669	4.64293	166.987	3.36647e-38	1.69515e-34
CCL8	-11.0123	4.39463	152.6	4.68541e-35	1.96607e-31
LINC02381	-10.5101	4.11605	151.719	7.29837e-35	2.62502e-31
CD248	-9.37253	6.1875	134.371	4.53251e-31	1.42644e-27
CMKLR1	-9.68128	4.1613	132.911	9.45653e-31	2.64541e-27
THBS2	-5.01333	7.87784	122.223	2.0631e-28	5.19426e-25
COL14A1	-5.63031	7.59725	115.734	5.43639e-27	1.24429e-23
IGF2	-5.88154	6.36424	113.891	1.37652e-26	2.88805e-23
TMEM273	-10.869	3.77421	113.622	1.57683e-26	3.05384e-23
CLEC14A	-11.8645	6.44627	109.956	1.00172e-25	1.80146e-22
FAM198B	-10.6642	5.66439	108.847	1.75325e-25	2.94277e-22
SUSD5	-12.142	5.25488	108.422	2.17244e-25	3.41846e-22
PPIC	-3.71687	6.79452	106.38	6.08783e-25	9.01607e-22
KRT15	8.53964	8.28286	106.162	6.79628e-25	9.50611e-22
P2RX7	-8.73329	3.87231	104.254	1.77935e-24	2.35783e-21
MRC2	-5.52585	5.02419	100.835	9.99843e-24	1.25865e-20
GPR20	-10.321	4.40914	98.1713	3.83711e-23	4.4678e-20
OR51E1	-13.0394	3.99895	98.1371	3.90403e-23	4.4678e-20
BMP5	-10.2943	3.56812	97.9614	4.2661e-23	4.66989e-20
ELN	-4.82256	6.11248	97.5709	5.19633e-23	5.45116e-20
PABPC5	-11.3503	2.59128	96.8742	7.38732e-23	7.43962e-20
F10	-5.67116	7.24768	96.2572	1.0089e-22	9.76964e-20
PDGFD	-9.85051	7.42793	95.8477	1.24068e-22	1.15691e-19
CALHM2	-4.52303	6.59763	95.4101	1.54763e-22	1.39159e-19
CERCAM	-4.59998	6.28107	95.029	1.87618e-22	1.62885e-19
KCNJ8	-12.7313	5.64612	92.0158	8.59861e-22	7.21624e-19
LPL	-13.8361	4.95701	91.435	1.15319e-21	9.36576e-19
AGTR2	-12.8218	4.03997	91.2125	1.29042e-21	1.01528e-18
OLFML3	-4.95467	8.0444	90.0519	2.31991e-21	1.76995e-18
RFTN1	-3.76737	5.19239	89.8862	2.52256e-21	1.86796e-18
RASSF6	4.5685	4.84482	88.2043	5.90324e-21	4.24645e-18
PPARG	-11.0536	3.759	87.2461	9.58224e-21	6.70145e-18
AC004233.2	6.45816	4.9053	86.5437	1.3668e-20	9.30053e-18
C1QTNF1	-7.7643	4.1535	86.4672	1.42075e-20	9.41319e-18
GSAP	4.53914	6.039	82.9251	8.52222e-20	5.50164e-17
OLFML2A	-4.64509	6.07948	82.8669	8.77686e-20	5.52438e-17
COL6A3	-4.27836	10.3581	82.7357	9.37933e-20	5.75959e-17
PROS1	-6.15429	6.3961	82.0833	1.30471e-19	7.82111e-17
PCOLCE	-5.79561	8.98007	81.8689	1.4542e-19	8.51449e-17
PDGFRL	-6.01578	8.0652	81.2499	1.98904e-19	1.13814e-16
LHFPL6	-4.68703	9.72201	80.4808	2.93538e-19	1.64231e-16
COL5A2	-3.46194	8.2392	80.168	3.43885e-19	1.88217e-16
ADAMTS2	-8.02741	5.73602	79.9859	3.77089e-19	2.01999e-16
SPARCL1	-5.83708	10.9221	79.1827	5.66246e-19	2.97008e-16
DCN	-5.25764	12.3273	78.0994	9.79815e-19	5.03445e-16
CARD6	-11.393	2.28065	76.7968	1.89484e-18	9.54126e-16
SASH1	-3.48553	6.71401	76.507	2.19434e-18	1.08327e-15
RUBCNL	4.13864	5.65896	75.3451	3.95223e-18	1.91356e-15
H19	-4.65847	5.51242	75.2313	4.18675e-18	1.98887e-15
EPCAM	6.35802	6.19136	75.0711	4.54072e-18	2.11707e-15
FSTL1	-4.26815	10.5852	74.5976	5.77125e-18	2.64187e-15
S100A4	-4.49756	8.57089	74.4885	6.09923e-18	2.74215e-15
PRCP	-2.93925	6.89203	74.3356	6.59048e-18	2.91103e-15
SYK	5.16505	6.44601	73.3273	1.0984e-17	4.768e-15
SERPING1	-3.65305	10.4075	73.0999	1.23252e-17	5.2595e-15
AL390719.2	11.6486	2.3759	72.7941	1.43904e-17	5.97351e-15
MFAP4	-3.73238	10.3753	72.7829	1.44729e-17	5.97351e-15
SYNE4	5.37598	5.13437	72.6452	1.55181e-17	6.30162e-15
PTN	-4.45713	8.64146	71.7416	2.453e-17	9.80306e-15
PLN	-9.44985	6.26203	71.7059	2.4979e-17	9.8265e-15
PCDH18	-4.47977	7.19563	71.5376	2.72029e-17	1.05367e-14
AGTR1	-10.6566	4.48711	71.3825	2.94274e-17	1.12256e-14
FAAH2	6.36163	5.12482	70.815	3.92342e-17	1.47433e-14
FGL2	-5.0548	6.43839	70.4093	4.81915e-17	1.78429e-14
ADCY3	-4.50437	4.38488	70.232	5.27232e-17	1.92379e-14
MXRA5	-4.86095	8.17581	69.8387	6.43579e-17	2.31477e-14
RET	-8.7178	5.25433	68.7479	1.1189e-16	3.96768e-14
RECK	-6.26356	6.21201	68.6741	1.16154e-16	4.0617e-14
PLEKHH1	4.13319	4.0016	67.8255	1.78622e-16	6.16049e-14
CXCL12	-3.35483	8.90102	67.4529	2.15776e-16	7.34134e-14
TIMP2	-4.13765	7.09512	67.3506	2.27269e-16	7.62928e-14
FGF10	-9.759	4.44011	66.9477	2.78803e-16	9.23609e-14
HMGCLL1	-9.1673	4.51594	66.6722	3.20632e-16	1.04838e-13
VAMP8	3.09207	5.98271	66.6075	3.31317e-16	1.06943e-13
MYLK	-5.15091	7.93054	65.6403	5.41215e-16	1.72483e-13
GABRP	10.3396	3.6241	65.2588	6.56787e-16	2.06699e-13
TLR4	-10.4825	3.20587	65.1575	6.91456e-16	2.14923e-13
SYT8	11.7421	2.83929	65.0033	7.4771e-16	2.29574e-13
KLK11	7.07042	3.42028	64.9434	7.70792e-16	2.3381e-13
KRT6C	12.5	2.85306	64.0295	1.22573e-15	3.67382e-13
OR51E2	-11.556	2.59023	62.7076	2.39791e-15	7.1026e-13
LMO7	3.5856	5.38915	62.3366	2.89498e-15	8.47523e-13
HSD11B1	-13.153	4.14625	61.999	3.43637e-15	9.94454e-13
AP003498.2	8.52252	3.81675	61.792	3.81719e-15	1.09211e-12
SLC17A5	-2.96733	5.14812	61.5487	4.31938e-15	1.2219e-12
FILIP1	-3.05034	6.34726	61.4497	4.54201e-15	1.2706e-12
PRELP	-5.85758	8.33635	61.3691	4.73179e-15	1.30914e-12
RAMP3	-13.3975	3.89206	61.0683	5.51297e-15	1.5087e-12
LAMP5	-8.01672	4.43246	60.2417	8.38965e-15	2.27125e-12
TMEM132C	-7.34891	4.26632	59.9573	9.694e-15	2.59644e-12
LLGL2	5.76071	3.89706	59.6541	1.13086e-14	2.99702e-12
CCDC102B	-3.67276	6.01246	58.9699	1.60103e-14	4.19888e-12
ANXA8L1	7.60049	3.74653	58.9308	1.6332e-14	4.23907e-12
PLEK2	4.53033	5.10905	58.4834	2.05009e-14	5.26684e-12
GNG12	-2.75212	7.18517	58.4163	2.12121e-14	5.39452e-12
KRT6A	6.97688	6.43492	58.212	2.35342e-14	5.92519e-12
PLPP1	-3.26532	6.39801	58.1346	2.44786e-14	6.10196e-12
AC245041.2	6.59955	4.18859	58.1151	2.47223e-14	6.1023e-12
ENG	-3.8935	6.40218	58.0087	2.60955e-14	6.37871e-12
TMEM176B	-3.74242	6.45637	57.8079	2.89013e-14	6.99661e-12
SLCO1C1	-11.2978	2.31921	57.5264	3.33472e-14	7.99603e-12
DENND2D	4.79119	4.08273	57.4281	3.50562e-14	8.3265e-12
NTRK2	-3.65024	8.50843	57.4028	3.55108e-14	8.35567e-12
SNTG1	6.61954	4.95072	56.4198	5.85381e-14	1.36464e-11
GPX3	-4.76591	8.10972	56.2814	6.28052e-14	1.45068e-11
RASL11A	-3.78977	4.93907	55.5119	9.28931e-14	2.12615e-11
GDF10	-10.9158	1.92885	55.1824	1.09845e-13	2.4874e-11
PLAGL1	-4.1198	7.06683	55.1681	1.10652e-13	2.4874e-11
S100A14	5.05374	6.31586	54.9567	1.23213e-13	2.74525e-11
PLAC9	-6.8418	7.20661	54.8342	1.31139e-13	2.89622e-11
SLC16A4	-2.95399	4.32468	54.6044	1.47409e-13	3.22723e-11
BEX2	3.39433	5.3565	54.3778	1.65421e-13	3.56731e-11
TACSTD2	7.59938	6.31732	54.3736	1.65776e-13	3.56731e-11
MYH11	-5.3835	8.26047	54.2947	1.72562e-13	3.68186e-11
LUZP2	-10.6042	1.67223	54.0806	1.92436e-13	4.07139e-11
SPON2	-4.18423	6.32005	53.9701	2.03568e-13	4.27103e-11
KRT38	11.2559	1.98928	53.8989	2.11079e-13	4.39201e-11
NID1	-5.29214	7.50216	53.4393	2.66708e-13	5.50402e-11
ADGRE5	-2.73333	6.21347	52.7672	3.75518e-13	7.68652e-11
NPR1	-10.743	3.38393	52.4193	4.48304e-13	9.10238e-11
KRT16	6.36984	4.34279	52.2352	4.92357e-13	9.91687e-11
ARHGEF28	3.11795	5.59194	52.0891	5.30386e-13	1.0598e-10
CRTAP	-2.54349	7.68009	51.9572	5.67239e-13	1.12452e-10
LAMC1	-2.99172	8.02215	51.8757	5.91291e-13	1.16304e-10
AOC3	-7.84168	5.92317	51.4677	7.27861e-13	1.42057e-10
MAN1C1	-4.58652	4.34225	51.4341	7.40408e-13	1.43394e-10
GSN	-3.99586	11.5677	51.3322	7.7987e-13	1.49884e-10
SMIM3	-3.50537	5.88939	51.1824	8.41686e-13	1.60539e-10
DLX1	-7.95663	2.19562	51.0775	8.87882e-13	1.68077e-10
MYOCD	-9.99645	3.83667	51.0605	8.9564e-13	1.6828e-10
DIO2	-6.71698	5.59086	51.037	9.06401e-13	1.6904e-10
OSR2	-5.13366	7.45858	50.9774	9.34352e-13	1.72972e-10
COL3A1	-5.86285	13.0753	50.8052	1.02003e-12	1.87454e-10
MGP	-5.89169	10.7647	50.7606	1.04349e-12	1.90376e-10
PRSS8	4.8771	5.48088	50.7326	1.05846e-12	1.91719e-10
NR2F2-AS1	-3.83327	5.37889	50.5013	1.19084e-12	2.14156e-10
KRT13	7.34289	6.38944	50.1917	1.39437e-12	2.48978e-10
BRINP3	-9.72039	2.98063	50.105	1.45739e-12	2.58399e-10
ITM2A	-5.82773	8.26967	50.0895	1.4689e-12	2.58619e-10
CXADR	4.46635	5.56799	50.0695	1.48396e-12	2.59456e-10
NEDD4L	4.59193	5.58704	50.0273	1.51624e-12	2.63272e-10
CRB3	8.45348	2.18758	49.8063	1.69695e-12	2.9263e-10
S100A6	-3.1337	9.01846	49.7669	1.73143e-12	2.96545e-10
WDR86-AS1	-10.6101	0.997812	49.5819	1.90264e-12	3.23668e-10
C1QTNF7	-8.53123	4.90261	49.5396	1.94411e-12	3.28502e-10
ADGRV1	4.53778	4.99936	49.2109	2.2987e-12	3.8583e-10
AC003991.1	-10.4035	2.05194	49.1458	2.37629e-12	3.96212e-10
LVRN	-13.2408	4.33147	48.989	2.57399e-12	4.26351e-10
RAB25	5.78016	4.18671	48.9649	2.60584e-12	4.28806e-10
COL1A1	-5.42169	10.9932	48.9097	2.68019e-12	4.38177e-10
CD44	-3.27941	7.79938	48.8779	2.72396e-12	4.42459e-10
LINC00517	-10.9432	1.64583	48.5076	3.29017e-12	5.31004e-10
TIMP4	-8.41891	3.95694	48.2628	3.72763e-12	5.97774e-10
PQLC3	-2.41477	6.25356	48.2429	3.76567e-12	5.99888e-10
GRHL2	6.15425	4.35418	48.231	3.78846e-12	5.99888e-10
AP1G2	2.1415	6.60456	48.1144	4.02056e-12	6.32661e-10
CPAMD8	3.87366	3.95642	47.9526	4.36644e-12	6.79649e-10
TXNIP	-3.60926	10.4748	47.9496	4.37316e-12	6.79649e-10
KCNMB1	-8.35845	5.00478	47.8931	4.50094e-12	6.95216e-10
RGS11	-6.62196	3.64519	47.7851	4.756e-12	7.30133e-10
CCDC80	-4.6973	9.05645	47.7371	4.87391e-12	7.42042e-10
SCN3B	7.98622	2.12704	47.7296	4.89252e-12	7.42042e-10
SPRY4	-4.00781	4.92421	47.6514	5.09169e-12	7.63989e-10
ASB13	-2.83808	5.78223	47.649	5.09791e-12	7.63989e-10
ANTXR2	-4.02583	6.24562	47.4802	5.55626e-12	8.27751e-10
LINC00511	4.18073	6.40159	47.3549	5.92288e-12	8.77179e-10
MCTP2	4.13744	4.98079	47.1509	6.57278e-12	9.65307e-10
ALPK2	4.88971	5.97504	47.1444	6.59462e-12	9.65307e-10
CDO1	-9.07765	5.41151	47.0394	6.95737e-12	1.01252e-09
PLBD1	-3.19242	5.84657	46.9412	7.31474e-12	1.05841e-09
PATJ	4.08852	6.50438	46.9212	7.38974e-12	1.06315e-09
TRIM29	4.84943	6.45195	46.829	7.7457e-12	1.10803e-09
ADAP2	-8.9751	3.9899	46.6447	8.50981e-12	1.21046e-09
GREM2	-11.5321	2.31799	46.5238	9.05106e-12	1.28022e-09
RGS5	-8.11734	10.2598	46.5016	9.15428e-12	1.28523e-09
IQCA1	3.92535	6.04581	46.4943	9.18861e-12	1.28523e-09
TCF23	-10.7917	1.90185	46.1501	1.09529e-11	1.52355e-09
RNA5SP151	3.5564	5.4592	46.055	1.14979e-11	1.59057e-09
PODN	-6.99447	8.52308	45.9863	1.19085e-11	1.63837e-09
AP1M2	8.37093	3.82928	45.7974	1.31136e-11	1.79436e-09
HSBP1L1	3.3162	4.40286	45.7427	1.34849e-11	1.82567e-09
A2M	-8.44033	9.31264	45.7424	1.34875e-11	1.82567e-09
TXNDC15	-2.57885	6.10664	45.6112	1.44212e-11	1.94162e-09
MFAP2	-3.26241	5.71567	45.5391	1.49623e-11	2.00375e-09
PTGS1	-7.43206	4.62738	45.505	1.52252e-11	2.02818e-09
PRRX1	-2.13491	7.10151	45.397	1.60881e-11	2.12223e-09
ASCL1	6.25275	5.09797	45.3956	1.60998e-11	2.12223e-09
CTSK	-4.93564	8.75898	45.3853	1.61843e-11	2.12225e-09
DLC1	-3.66612	7.58125	45.3598	1.63964e-11	2.13892e-09
ARHGEF6	-4.13815	4.9667	45.1361	1.83801e-11	2.38534e-09
TGFB3	-2.56665	7.47885	45.0838	1.88785e-11	2.42906e-09
CDH11	-3.37021	6.72745	45.0805	1.891e-11	2.42906e-09
CCL13	-11.0456	2.08056	45.0673	1.90374e-11	2.43302e-09
ITIH3	-11.159	2.44112	44.9382	2.03351e-11	2.58574e-09
GPC3	-4.53368	9.16066	44.8784	2.09662e-11	2.65259e-09
GLRA4	10.6602	1.53248	44.8644	2.1116e-11	2.65819e-09
CFH	-3.61531	8.5037	44.5769	2.44561e-11	3.06334e-09
ANXA8	5.87773	3.47322	44.5609	2.46563e-11	3.07313e-09
FAP	-7.68905	4.98229	44.5329	2.50117e-11	3.10207e-09
HLA-DRB1	3.43421	7.59367	44.3633	2.72759e-11	3.36631e-09
FAM110B	-3.0921	5.54813	44.3316	2.77202e-11	3.40444e-09
F11R	3.09172	5.04252	44.3188	2.79028e-11	3.41024e-09
LUM	-7.46488	10.8323	44.2323	2.91625e-11	3.54697e-09
ACKR3	-3.87699	7.8898	43.9976	3.28785e-11	3.97973e-09
IL23A	5.71681	5.93118	43.9705	3.33357e-11	4.01576e-09
ST14	5.72183	4.87054	43.9084	3.44104e-11	4.12548e-09
NPTN	-2.12486	6.74411	43.8476	3.54963e-11	4.2355e-09
KIAA1522	3.85126	4.98214	43.7689	3.69539e-11	4.38862e-09
SELENOP	-3.72764	7.17043	43.7102	3.8078e-11	4.50089e-09
ICA1	4.73259	5.41705	43.6726	3.88178e-11	4.56689e-09
ATOH1	10.7589	3.90791	43.6529	3.92096e-11	4.59154e-09
RRN3P2	-8.12384	1.28372	43.6262	3.97487e-11	4.63312e-09
LSP1	-3.69766	7.37702	43.5348	4.16485e-11	4.83219e-09
CDX1	-8.71813	1.06551	43.5214	4.19355e-11	4.84316e-09
SPINT1-AS1	5.02325	3.03767	43.483	4.27665e-11	4.90571e-09
FBLN2	-6.12317	9.28552	43.4784	4.28668e-11	4.90571e-09
CD300A	-11.5511	1.70195	43.4457	4.35883e-11	4.96571e-09
HHIP	-7.36132	2.37436	43.3818	4.50355e-11	5.10747e-09
HSD17B11	-4.61906	5.37318	43.2638	4.78364e-11	5.37681e-09
LTBP4	-3.43051	8.27505	43.2637	4.78375e-11	5.37681e-09
MMP27	-10.8549	2.2077	43.0751	5.26787e-11	5.89463e-09
MAGI1	3.15469	5.86579	43.0647	5.29587e-11	5.89974e-09
ARHGDIB	-3.86113	6.29848	42.982	5.52458e-11	6.12742e-09
PLAT	-4.1564	7.47687	42.8232	5.99168e-11	6.58418e-09
GPRIN3	-8.64085	2.06636	42.8219	5.99576e-11	6.58418e-09
ENPEP	-3.27076	6.67707	42.8157	6.01486e-11	6.58418e-09
TBX2	-8.51719	3.70223	42.7498	6.22089e-11	6.76843e-09
MST1R	2.89406	5.66001	42.7447	6.23695e-11	6.76843e-09
AC011239.2	-10.8027	1.48121	42.7015	6.3763e-11	6.88996e-09
SLC2A3	-5.75422	8.8219	42.6182	6.65374e-11	7.13778e-09
EDN2	10.1441	1.25416	42.6157	6.66235e-11	7.13778e-09
HOOK2	2.4415	6.80281	42.5342	6.94574e-11	7.40987e-09
HRH2	-12.1975	3.76817	42.5141	7.01735e-11	7.45468e-09
CLIC3	3.33558	4.41167	42.335	7.69052e-11	8.12434e-09
AC019270.1	-8.08656	1.48953	42.3294	7.71226e-11	8.12434e-09
CCDC36	-6.31067	3.01945	42.2607	7.98803e-11	8.37977e-09
MYO5C	5.10583	3.95075	42.2397	8.07423e-11	8.42056e-09
TMEM159	-2.46922	5.36758	42.235	8.09379e-11	8.42056e-09
BAIAP2L1	4.02796	3.83718	42.2226	8.14516e-11	8.43912e-09
CNTNAP2	3.0932	5.73014	42.1834	8.31029e-11	8.57493e-09
ARRB1	-6.90446	3.32215	42.127	8.55322e-11	8.78957e-09
LIMS2	-6.04062	4.20706	42.1046	8.65177e-11	8.8547e-09
LAMB2	-2.37883	9.11458	42.0654	8.82697e-11	8.99744e-09
WNT2	-10.7392	3.09388	42.0551	8.87366e-11	8.99775e-09
LTB4R	3.52385	4.26095	42.0496	8.89876e-11	8.99775e-09
HHIP-AS1	-9.84152	1.10075	41.9729	9.25494e-11	9.32046e-09
GPX8	-2.88526	5.4487	41.8166	1.0025e-10	1.00552e-08
AC104971.1	11.3887	2.08754	41.8089	1.00644e-10	1.00552e-08
SLC34A2	11.283	2.3739	41.7232	1.05152e-10	1.04641e-08
FAM198B-AS1	-9.84784	2.94633	41.7102	1.05853e-10	1.04924e-08
LCK	-11.139	3.2687	41.6618	1.08507e-10	1.07133e-08
AC091182.1	-4.33005	4.56007	41.624	1.10626e-10	1.08798e-08
TNXB	-4.83692	7.32705	41.5509	1.14842e-10	1.12505e-08
CRISPLD2	-4.60131	8.55581	41.5364	1.15695e-10	1.12901e-08
DLK2	5.42555	5.40826	41.4357	1.21812e-10	1.18412e-08
GNG8	9.76012	3.42496	41.3181	1.29364e-10	1.2527e-08
ESRP1	4.52834	3.81711	41.3005	1.30533e-10	1.25917e-08
SMOC2	-6.631	9.57758	41.1167	1.43406e-10	1.37807e-08
ZNF827	2.22421	5.33785	41.0269	1.50151e-10	1.43739e-08
B3GALT5	5.17546	3.44238	40.9399	1.5698e-10	1.49398e-08
DAB2	-3.10949	7.35247	40.9366	1.57248e-10	1.49398e-08
SFRP1	-4.23076	4.42138	40.9179	1.58761e-10	1.50268e-08
CYBRD1	-3.13565	8.86738	40.7458	1.73376e-10	1.62716e-08
MAGEL2	-9.52811	0.359951	40.7446	1.73482e-10	1.62716e-08
AP3S1	-1.91683	6.66267	40.7404	1.73851e-10	1.62716e-08
CD79B	-10.055	0.713247	40.7247	1.7526e-10	1.63427e-08
SULF1	-3.39537	7.31938	40.4287	2.03919e-10	1.89449e-08
ART4	-7.57079	5.08022	40.3633	2.10867e-10	1.95184e-08
C3	-3.18053	11.1282	40.3149	2.16151e-10	1.99342e-08
RAB31	-3.38388	5.35051	40.2707	2.21098e-10	2.0316e-08
ITGB1BP1	-2.24349	6.89528	40.2448	2.24048e-10	2.05122e-08
AL139339.1	-9.50915	0.503739	40.1884	2.30609e-10	2.10364e-08
LINC01197	-11.9719	3.6715	40.1624	2.33704e-10	2.12418e-08
GPC1	3.06593	4.51151	40.1502	2.35166e-10	2.12978e-08
THSD1	-4.13255	5.12032	40.1263	2.38057e-10	2.14823e-08
TCIM	-10.2959	4.686	40.0782	2.43993e-10	2.19393e-08
RAG1	-8.77003	1.90697	39.9998	2.53986e-10	2.27566e-08
TRPC4	-10.6062	1.60969	39.9759	2.57122e-10	2.29559e-08
SLC22A23	3.81266	3.6161	39.9618	2.58983e-10	2.30403e-08
LOXL2	-3.8413	6.05277	39.9154	2.65208e-10	2.35111e-08
DPYSL2	-2.9907	7.80299	39.7418	2.89853e-10	2.56057e-08
LAMB3	5.57062	7.46232	39.6934	2.97121e-10	2.6156e-08
KCND2	-7.75752	2.08947	39.6756	2.99848e-10	2.63041e-08
BGN	-5.14299	7.81922	39.576	3.15535e-10	2.75842e-08
ANGPTL4	-4.50062	6.90477	39.558	3.18457e-10	2.77433e-08
CXCL13	-11.0259	1.45237	39.5256	3.23785e-10	2.81101e-08
SLC38A11	-10.891	3.83701	39.4535	3.35958e-10	2.90667e-08
ZNF385D	-3.6672	5.3608	39.2685	3.69359e-10	3.18471e-08
EHD2	-2.75014	7.59845	39.2562	3.7169e-10	3.19387e-08
GLYATL2	-9.48393	0.778806	39.0229	4.18862e-10	3.58697e-08
MAN1A1	-4.8472	4.98084	38.9942	4.25062e-10	3.62773e-08
SCPEP1	-2.93913	7.40902	38.9687	4.30662e-10	3.6631e-08
CRTC3	-2.89603	4.78436	38.9539	4.33926e-10	3.67843e-08
SNHG26	-9.77691	1.4953	38.9399	4.37067e-10	3.69263e-08
COL5A1	-3.91171	7.44205	38.8997	4.46153e-10	3.75679e-08
ATP2B2	7.12237	3.46592	38.8891	4.4858e-10	3.76464e-08
KCNA5	-7.81276	3.24116	38.8602	4.55273e-10	3.80811e-08
HIST1H2AE	3.09998	4.37029	38.8448	4.58885e-10	3.82562e-08
FAT2	4.40834	3.57314	38.8321	4.61861e-10	3.83772e-08
PLSCR4	-2.40201	6.48957	38.6381	5.1014e-10	4.22493e-08
LMCD1	-3.83286	4.97947	38.5946	5.21636e-10	4.30598e-08
CALHM5	-11.9863	2.54763	38.5303	5.391e-10	4.42389e-08
NID2	-4.48595	5.51288	38.5291	5.39434e-10	4.42389e-08
SSC5D	-7.81981	1.44636	38.4905	5.50196e-10	4.4975e-08
NQO2	-2.21788	5.84733	38.4093	5.7357e-10	4.67339e-08
OLFML2B	-4.05361	7.7589	38.3958	5.77559e-10	4.69071e-08
NEUROD1	10.8905	5.84731	38.2898	6.09792e-10	4.93657e-08
GSDMC	8.76085	2.25151	38.2772	6.13741e-10	4.95262e-08
ZNF423	-3.13684	4.65799	38.2666	6.17096e-10	4.96378e-08
ADAMTSL3	-4.38881	6.62399	38.1647	6.50188e-10	5.21331e-08
HIST1H2BG	2.78843	6.98523	38.151	6.5476e-10	5.22229e-08
CHRNA7	3.91259	3.55973	38.1489	6.55457e-10	5.22229e-08
DNAH11	4.6746	5.47472	38.079	6.79388e-10	5.39588e-08
LPAR1	-2.44799	6.99031	38.0651	6.84249e-10	5.4174e-08
CALML3	5.11261	5.63175	38.041	6.92731e-10	5.46736e-08
SERPINF1	-2.54168	9.89865	37.9946	7.09408e-10	5.58149e-08
ENPP5	3.41443	5.28213	37.9402	7.29479e-10	5.72153e-08
AL136366.1	-7.73562	1.71537	37.8791	7.52678e-10	5.88515e-08
GSTO2	3.39537	5.94032	37.773	7.94737e-10	6.17976e-08
HTR2B	-5.61176	2.40474	37.7717	7.95267e-10	6.17976e-08
PERP	3.11714	6.53494	37.7151	8.18674e-10	6.34208e-08
RIC3	4.46532	5.95042	37.5535	8.89383e-10	6.8641e-08
SYTL1	4.37598	5.11761	37.5489	8.91513e-10	6.8641e-08
PLA2G5	-9.64971	3.50896	37.5397	8.9573e-10	6.87555e-08
TESPA1	-9.78767	2.4609	37.4921	9.17861e-10	7.02401e-08
TP63	3.26379	5.79092	37.4403	9.42541e-10	7.19102e-08
LINC00632	-8.7065	4.69245	37.4108	9.56904e-10	7.27854e-08
PRICKLE1	-3.37171	4.8224	37.3879	9.68204e-10	7.34231e-08
CTSO	-2.72482	6.72517	37.3803	9.71972e-10	7.34875e-08
SRI	-1.84094	6.9987	37.3558	9.84286e-10	7.41957e-08
CD93	-8.49784	1.36195	37.2339	1.04777e-09	7.87456e-08
AC023794.3	-10.9525	2.00433	37.1065	1.11849e-09	8.38099e-08
TRPM6	6.33029	1.72587	37.0666	1.14163e-09	8.52899e-08
SOX5	-5.45097	3.90273	37.0213	1.16846e-09	8.70363e-08
DDR1	3.35181	6.45049	37.011	1.17464e-09	8.7239e-08
FBLN5	-5.06484	9.28738	36.9343	1.22174e-09	9.04702e-08
IGHM	-11.2616	4.94923	36.8811	1.25559e-09	9.27035e-08
CTSB	-2.22179	8.28697	36.8404	1.28206e-09	9.43817e-08
PTGFR	-7.7121	2.06551	36.7832	1.32021e-09	9.69062e-08
FKBP14	-2.63259	4.61052	36.711	1.37004e-09	1.00272e-07
PHETA2	-2.48861	4.98505	36.5293	1.5039e-09	1.0975e-07
KHDRBS2	8.57511	4.59457	36.4664	1.55319e-09	1.13019e-07
FGF10-AS1	-9.80887	0.915217	36.4407	1.57381e-09	1.14189e-07
GALNT8	-10.3713	1.18647	36.4225	1.58858e-09	1.1493e-07
GNAI1	-3.05559	6.26111	36.3801	1.62355e-09	1.17124e-07
AC093772.1	-8.76005	2.05321	36.3345	1.66198e-09	1.19553e-07
AL049775.1	-9.20444	0.79754	36.3094	1.68346e-09	1.20753e-07
NIPAL3	2.02104	5.94752	36.2829	1.70655e-09	1.22062e-07
KCTD12	-3.25613	5.83341	36.2509	1.73477e-09	1.23729e-07
KIF21B	-10.1439	0.757826	36.1707	1.80764e-09	1.28562e-07
FHIT	2.99837	6.01577	36.1429	1.83364e-09	1.30044e-07
CYP27C1	-10.2145	0.908761	36.1345	1.84161e-09	1.30242e-07
FUCA2	-3.44789	6.0895	36.0428	1.93033e-09	1.36135e-07
ENDOD1	-4.09714	4.51982	36.0349	1.93812e-09	1.36302e-07
LRRC1	3.23792	4.32019	35.9992	1.974e-09	1.38439e-07
HOXC5	-9.57334	0.458323	35.9727	2.00098e-09	1.39941e-07
ZNF781	-10.0857	1.53348	35.9361	2.03896e-09	1.42201e-07
KHDRBS2-OT	9.28793	0.646318	35.9297	2.04566e-09	1.42201e-07
RBMS1	-2.07853	6.43277	35.9254	2.05024e-09	1.42201e-07
PAMR1	-3.07022	7.47106	35.8907	2.08702e-09	1.44354e-07
KRT8	4.80014	8.72216	35.7935	2.19378e-09	1.51323e-07
EMP2	-2.26161	7.46567	35.7488	2.24466e-09	1.54409e-07
MIR200CHG	9.64471	1.10439	35.6659	2.34226e-09	1.60684e-07
ZNF440	2.24469	4.57388	35.6374	2.37678e-09	1.62609e-07
STRC	9.22536	5.72626	35.5818	2.44561e-09	1.66417e-07
HLA-DRA	3.41323	7.76108	35.5818	2.44566e-09	1.66417e-07
ABCA9-AS1	-6.61615	2.44273	35.5382	2.50097e-09	1.69722e-07
SRPX	-4.46887	9.48609	35.4305	2.6432e-09	1.78892e-07
MMP2	-5.30645	8.40758	35.377	2.71682e-09	1.83382e-07
SIX1	3.14297	7.01057	35.3401	2.76866e-09	1.86381e-07
AL583785.1	-9.35227	0.249395	35.2916	2.83852e-09	1.90575e-07
MIAT	6.79053	6.43974	35.2618	2.88229e-09	1.92625e-07
MALT1	2.71756	5.78821	35.2604	2.88436e-09	1.92625e-07
NR2F2	-2.47482	6.0728	35.2277	2.93325e-09	1.95372e-07
AC008687.3	8.50483	1.56612	35.1813	3.00398e-09	1.99555e-07
MAPRE2	-2.76488	7.6222	35.1073	3.12026e-09	2.06734e-07
GAS7	-4.03353	5.38818	35.0579	3.20047e-09	2.11492e-07
LINC02104	-9.5908	0.328957	34.9742	3.34095e-09	2.20153e-07
KDELR3	-3.96257	6.26814	34.9695	3.34903e-09	2.20153e-07
C1R	-2.59693	11.2922	34.9599	3.36571e-09	2.20673e-07
PPP1R27	7.72951	3.11807	34.9256	3.42545e-09	2.24007e-07
ARHGEF25	-9.49597	1.83779	34.8181	3.61997e-09	2.35648e-07
CCL3	-9.18122	-0.33562	34.8127	3.63002e-09	2.35648e-07
LINC00968	-12.1911	3.10274	34.8119	3.63154e-09	2.35648e-07
CASC4	-2.11629	7.24983	34.7921	3.66862e-09	2.37125e-07
CASP17P	-5.65611	4.72628	34.7897	3.67314e-09	2.37125e-07
ABCG2	-8.47253	2.24246	34.7779	3.69541e-09	2.37952e-07
DTNB	2.27554	4.72747	34.7643	3.72126e-09	2.38695e-07
SPECC1	-3.37087	5.57225	34.7619	3.72591e-09	2.38695e-07
LAPTM4A	-2.29798	9.99994	34.7427	3.76284e-09	2.40449e-07
AL450332.1	-10.2918	0.966004	34.7321	3.78342e-09	2.41152e-07
FILIP1L	-2.89645	7.58995	34.727	3.79328e-09	2.4117e-07
DLG2	2.62207	5.30752	34.7029	3.84053e-09	2.43559e-07
ECM1	-6.15049	6.06395	34.6596	3.92687e-09	2.48008e-07
CALML5	9.87993	2.82344	34.6579	3.93038e-09	2.48008e-07
MCOLN3	3.57539	6.36461	34.5649	4.12283e-09	2.59501e-07
CBR3	-3.42492	4.62075	34.5265	4.2049e-09	2.64007e-07
MICA	-2.76366	4.49784	34.4546	4.36314e-09	2.7326e-07
HCAR3	5.98189	4.91911	34.432	4.41407e-09	2.75764e-07
GPAT2	-6.07343	3.87327	34.3243	4.66514e-09	2.90728e-07
AC005042.3	9.50598	0.717946	34.319	4.67804e-09	2.90813e-07
SERINC2	6.10099	2.30377	34.2705	4.79587e-09	2.97403e-07
CNTN1	-6.46468	4.76705	34.2613	4.81866e-09	2.98082e-07
PPP1R14A	-5.15945	4.12162	34.2284	4.90091e-09	3.02299e-07
FAM189A2	4.60145	6.77823	34.2244	4.91084e-09	3.02299e-07
APOD	-6.35787	12.0143	34.2063	4.95679e-09	3.03829e-07
SDC2	-4.33711	7.24908	34.2051	4.95984e-09	3.03829e-07
COL1A2	-6.01656	12.8212	34.1645	5.06456e-09	3.09491e-07
PCYOX1	-2.31851	7.10388	34.0509	5.36897e-09	3.27299e-07
ZNF587P1	-8.19562	0.3509	33.9749	5.58283e-09	3.39514e-07
LOXHD1	12.2369	2.27967	33.9636	5.61526e-09	3.40664e-07
LINC00346	-8.31194	1.80422	33.9584	5.6303e-09	3.40755e-07
TMBIM1	-1.96949	6.72166	33.9285	5.71754e-09	3.45205e-07
IL1RL1	-8.10993	0.717597	33.9164	5.75318e-09	3.46526e-07
ANGPTL7	-7.00736	3.98182	33.8222	6.03868e-09	3.62854e-07
USH2A	10.6962	3.9108	33.7597	6.23563e-09	3.73796e-07
S100A2	5.47381	3.58381	33.7335	6.32013e-09	3.77962e-07
KDELC1	-3.05713	4.8338	33.6789	6.50009e-09	3.87803e-07
DPYD	-2.35388	5.83152	33.5778	6.84706e-09	4.07538e-07
CTSC	-2.94944	6.55586	33.5271	7.02789e-09	4.17314e-07
RGPD3	5.45659	4.04171	33.4682	7.24383e-09	4.29124e-07
ARL1	-1.72396	6.73584	33.3927	7.53043e-09	4.45056e-07
FKBP7	-2.78434	6.10404	33.3535	7.68391e-09	4.53063e-07
AC011298.1	9.56802	3.43606	33.3364	7.75199e-09	4.56009e-07
CDH6	-4.87507	5.93369	33.3199	7.81769e-09	4.58802e-07
PARVA	-2.45889	6.43447	33.2776	7.98996e-09	4.67821e-07
ZNF704	-2.59665	4.54442	33.2715	8.01497e-09	4.68197e-07
AC096921.2	-8.81548	0.0573702	33.2559	8.07927e-09	4.70861e-07
RNF13	-1.96244	6.68417	33.2465	8.11874e-09	4.72068e-07
UGDH	-2.23654	7.14473	33.1941	8.34033e-09	4.83835e-07
KRT14	5.28768	10.2952	33.135	8.59778e-09	4.97624e-07
SCNN1B	8.55545	1.35505	33.073	8.87622e-09	5.12561e-07
ACTR3C	5.57886	2.76607	33.0428	9.01507e-09	5.19388e-07
TCF21	-7.74008	0.916567	33.0226	9.10926e-09	5.23616e-07
RUNX1T1	-3.08478	6.7616	32.989	9.26797e-09	5.31525e-07
AP003555.2	-7.81596	0.979588	32.9416	9.49687e-09	5.43415e-07
OLR1	9.86153	1.84683	32.7381	1.0545e-08	6.0202e-07
FERMT1	6.89971	3.97322	32.6854	1.08349e-08	6.15958e-07
FAM162B	-6.82346	3.95564	32.6842	1.08414e-08	6.15958e-07
CHRNG	7.36467	6.03104	32.6794	1.08681e-08	6.15958e-07
OAT	-2.08867	7.61386	32.6758	1.08885e-08	6.15958e-07
ZNF850	-5.41336	1.48874	32.6717	1.09114e-08	6.15958e-07
TACR1	-7.98101	0.133935	32.6488	1.10408e-08	6.21868e-07
PLP1	-3.19707	5.86775	32.6006	1.1318e-08	6.36056e-07
NRXN2	-8.59193	0.719304	32.5922	1.13668e-08	6.37378e-07
MME	-5.7786	4.77896	32.5541	1.15922e-08	6.48571e-07
HLA-DQB1	4.2895	6.55335	32.4992	1.1924e-08	6.65657e-07
ACTL6B	10.4821	1.04543	32.2995	1.32145e-08	7.36065e-07
TRBC1	-6.41908	4.3108	32.2604	1.34832e-08	7.49372e-07
AC009951.1	-8.8413	0.0816381	32.247	1.35764e-08	7.52891e-07
COL15A1	-5.68344	7.63165	32.2279	1.37111e-08	7.58689e-07
LINC02562	6.73124	3.16784	32.2095	1.38411e-08	7.63849e-07
SFRP4	-5.01712	9.07676	32.2062	1.3865e-08	7.63849e-07
PHACTR2	-2.9079	5.64816	32.1716	1.41142e-08	7.75881e-07
NDRG2	-2.25326	7.98383	32.0427	1.50824e-08	8.27296e-07
TRAT1	-9.27567	1.32275	32.0147	1.53012e-08	8.37474e-07
PHLDB1	-2.54408	6.7832	31.9788	1.55862e-08	8.51224e-07
ALX4	-9.25958	0.799962	31.938	1.59177e-08	8.67444e-07
GVINP1	-9.77342	0.82091	31.8395	1.67454e-08	9.10583e-07
ARHGAP15	-5.15345	4.51739	31.7713	1.73436e-08	9.41078e-07
ANGPTL2	-3.47225	5.1623	31.7276	1.77386e-08	9.60438e-07
SPARC	-4.22658	12.6549	31.7214	1.77951e-08	9.61431e-07
NDUFA4L2	-5.70921	4.71655	31.5848	1.90914e-08	1.02926e-06
TSKS	-7.06295	1.44926	31.5671	1.92666e-08	1.03503e-06
HHIPL1	-10.1825	1.29894	31.5657	1.92806e-08	1.03503e-06
STRBP	2.90012	4.14004	31.5303	1.9635e-08	1.05146e-06
GDAP1	2.24957	5.49928	31.5244	1.96952e-08	1.05146e-06
APCDD1L	-6.69439	1.18415	31.5227	1.97119e-08	1.05146e-06
WFDC2	3.97046	4.74821	31.5143	1.9798e-08	1.05381e-06
LHX3	9.51021	-0.142797	31.4065	2.09274e-08	1.11158e-06
ADGRG6	4.74022	4.92641	31.3974	2.10258e-08	1.11362e-06
ADAMTS17	2.96585	4.51224	31.3948	2.10543e-08	1.11362e-06
ZNF385D-AS1	-8.76955	0.00208857	31.2901	2.22214e-08	1.17289e-06
ABI3BP	-3.75866	7.44201	31.2625	2.25393e-08	1.18718e-06
JUP	1.94299	6.44389	31.1801	2.35169e-08	1.23609e-06
CYSLTR2	-6.41872	3.80447	31.1253	2.41895e-08	1.26879e-06
KDELR2	-2.36346	7.88729	31.1044	2.44522e-08	1.2799e-06
EFCAB5	-7.98494	-0.281214	31.0872	2.46687e-08	1.28726e-06
KCNAB1	-2.92562	5.9021	31.0852	2.46949e-08	1.28726e-06
HIVEP3	2.98218	5.46596	31.0469	2.51868e-08	1.31018e-06
AC007639.1	7.53205	0.243342	31.0247	2.54769e-08	1.32254e-06
PLCE1	-3.02411	5.29811	31.0154	2.55986e-08	1.32612e-06
GPNMB	-1.9831	9.57877	30.9886	2.59545e-08	1.3418e-06
LINC00924	-9.9299	3.42376	30.973	2.61647e-08	1.34901e-06
AC005042.2	7.21995	2.53124	30.9703	2.62011e-08	1.34901e-06
NAALAD2	-2.86986	4.83987	30.9185	2.69096e-08	1.38003e-06
MIR205HG	5.79427	7.61126	30.9182	2.69133e-08	1.38003e-06
LINC01226	-10.6989	1.34213	30.8946	2.72427e-08	1.39409e-06
AC012409.2	-7.31534	0.584219	30.8584	2.77559e-08	1.41747e-06
AC010551.2	-8.94877	-0.167372	30.8487	2.78956e-08	1.42134e-06
RSU1	-2.08401	7.15774	30.8452	2.79447e-08	1.42134e-06
LAMA4	-4.74554	7.78558	30.8156	2.83747e-08	1.4403e-06
NRXN3	4.0352	6.08215	30.738	2.95319e-08	1.49603e-06
NEGR1	-6.09254	5.95863	30.7185	2.98302e-08	1.5081e-06
LINC02587	-8.71269	0.0119801	30.6691	3.05996e-08	1.5439e-06
PEAK1	-3.40529	5.93563	30.6422	3.10273e-08	1.56235e-06
KRT19	4.98577	10.4246	30.5769	3.20894e-08	1.6126e-06
TRIM10	-11.5445	2.08664	30.5237	3.2981e-08	1.65411e-06
TNFRSF1A	-1.95092	6.35759	30.507	3.32665e-08	1.66511e-06
CTSL	-2.44037	7.71657	30.4878	3.35966e-08	1.6783e-06
AC084759.3	10.6679	1.99859	30.4336	3.45484e-08	1.72243e-06
FANK1	4.79857	3.46675	30.4287	3.46374e-08	1.72345e-06
MYO15A	5.67458	6.04955	30.2664	3.76587e-08	1.87009e-06
CDH1	3.98577	7.25508	30.2205	3.85617e-08	1.91116e-06
TNMD	-10.5026	1.11132	30.2055	3.88607e-08	1.92219e-06
KCNJ15	5.49169	3.69849	30.1595	3.97934e-08	1.96447e-06
EFCC1	-9.42297	2.3932	30.1461	4.00702e-08	1.97426e-06
SAA1	5.54535	7.37744	30.0742	4.15819e-08	2.04474e-06
AC012668.3	5.93067	4.85288	30.0187	4.27897e-08	2.10003e-06
RYR3	3.5774	5.62088	30.0038	4.31194e-08	2.11209e-06
VIT	-12.391	5.52359	29.991	4.3405e-08	2.12195e-06
LINC01644	7.9031	3.09506	29.975	4.37659e-08	2.13545e-06
GPR37	7.91096	1.63284	29.9534	4.42557e-08	2.15518e-06
ARL4AP1	9.96482	0.61876	29.9392	4.45817e-08	2.16686e-06
VIM	-3.21846	9.67012	29.802	4.78496e-08	2.32121e-06
CILP	-4.53479	6.68181	29.7724	4.85849e-08	2.35235e-06
MDH1B	4.26692	3.57549	29.7648	4.87766e-08	2.35579e-06
ADAMTS9-AS2	-3.41921	5.47728	29.7622	4.88431e-08	2.35579e-06
LINC01684	-9.24039	-0.0224743	29.7585	4.89367e-08	2.35579e-06
SCG3	10.3667	3.27324	29.7253	4.97802e-08	2.39182e-06
TSPAN13	2.73783	4.68837	29.7141	5.00691e-08	2.40113e-06
AC003986.2	-9.2261	-0.0182951	29.6922	5.06394e-08	2.42215e-06
RNF144B	5.46768	5.11162	29.685	5.08259e-08	2.42215e-06
ZBED2	4.04229	7.14581	29.6826	5.08899e-08	2.42215e-06
RERGL	-6.54397	6.44904	29.6825	5.08924e-08	2.42215e-06
RABAC1	-1.88207	5.59285	29.6564	5.15812e-08	2.44716e-06
FBN1	-4.22519	8.31651	29.6553	5.16122e-08	2.44716e-06
TTC22	8.33071	2.36251	29.63	5.22901e-08	2.47464e-06
MTSS1	2.01044	7.10667	29.5919	5.3327e-08	2.51898e-06
SPON1	-4.37533	5.63072	29.5653	5.40633e-08	2.54555e-06
TBC1D22A	2.14517	5.39548	29.5643	5.40918e-08	2.54555e-06
ZMAT1	2.75246	4.16739	29.5218	5.52919e-08	2.59717e-06
EPB41L2	-2.60438	7.14034	29.4889	5.62379e-08	2.63669e-06
AL390726.6	9.33798	0.850952	29.4767	5.65939e-08	2.64845e-06
AC007920.2	-9.37338	0.482706	29.4249	5.81271e-08	2.71515e-06
IFITM2	-2.96839	8.68619	29.3822	5.942e-08	2.7704e-06
ITGA8	-5.78529	5.35082	29.3759	5.96141e-08	2.77432e-06
CX3CL1	-6.4163	3.81012	29.3713	5.9755e-08	2.77574e-06
IGLL1	-10.0098	0.194093	29.3635	5.9996e-08	2.78181e-06
GGA2	2.03137	7.24128	29.3527	6.03315e-08	2.79222e-06
AL356235.1	-8.37558	-0.262442	29.3281	6.11046e-08	2.82281e-06
PIWIL2	-7.7787	1.16572	29.3109	6.16478e-08	2.84269e-06
GDF6	-9.39315	0.423643	29.3043	6.18579e-08	2.84538e-06
LINC00514	9.14089	0.153863	29.302	6.19323e-08	2.84538e-06
SLC2A10	-2.81978	4.93797	29.2918	6.22578e-08	2.85513e-06
SLC43A1	-3.48413	5.56776	29.28	6.26377e-08	2.86733e-06
MXRA8	-4.03394	6.36753	29.2432	6.38396e-08	2.91704e-06
TINAGL1	-4.18649	4.1453	29.228	6.43428e-08	2.93471e-06
ELF3	4.7407	5.20667	29.2044	6.51306e-08	2.96527e-06
AC156455.1	-8.07544	1.29535	29.1824	6.5874e-08	2.9937e-06
CLEC7A	7.14833	2.74039	29.1665	6.64166e-08	3.01292e-06
OMD	-4.82616	6.27442	29.1622	6.65667e-08	3.0143e-06
ACVR1	-2.83762	4.90813	29.1058	6.85304e-08	3.09765e-06
TP53I11	-3.19581	6.15199	29.0885	6.91453e-08	3.11984e-06
PAX9	3.86897	6.7431	29.0812	6.94076e-08	3.12608e-06
LINC01697	-5.38406	3.32041	29.0439	7.07553e-08	3.18108e-06
TSPO2	-11.317	1.72568	29.013	7.18945e-08	3.22346e-06
C12orf56	5.84777	3.01664	29.0114	7.1954e-08	3.22346e-06
FOXN1	5.60119	4.09599	29.0004	7.23625e-08	3.23601e-06
FAM19A3	-10.0048	1.3706	28.9715	7.34528e-08	3.27894e-06
DPYS	4.94577	4.96499	28.9113	7.57708e-08	3.37643e-06
AP005131.1	-8.44308	-0.150284	28.905	7.60179e-08	3.38145e-06
POFUT1	-2.42921	5.26439	28.8764	7.71464e-08	3.4256e-06
LGR4	2.75069	4.23019	28.8328	7.89045e-08	3.49467e-06
TMPRSS3	8.4691	5.2823	28.8309	7.89795e-08	3.49467e-06
LAMP3	5.5327	4.93102	28.8204	7.94112e-08	3.5076e-06
MZB1	-4.46979	4.47365	28.7931	8.0538e-08	3.54564e-06
WNT11	-5.54286	4.16775	28.7927	8.05538e-08	3.54564e-06
GOLGA8R	-7.60761	-0.975671	28.775	8.12928e-08	3.57192e-06
KRTCAP3	6.49371	4.31097	28.765	8.17144e-08	3.58419e-06
ARAP2	2.82632	4.02887	28.7558	8.21034e-08	3.59499e-06
CD3D	-8.09659	3.30252	28.7362	8.29386e-08	3.62525e-06
AL162464.2	5.65509	3.09706	28.7215	8.35707e-08	3.64655e-06
SAMD12	5.75178	2.42577	28.7082	8.41465e-08	3.66131e-06
CYP2C8	7.44544	1.0105	28.707	8.41997e-08	3.66131e-06
PGM5-AS1	-8.63858	0.465004	28.6786	8.54418e-08	3.70644e-06
RIOX2	-2.34089	5.2053	28.6766	8.55322e-08	3.70644e-06
AOC4P	-9.54315	0.138261	28.6317	8.75367e-08	3.78679e-06
SPRR1B	9.98499	0.657013	28.6096	8.85409e-08	3.81977e-06
STK33	5.42033	3.74904	28.6083	8.86024e-08	3.81977e-06
ZHX3	-2.4656	5.01788	28.5728	9.02391e-08	3.88367e-06
AP3B2	8.11782	3.29761	28.4747	9.49331e-08	4.07655e-06
GOLGA8H	-7.94345	-0.276063	28.4724	9.50445e-08	4.07655e-06
NEBL	3.78772	3.65883	28.4363	9.68307e-08	4.1461e-06
EMC10	3.36749	5.63753	28.381	9.96381e-08	4.25906e-06
FAM13A	-2.13671	6.48778	28.3335	1.02112e-07	4.3574e-06
FGD6	3.01195	5.05346	28.3042	1.03673e-07	4.41655e-06
PSAP	-1.96361	10.7805	28.2627	1.0592e-07	4.50059e-06
GPR174	-10.0907	0.634962	28.2581	1.0617e-07	4.50059e-06
SMTN	-2.56526	5.2627	28.2579	1.06182e-07	4.50059e-06
ENTPD3	-3.8482	6.13651	28.2429	1.07007e-07	4.52793e-06
EFEMP1	-3.28939	9.08244	28.2193	1.08322e-07	4.57586e-06
TOGARAM2	-7.28072	1.34235	28.1861	1.10191e-07	4.64705e-06
C2CD4B	8.21984	2.0506	28.1829	1.10377e-07	4.6471e-06
TGFA	9.88561	0.616539	28.1472	1.12429e-07	4.72559e-06
AC245041.1	9.44644	0.0557667	28.1418	1.12745e-07	4.73098e-06
OGN	-6.21734	8.22266	28.1211	1.13959e-07	4.77394e-06
RPS6KA1	2.9961	3.84073	28.0858	1.16053e-07	4.85361e-06
NT5E	-3.87526	6.23645	28.0711	1.16938e-07	4.88248e-06
CHD7	4.0012	6.21822	28.0433	1.18633e-07	4.94466e-06
WFDC21P	6.13891	2.61631	28.0363	1.19063e-07	4.94466e-06
PROCR	-5.30896	6.42651	28.034	1.19205e-07	4.94466e-06
ANO6	-2.11342	5.70112	28.0338	1.19212e-07	4.94466e-06
PID1	-4.53318	6.25803	28.0283	1.19557e-07	4.95079e-06
ILF2P1	7.05002	0.45097	27.9812	1.22498e-07	5.06426e-06
PLXNA4	-6.44717	2.30766	27.9543	1.24213e-07	5.12672e-06
KDELC2	-2.53662	5.35655	27.9291	1.25845e-07	5.18559e-06
ABCA6	-4.94625	9.11269	27.9253	1.26093e-07	5.18734e-06
LINC00654	-9.92684	0.935795	27.8932	1.28197e-07	5.25956e-06
COL17A1	5.31902	7.89073	27.8922	1.28267e-07	5.25956e-06
PRRG2	7.85549	0.845642	27.848	1.31228e-07	5.37222e-06
SH3D19	-3.14135	6.48774	27.805	1.34182e-07	5.48425e-06
ISLR	-3.19011	7.90639	27.7873	1.35416e-07	5.5257e-06
ARNTL2	3.61131	3.50032	27.7018	1.41533e-07	5.76599e-06
SERPINE2	-2.76992	8.6945	27.695	1.42032e-07	5.77694e-06
AL109910.2	-8.12548	-1.14796	27.6611	1.44539e-07	5.86946e-06
CTXND2	11.3669	1.56687	27.6184	1.47765e-07	5.9908e-06
METTL7A	-3.82599	7.37801	27.5991	1.49249e-07	6.04122e-06
CSTA	4.08566	4.8168	27.5856	1.50295e-07	6.0738e-06
MREG	4.0321	3.4269	27.5233	1.55213e-07	6.25997e-06
TIMP3	-3.32319	9.31433	27.521	1.55399e-07	6.25997e-06
ELOVL2	-3.68106	4.39937	27.5081	1.5644e-07	6.29184e-06
ANO1	-8.16574	5.76309	27.5019	1.56941e-07	6.30191e-06
EXT2	-2.3361	6.78349	27.4833	1.58457e-07	6.35266e-06
PAFAH1B3	2.33481	4.62951	27.4684	1.59681e-07	6.39157e-06
TNFSF13B	-2.59985	5.66595	27.4613	1.60268e-07	6.40487e-06
ADD3	-1.92435	8.00319	27.4539	1.60888e-07	6.41944e-06
ANXA5	-2.21392	9.54714	27.4446	1.61657e-07	6.43992e-06
AC245595.1	-6.63645	3.52106	27.4405	1.61999e-07	6.44337e-06
PPM1H	3.61792	4.97283	27.4034	1.65142e-07	6.55801e-06
LINC00702	-9.63468	1.05049	27.3933	1.66009e-07	6.57866e-06
MAP7D3	-2.01232	5.53225	27.3912	1.66184e-07	6.57866e-06
C11orf16	4.68662	4.4705	27.3707	1.67954e-07	6.63829e-06
RN7SL318P	9.41434	0.611698	27.3595	1.68937e-07	6.66664e-06
RGL1	-2.64841	6.04211	27.3372	1.70891e-07	6.7332e-06
TENT5A	-1.70403	6.46881	27.3162	1.72755e-07	6.79601e-06
ADGRD2	8.02558	0.52741	27.298	1.74392e-07	6.84973e-06
CD274	2.46891	4.89047	27.2941	1.74739e-07	6.85267e-06
IGFBP7	-4.04456	9.57455	27.2783	1.76175e-07	6.89821e-06
LINC01780	7.80027	0.504604	27.2683	1.77088e-07	6.92319e-06
AC108868.2	9.50343	0.0865672	27.1929	1.84138e-07	7.18057e-06
LINC02202	-4.70344	3.0151	27.1894	1.84469e-07	7.18057e-06
TMEM140	-3.48638	5.46888	27.1888	1.84527e-07	7.18057e-06
DRC7	11.7267	1.85636	27.1367	1.89563e-07	7.36518e-06
PGLYRP4	9.52044	1.29253	27.1177	1.91442e-07	7.42671e-06
SLC27A6	4.47292	5.10979	27.1115	1.9205e-07	7.43882e-06
FAM98A	-2.13791	4.40963	27.102	1.92995e-07	7.46395e-06
CES1	-8.10504	2.98501	27.0955	1.93646e-07	7.47766e-06
DOC2B	5.20823	1.04398	27.074	1.95815e-07	7.54982e-06
PKP4	2.00691	5.91493	27.0615	1.97082e-07	7.58705e-06
SERINC3	-1.68594	7.96304	27.0115	2.02252e-07	7.7742e-06
PDIA5	-2.96985	3.87135	26.9874	2.04788e-07	7.85967e-06
KLC3	6.58983	2.231	26.97	2.06637e-07	7.91858e-06
ANO9	5.27296	5.64218	26.9626	2.07432e-07	7.93695e-06
LINC01551	4.22956	4.53913	26.948	2.09e-07	7.98481e-06
IL33	-6.09681	6.62103	26.9192	2.12141e-07	8.09253e-06
AADACP1	-7.38094	0.691138	26.9106	2.13091e-07	8.11648e-06
SHTN1	3.46044	4.48236	26.9076	2.13419e-07	8.11669e-06
TPD52	4.2006	5.11383	26.8999	2.1427e-07	8.13675e-06
APBB1IP	-8.03103	2.92031	26.8885	2.15541e-07	8.16185e-06
AC005180.1	-8.36214	0.0898839	26.8881	2.15579e-07	8.16185e-06
CYP2S1	3.93773	4.11601	26.885	2.15932e-07	8.16292e-06
KREMEN2	6.25645	3.8428	26.8701	2.17602e-07	8.21372e-06
ZCCHC24	-3.58218	4.57443	26.8559	2.192e-07	8.26167e-06
SLIT2	-2.95422	7.25948	26.847	2.20216e-07	8.28757e-06
PLEKHH2	-4.20208	6.58138	26.7973	2.25956e-07	8.49088e-06
SHBG	-7.81065	-0.436767	26.7793	2.28064e-07	8.55378e-06
CNKSR1	3.6704	4.29539	26.7773	2.28309e-07	8.55378e-06
BHLHE22	-8.31858	-0.35292	26.7715	2.28986e-07	8.5664e-06
PEG10	2.03935	5.72116	26.7474	2.31861e-07	8.66108e-06
ABTB1	-2.20296	4.45595	26.7298	2.33987e-07	8.72755e-06
DPPA4	-9.43272	-0.195585	26.7104	2.36341e-07	8.80232e-06
ANG	-3.32883	4.18533	26.7054	2.36956e-07	8.81219e-06
DOCK5	-3.66917	4.65049	26.6801	2.40076e-07	8.91505e-06
LAD1	4.10577	3.19935	26.6675	2.41646e-07	8.96012e-06
EPHA1	4.12474	4.21578	26.6594	2.42666e-07	8.98473e-06
MARVELD3	6.64885	1.80409	26.6532	2.4345e-07	9.00049e-06
VCAN	-2.8272	7.83561	26.6474	2.44175e-07	9.01406e-06
NMU	9.74067	0.30941	26.6437	2.44651e-07	9.01779e-06
AL365356.1	-8.79202	0.0210594	26.6405	2.45051e-07	9.01779e-06
AC139713.2	-8.2886	0.0374659	26.6368	2.45525e-07	9.01779e-06
SYTL2	-5.38575	5.2236	26.6353	2.45709e-07	9.01779e-06
COL22A1	3.94097	5.12006	26.6246	2.47075e-07	9.05474e-06
LARGE2	4.82541	2.94701	26.6193	2.47751e-07	9.0663e-06
MITF	-2.2218	5.14562	26.6078	2.49232e-07	9.10728e-06
CABP2	10.2925	3.84168	26.6045	2.49663e-07	9.1098e-06
CD81	-2.1908	6.9731	26.5946	2.50947e-07	9.14342e-06
GUCY1A2	-5.72167	3.26548	26.588	2.51802e-07	9.16128e-06
AC011498.7	-7.13069	0.883234	26.5526	2.56456e-07	9.30779e-06
NPY5R	-9.76314	0.758532	26.5518	2.56568e-07	9.30779e-06
PASK	3.4261	6.14103	26.5246	2.60204e-07	9.42614e-06
HES6	6.57282	5.78354	26.4789	2.66437e-07	9.63807e-06
EPGN	10.4307	2.62236	26.4725	2.67317e-07	9.65603e-06
TEX41	-5.35277	3.35558	26.4684	2.67891e-07	9.66076e-06
GPX7	-2.28431	4.74726	26.466	2.68216e-07	9.66076e-06
STARD13	-3.87825	4.90495	26.4351	2.72542e-07	9.80256e-06
AC090740.1	6.78274	1.59097	26.4271	2.73676e-07	9.82931e-06
LDB2	-3.864	6.83938	26.4001	2.77526e-07	9.95336e-06
CAV1	-2.35206	8.74405	26.3919	2.787e-07	9.97234e-06
PIP4P2	-2.27538	5.26529	26.3909	2.78847e-07	9.97234e-06
GHRH	5.09756	2.82741	26.3697	2.81924e-07	1.00681e-05
UBE2Q2P2	5.06062	3.44467	26.3669	2.82338e-07	1.00686e-05
SEZ6L	6.10733	4.06941	26.2901	2.93793e-07	1.04623e-05
LAMC2	3.21517	7.5194	26.2655	2.97554e-07	1.05812e-05
LYPD6	-8.76074	0.26525	26.2439	3.00904e-07	1.06853e-05
VAT1	-2.43663	5.69978	26.23	3.03077e-07	1.07361e-05
AC015908.2	-9.06154	-0.119599	26.2293	3.03189e-07	1.07361e-05
AC026333.3	7.38853	0.0862895	26.1677	3.13011e-07	1.10682e-05
PARP9	1.66316	7.23329	26.165	3.13445e-07	1.10682e-05
PLXND1	-3.90546	4.09023	26.1337	3.1857e-07	1.12334e-05
AC108860.2	8.8422	0.163741	26.1309	3.19035e-07	1.12341e-05
ADAMTS12	-4.30672	5.0368	26.1247	3.20065e-07	1.12546e-05
PRDM8	-8.77914	0.604856	26.1112	3.22304e-07	1.1315e-05
MIR3142HG	-9.48544	0.171174	26.109	3.22681e-07	1.1315e-05
LOXL3	-3.93768	5.46328	26.1032	3.23642e-07	1.13329e-05
RARRES2	-2.23078	7.3204	26.0975	3.2461e-07	1.1351e-05
MTND1P11	-7.85467	-0.276139	26.0881	3.26193e-07	1.13893e-05
UNC5B-AS1	6.21399	1.40558	26.0856	3.26612e-07	1.13893e-05
SPNS2	-7.48165	0.387307	26.0595	3.31054e-07	1.15283e-05
AC015911.7	-8.50177	0.34277	26.0478	3.33064e-07	1.15822e-05
PDLIM5	-1.94534	6.59294	26.044	3.33724e-07	1.15892e-05
LBH	-2.78072	7.44956	25.9309	3.53851e-07	1.22712e-05
HIST1H2BC	3.95213	5.73258	25.9232	3.55275e-07	1.23037e-05
EYA1	3.38071	6.63023	25.916	3.56598e-07	1.23325e-05
IGSF10	-6.0637	6.84187	25.8841	3.62544e-07	1.25209e-05
IQANK1	6.37967	3.08163	25.8692	3.65348e-07	1.26005e-05
PRSS16	3.72177	8.21774	25.8619	3.66738e-07	1.26181e-05
CAPN6	-3.45787	7.96423	25.8612	3.66861e-07	1.26181e-05
C1QTNF3	-4.78093	6.04202	25.8371	3.71482e-07	1.2745e-05
ZNF835	-7.46054	2.0515	25.8367	3.71562e-07	1.2745e-05
PLEKHG4	-2.85752	3.67149	25.8252	3.73777e-07	1.28035e-05
AL138899.2	-8.27088	-0.694691	25.819	3.7498e-07	1.28273e-05
LRP1	-2.6826	7.9538	25.7971	3.79264e-07	1.29562e-05
ABCA10	-4.71469	6.93947	25.7882	3.81001e-07	1.29979e-05
AC009093.2	-8.1499	0.277908	25.7842	3.81809e-07	1.30079e-05
AC084819.1	7.02853	1.10332	25.7814	3.82363e-07	1.30091e-05
FZD2	-9.45338	0.317495	25.7719	3.84245e-07	1.30555e-05
AC090136.3	-7.90211	-0.32426	25.757	3.87223e-07	1.3139e-05
IGFL2-AS1	7.95632	0.436325	25.6994	3.9896e-07	1.35176e-05
LINC02301	9.4967	0.0542995	25.697	3.99455e-07	1.35176e-05
IL7	4.20278	5.40525	25.6941	4.00049e-07	1.35195e-05
AL158212.4	-7.38644	0.181987	25.6643	4.06275e-07	1.37115e-05
LINC01686	-5.52348	2.07159	25.6573	4.07758e-07	1.37431e-05
GPT2	3.53113	4.8099	25.6297	4.13624e-07	1.39222e-05
KRT5	4.60765	7.91663	25.6204	4.15621e-07	1.39707e-05
AMPH	-3.03902	4.93779	25.6033	4.19318e-07	1.40762e-05
FBP1	-10.0549	0.905469	25.5474	4.31644e-07	1.44707e-05
MPG	-1.78271	5.02215	25.5394	4.33451e-07	1.4512e-05
HLA-DMB	3.78194	3.02608	25.5341	4.34639e-07	1.45324e-05
PMP22	-2.94366	9.01334	25.5175	4.38381e-07	1.46381e-05
CCRL2	-10.0833	0.406023	25.4474	4.54608e-07	1.51598e-05
DOK2	-9.89284	0.21083	25.442	4.55882e-07	1.51822e-05
EXPH5	3.62894	4.50617	25.4069	4.6426e-07	1.5415e-05
STOX2	3.59373	5.86352	25.4057	4.64535e-07	1.5415e-05
DNM3OS	-7.29055	3.51266	25.405	4.6471e-07	1.5415e-05
HSD17B7	2.24155	5.30631	25.3896	4.68428e-07	1.55179e-05
FABP4	-8.5551	6.48679	25.3744	4.72137e-07	1.56202e-05
DBX2	-9.57508	0.913528	25.3358	4.8169e-07	1.59154e-05
B4GALNT3	4.58718	3.75886	25.3084	4.88571e-07	1.61216e-05
LINC02544	-9.19684	-0.139542	25.3021	4.90169e-07	1.61531e-05
CAVIN3	-3.16728	6.55823	25.2921	4.92729e-07	1.62162e-05
AL451069.1	-8.57262	-0.754796	25.2731	4.97598e-07	1.63551e-05
LAMA2	-5.65074	7.447	25.2382	5.06678e-07	1.66319e-05
SCARA5	-7.0315	6.48239	25.2315	5.08456e-07	1.66685e-05
PARP8	2.4372	4.58037	25.214	5.13074e-07	1.6798e-05
CD55	-2.97758	6.71249	25.2098	5.14204e-07	1.68131e-05
SINHCAF	2.25174	5.86619	25.2042	5.1569e-07	1.68398e-05
KIF19	6.49377	6.67484	25.187	5.20324e-07	1.69692e-05
MEOX2	-6.32252	6.02555	25.1829	5.21433e-07	1.69833e-05
LRRC17	-2.39814	6.55017	25.1649	5.26326e-07	1.71206e-05
NANOGP1	-8.90199	-0.416544	25.1554	5.28912e-07	1.71825e-05
AC023590.1	6.024	0.573639	25.1236	5.3772e-07	1.74461e-05
MPZL2	4.29541	6.30732	25.1057	5.4271e-07	1.75853e-05
RN7SKP151	8.28764	-0.345041	25.0993	5.4454e-07	1.76219e-05
AL138899.1	-5.93346	0.285644	25.0928	5.46358e-07	1.76581e-05
SYT4	12.7874	3.26582	25.0692	5.53097e-07	1.7853e-05
SCN7A	-5.75524	7.27262	25.0596	5.55863e-07	1.79193e-05
SLC9A3-AS1	3.04076	4.43628	25.0371	5.62385e-07	1.81063e-05
PRR15L	7.54008	2.37452	24.9939	5.75112e-07	1.84924e-05
TRGC2	-9.81877	-0.00471316	24.9894	5.76464e-07	1.85123e-05
AC007495.1	-8.3678	-0.465334	24.9849	5.77807e-07	1.85318e-05
SLC44A1	-2.50633	6.2278	24.975	5.80789e-07	1.86037e-05
EBF2	-7.298	6.42307	24.9538	5.87208e-07	1.87854e-05
FRMD4B	3.33739	5.27654	24.9423	5.90715e-07	1.88736e-05
IL1R2	5.50193	5.21717	24.9338	5.93331e-07	1.89332e-05
HLA-DMA	2.7353	4.48223	24.9089	6.01049e-07	1.91552e-05
HERC6	2.20148	7.05652	24.9037	6.0267e-07	1.91826e-05
TSTD1	2.92858	5.99266	24.8772	6.11e-07	1.94232e-05
AL353583.1	3.50848	4.38963	24.8721	6.12611e-07	1.94498e-05
ADM	-3.40698	8.1902	24.8111	6.32333e-07	2.00507e-05
IGFBP3	-4.35432	9.23076	24.7775	6.43426e-07	2.03768e-05
HLA-DQA1	4.65377	4.81409	24.7699	6.45981e-07	2.0432e-05
NR3C1	-1.65539	7.34919	24.761	6.48973e-07	2.05009e-05
PIANP	-6.78097	-0.112282	24.7336	6.58249e-07	2.07444e-05
JAG2	5.08336	5.01365	24.7334	6.58328e-07	2.07444e-05
FMOD	-2.48961	7.35561	24.7257	6.60954e-07	2.08011e-05
ESAM	-7.88172	6.20159	24.7097	6.66495e-07	2.09492e-05
FGGY	1.89375	4.7032	24.6891	6.73654e-07	2.11479e-05
ALDH1A3	-4.31478	3.69531	24.6759	6.78274e-07	2.12664e-05
AC084816.1	4.70959	5.91796	24.6703	6.80244e-07	2.12834e-05
EYA4	4.93152	5.48522	24.6696	6.80507e-07	2.12834e-05
ZP1	-8.86029	0.404372	24.6355	6.92625e-07	2.16042e-05
CFAP61	6.8715	2.79311	24.6355	6.92645e-07	2.16042e-05
SPINT1	6.02958	5.26645	24.6336	6.9334e-07	2.16042e-05
INPP4B	-3.43519	5.06278	24.6191	6.98575e-07	2.17405e-05
PTGS2	-3.10371	6.26819	24.6053	7.03576e-07	2.1869e-05
HYMAI	-8.17938	1.50245	24.597	7.06612e-07	2.19363e-05
SLC5A8	7.31765	1.89362	24.5946	7.07509e-07	2.19371e-05
HCAR2	5.61754	7.47272	24.5518	7.23373e-07	2.24014e-05
CALU	-2.48048	8.2674	24.5352	7.29638e-07	2.25677e-05
SLC35A5	-1.59382	5.39492	24.5258	7.33223e-07	2.26507e-05
VAMP5	-2.60176	5.7448	24.523	7.34299e-07	2.26562e-05
ANKS1B	2.5656	3.96229	24.5074	7.40268e-07	2.28124e-05
TAGAP	-7.69208	1.14243	24.4986	7.43632e-07	2.28881e-05
ANKRD6	2.48329	5.33246	24.4474	7.63658e-07	2.34757e-05
RGS6	-8.78164	2.8818	24.4299	7.70632e-07	2.36415e-05
CD58	-3.17842	5.02859	24.4292	7.70927e-07	2.36415e-05
ANGPT4	-6.95653	2.84414	24.4001	7.82659e-07	2.3972e-05
AC006262.1	5.80196	2.82617	24.389	7.87188e-07	2.40815e-05
C11orf24	-1.85791	5.21283	24.3811	7.90396e-07	2.41502e-05
TMSB4X	-2.34896	11.5969	24.3557	8.00904e-07	2.44417e-05
PLPP3	-1.93003	8.27902	24.3421	8.06578e-07	2.4585e-05
SHISA2	3.96647	5.38765	24.3195	8.16092e-07	2.48361e-05
MAST4-IT1	8.89051	0.0732275	24.3178	8.1679e-07	2.48361e-05
LGALS1	-2.73884	9.60501	24.2966	8.25859e-07	2.50816e-05
TNNT2	4.47917	4.70502	24.2722	8.36366e-07	2.53495e-05
LINC00857	-9.68723	0.66923	24.2715	8.36692e-07	2.53495e-05
AC116036.2	-8.07959	-0.965964	24.2666	8.38794e-07	2.53826e-05
SAA4	8.74587	-0.37964	24.2475	8.47192e-07	2.56059e-05
NMUR1	-10.3234	1.41274	24.2415	8.4983e-07	2.56549e-05
PTHLH	-5.62897	2.81789	24.2228	8.58084e-07	2.5873e-05
IL15RA	-3.00218	5.82434	24.2173	8.60578e-07	2.59172e-05
C1QL3	-7.7311	-0.789227	24.2094	8.64108e-07	2.59924e-05
TPSG1	-7.38646	-1.61685	24.2045	8.66309e-07	2.60275e-05
C7	-7.38776	11.6039	24.1948	8.70668e-07	2.61273e-05
IRF6	4.73665	5.20089	24.1456	8.93219e-07	2.67144e-05
C10orf90	11.8314	2.16476	24.1454	8.93294e-07	2.67144e-05
ASPN	-6.36415	7.99799	24.1443	8.93803e-07	2.67144e-05
PSAT1	3.10599	5.80545	24.1426	8.94608e-07	2.67144e-05
CLIC2	-3.73665	4.6067	24.1406	8.95536e-07	2.67144e-05
AC104248.1	-9.14502	0.331334	24.1366	8.97395e-07	2.67381e-05
TP73	4.20963	5.50032	24.1278	9.01496e-07	2.68286e-05
CHN2	-7.61758	-1.01261	24.1089	9.10399e-07	2.70615e-05
CFD	-6.0145	9.70925	24.0992	9.14995e-07	2.71661e-05
ALOX12P2	4.15755	3.68016	24.0679	9.29974e-07	2.75501e-05
SLC24A2	10.715	0.971896	24.0676	9.30119e-07	2.75501e-05
PLOD1	-2.53352	7.56328	24.0446	9.41286e-07	2.78481e-05
AP003071.4	-8.30078	-0.6382	24.037	9.45025e-07	2.79259e-05
AL356417.2	-8.21026	-0.746565	24.0032	9.61736e-07	2.83864e-05
TNFAIP6	-6.51776	6.30496	23.9842	9.71312e-07	2.86355e-05
MYH3	4.51674	6.58808	23.9748	9.76025e-07	2.87408e-05
PVALB	7.49315	0.19881	23.9691	9.78945e-07	2.87931e-05
IL6	-5.18755	5.30375	23.9553	9.85963e-07	2.89657e-05
LINC00574	-6.41401	0.897657	23.9521	9.87646e-07	2.89813e-05
PKP1	5.29735	4.35387	23.9491	9.89159e-07	2.89919e-05
CLDN4	5.40414	6.49297	23.9415	9.93061e-07	2.90724e-05
RSPH1	6.62573	3.34929	23.9278	1.00016e-06	2.92461e-05
GAB1	-2.10483	5.60715	23.9028	1.01327e-06	2.95952e-05
CDCP1	6.49028	3.2433	23.8889	1.02061e-06	2.9775e-05
HSPG2	-2.22495	7.25228	23.8471	1.04297e-06	3.03921e-05
ELOVL2-AS1	-8.58038	-0.270752	23.8389	1.04744e-06	3.04872e-05
HIST1H2BD	2.52008	4.85512	23.8292	1.05273e-06	3.06058e-05
C1orf226	7.33555	1.88768	23.8224	1.05647e-06	3.06791e-05
IGKC	-7.4983	4.98715	23.7971	1.07044e-06	3.10488e-05
AC121247.1	-10.4569	1.6257	23.783	1.07832e-06	3.12415e-05
TAL2	8.95058	-0.00691025	23.7787	1.08072e-06	3.12751e-05
SAXO1	-5.20492	0.82174	23.7722	1.08436e-06	3.13443e-05
MOB3C	-1.99444	5.70215	23.7659	1.08794e-06	3.14117e-05
AC005064.1	-8.48536	-0.550969	23.7551	1.09403e-06	3.15514e-05
FAM133CP	-5.95186	0.445797	23.7264	1.11048e-06	3.19892e-05
MAST4	2.33493	7.56773	23.7095	1.12031e-06	3.22354e-05
SQOR	-2.13913	4.50707	23.6997	1.12599e-06	3.23619e-05
AC004554.2	-9.02481	-0.198614	23.6941	1.12929e-06	3.24199e-05
CLEC3B	-6.57528	2.04142	23.6363	1.16369e-06	3.33196e-05
LNX2	2.85338	3.51768	23.6326	1.16595e-06	3.33196e-05
SCN4A	-7.2145	1.38964	23.6314	1.16666e-06	3.33196e-05
SERPINA1	9.93982	1.00764	23.6301	1.16744e-06	3.33196e-05
AC108463.1	-7.74325	-1.71418	23.6274	1.16911e-06	3.33196e-05
KY	6.48619	0.212488	23.6266	1.16961e-06	3.33196e-05
GALM	-2.61006	4.60061	23.6261	1.1699e-06	3.33196e-05
NUCKS1	-1.73744	7.997	23.5835	1.1961e-06	3.40273e-05
PPP2R2C	6.16118	1.82686	23.5768	1.20027e-06	3.41075e-05
CLDN3	7.93949	5.1091	23.5616	1.20976e-06	3.43383e-05
TNS4	5.5469	2.18311	23.527	1.23174e-06	3.4923e-05
AC018529.1	-8.39365	-0.479343	23.4941	1.25297e-06	3.54548e-05
FAM169A	3.83607	1.86682	23.4936	1.25332e-06	3.54548e-05
HIST2H2BE	2.60444	7.50802	23.4551	1.27866e-06	3.6131e-05
ERVE-1	5.75561	2.11722	23.4453	1.28514e-06	3.62735e-05
CFAP77	9.83739	2.9703	23.4409	1.28813e-06	3.62926e-05
TH	-7.13822	-0.322606	23.44	1.2887e-06	3.62926e-05
FUT8	-3.18499	5.0442	23.4368	1.29084e-06	3.63033e-05
SH3KBP1	-2.67561	5.58836	23.4351	1.29196e-06	3.63033e-05
CCDC181	4.2957	3.1646	23.4297	1.29561e-06	3.63284e-05
NXPH3	-9.77854	1.06416	23.4295	1.29574e-06	3.63284e-05
DCDC1	5.25253	1.89991	23.408	1.31034e-06	3.66969e-05
EMP1	-1.91356	6.87425	23.3863	1.32518e-06	3.70713e-05
IL16	-2.415	5.25906	23.3788	1.33035e-06	3.71745e-05
CHRM2	-6.86951	1.07447	23.3759	1.33238e-06	3.71899e-05
LRRN4CL	-4.95337	4.39245	23.3707	1.33595e-06	3.72482e-05
THBS4	-2.82211	5.04901	23.3511	1.34964e-06	3.75884e-05
PLXDC1	-2.23747	7.52227	23.329	1.36522e-06	3.79804e-05
NAV2	2.41742	5.59372	23.3198	1.3718e-06	3.81211e-05
PCP4	8.01027	6.3974	23.2961	1.38882e-06	3.85515e-05
TMEM125	9.87527	0.657628	23.2799	1.40054e-06	3.88341e-05
VPS37D	8.5392	-0.758672	23.2655	1.41108e-06	3.90833e-05
MAT1A	7.91074	-1.18893	23.2484	1.4237e-06	3.93472e-05
FAM43B	-8.56518	-0.260782	23.2483	1.42373e-06	3.93472e-05
HAR1A	-8.27216	-0.948784	23.2307	1.43686e-06	3.96664e-05
AC093390.1	-9.59505	0.478356	23.2181	1.44631e-06	3.98725e-05
COX6B2	5.50497	5.23116	23.2165	1.44749e-06	3.98725e-05
C6orf118	10.6683	1.00475	23.2136	1.44972e-06	3.98903e-05
SLC44A3	3.30488	3.34127	23.1923	1.46584e-06	4.02899e-05
GLT8D2	-5.86019	7.16129	23.1802	1.47507e-06	4.04993e-05
LGI4	-6.47499	3.77047	23.1725	1.48103e-06	4.06186e-05
PDGFRB	-6.61623	8.5472	23.1627	1.48857e-06	4.0781e-05
CNKSR3	2.26825	4.81666	23.1307	1.51354e-06	4.14201e-05
TMEM255A	2.10287	5.1046	23.1068	1.53248e-06	4.18927e-05
AL391807.1	-8.82616	-0.179506	23.0288	1.59594e-06	4.35802e-05
NEURL2	3.61653	2.74402	22.9914	1.62726e-06	4.43874e-05
KYAT1	2.59603	5.40855	22.988	1.6302e-06	4.43998e-05
CYB5R3	-1.95697	7.31779	22.9861	1.6318e-06	4.43998e-05
MTMR1	2.23492	5.28214	22.9829	1.63452e-06	4.43998e-05
AC092681.2	8.58841	-0.289313	22.981	1.63607e-06	4.43998e-05
NUCB2	-1.98407	6.50257	22.9778	1.63879e-06	4.43998e-05
KCNIP1	-6.22086	2.48585	22.9759	1.64045e-06	4.43998e-05
RHOJ	-4.59034	5.88961	22.9755	1.64082e-06	4.43998e-05
TOM1L1	1.88633	4.96355	22.9743	1.64183e-06	4.43998e-05
ITGA1	-5.66414	5.29416	22.9574	1.65635e-06	4.47445e-05
SHISA6	-7.68275	0.378044	22.9531	1.66003e-06	4.47958e-05
PTPRF	2.66883	7.30026	22.9443	1.66767e-06	4.4954e-05
TMEM119	-4.15563	5.53493	22.8967	1.70947e-06	4.60314e-05
PDXK	2.10554	6.88359	22.8937	1.71212e-06	4.60533e-05
SLC44A2	-1.64587	6.67013	22.8884	1.71688e-06	4.61321e-05
TFCP2L1	6.9398	3.63448	22.8564	1.74563e-06	4.68076e-05
SULT1E1	11.5206	2.52403	22.8563	1.74573e-06	4.68076e-05
ALDH9A1	-1.45911	6.96531	22.8326	1.76744e-06	4.73391e-05
FGF1	-4.93864	5.09517	22.797	1.8005e-06	4.81734e-05
RALGAPA2	2.08525	4.80624	22.763	1.83257e-06	4.89656e-05
PURG	-7.97491	-0.675122	22.7615	1.834e-06	4.89656e-05
REM2	3.72576	2.72309	22.7367	1.85786e-06	4.955e-05
GALC	-2.08448	4.9636	22.7193	1.87472e-06	4.99469e-05
TPP1	-1.56188	6.69736	22.7112	1.88265e-06	5.01052e-05
SEPT6	-2.4897	5.71564	22.6952	1.89842e-06	5.04208e-05
EPS8	-3.47535	7.31718	22.6951	1.89851e-06	5.04208e-05
LMO7DN-IT1	-8.68256	-0.610917	22.6878	1.90572e-06	5.05588e-05
SSPN	-2.3961	5.78342	22.6769	1.9166e-06	5.07938e-05
SPOCK2	3.3952	4.38901	22.6442	1.94949e-06	5.16113e-05
SLC38A3	-6.74691	0.967602	22.6393	1.95445e-06	5.16882e-05
RNF183	6.62121	1.68261	22.6242	1.9699e-06	5.203e-05
MYADM	-2.4592	7.24558	22.6226	1.97151e-06	5.203e-05
SEL1L3	2.37448	4.04077	22.6169	1.97735e-06	5.21082e-05
CD34	-6.77742	7.46507	22.6157	1.97861e-06	5.21082e-05
ULBP3	-7.94571	-1.17048	22.5925	2.00265e-06	5.26862e-05
DRC3	3.42348	4.88399	22.5895	2.00582e-06	5.27147e-05
GLYATL1P2	-8.27417	-0.573066	22.5786	2.01724e-06	5.2944e-05
SMIM14	-1.53887	6.64162	22.5771	2.01876e-06	5.2944e-05
PDLIM2	-2.99771	5.08176	22.5742	2.02176e-06	5.29677e-05
SLC9A7	2.79506	3.46785	22.5645	2.03203e-06	5.31812e-05
PISD	1.94766	7.23951	22.5466	2.0511e-06	5.36113e-05
ITGB4	3.18346	5.9005	22.5451	2.05272e-06	5.36113e-05
AKAP13	-1.49244	7.24497	22.5251	2.07419e-06	5.41158e-05
PARD6B	4.58206	3.71658	22.5155	2.08457e-06	5.43304e-05
LY75	3.13492	3.52844	22.5127	2.08764e-06	5.43541e-05
ARHGEF7-AS2	-8.26028	-0.941198	22.5041	2.09696e-06	5.44874e-05
KSR2	11.5948	2.45664	22.504	2.09708e-06	5.44874e-05
CALD1	-1.96456	9.39362	22.4783	2.12529e-06	5.51633e-05
SOHLH2	7.34166	2.10854	22.4646	2.14053e-06	5.55016e-05
MRPL37P1	3.44498	3.69372	22.4599	2.14576e-06	5.55801e-05
ADGRG2	2.48205	6.2129	22.4346	2.17425e-06	5.62601e-05
NAAA	-2.72936	4.92618	22.4213	2.18934e-06	5.65368e-05
RPARP-AS1	2.73643	3.4529	22.4212	2.18943e-06	5.65368e-05
ARHGEF10L	-2.43279	4.93676	22.4153	2.19621e-06	5.66535e-05
CACNA2D3	3.84053	4.59613	22.3813	2.23543e-06	5.76063e-05
GJC1	-5.50742	4.64993	22.354	2.26735e-06	5.83692e-05
AC018442.2	-6.21731	-0.597778	22.349	2.27337e-06	5.84644e-05
SEMA3G	-5.85003	-0.0462668	22.3183	2.30997e-06	5.9345e-05
AC246817.1	-5.82464	0.0213518	22.2939	2.33943e-06	6.00405e-05
CYP19A1	-8.32997	-0.538171	22.2839	2.35169e-06	6.02938e-05
TMC3	-8.139	-0.899234	22.2794	2.35724e-06	6.03746e-05
MAP7D2	5.74162	3.35632	22.2712	2.36725e-06	6.05695e-05
AL049838.1	-9.11178	0.402482	22.2584	2.38309e-06	6.09128e-05
ABCC2	-8.92038	1.60674	22.2467	2.39773e-06	6.12249e-05
SPOCD1	-7.24995	-0.311813	22.231	2.41738e-06	6.16639e-05
MAL2	7.24124	2.16827	22.1832	2.47831e-06	6.31543e-05
SLA2	-10.0218	0.475974	22.1735	2.49086e-06	6.34099e-05
BCL6B	-8.77054	-0.466125	22.1563	2.51328e-06	6.39159e-05
MGAT1	-1.88445	6.83017	22.1528	2.51793e-06	6.39195e-05
FERMT2	-1.74268	6.58474	22.1523	2.51849e-06	6.39195e-05
RNF130	-2.00704	5.75705	22.1191	2.56248e-06	6.49704e-05
TMEM109	-1.91969	6.48282	22.1171	2.56509e-06	6.4971e-05
LBX2	-6.96029	-0.319136	22.0804	2.61461e-06	6.61589e-05
RECQL	-2.0944	5.18935	22.0504	2.65584e-06	6.71346e-05
HIST1H2AC	2.72883	7.45984	22.04	2.67032e-06	6.7433e-05
SPHKAP	6.87202	2.66737	22.0352	2.67689e-06	6.75312e-05
NPY4R	8.57924	-0.928612	22.0157	2.70429e-06	6.81542e-05
AL365440.2	-9.94957	0.528425	22.0102	2.71212e-06	6.82831e-05
WDR49	7.94876	0.515907	21.9976	2.72987e-06	6.86052e-05
FOXD2-AS1	-7.59423	-1.08674	21.9973	2.73037e-06	6.86052e-05
APOBEC2	2.62926	4.44693	21.9788	2.75685e-06	6.92015e-05
CPXM1	-2.5916	6.76217	21.9712	2.76778e-06	6.94068e-05
RGS4	-5.97011	5.89146	21.9564	2.7891e-06	6.98718e-05
STAP2	1.89762	4.88583	21.9215	2.84027e-06	7.10831e-05
AC022034.1	2.17179	4.45621	21.8947	2.88034e-06	7.20142e-05
GRB7	4.12143	4.29884	21.8918	2.88467e-06	7.20509e-05
LYPD6B	9.65446	0.418082	21.8722	2.91432e-06	7.27193e-05
TFPI	-5.10088	7.62457	21.8533	2.94312e-06	7.33652e-05
AL445423.1	-8.28415	-0.741697	21.8459	2.95451e-06	7.35762e-05
THEMIS3P	8.37052	3.90737	21.8266	2.98427e-06	7.42441e-05
CBLC	6.27907	1.4531	21.8227	2.99034e-06	7.43215e-05
AP001528.1	-6.03014	0.394043	21.8133	3.00506e-06	7.45893e-05
AL449214.1	-7.7358	-0.920367	21.8121	3.00704e-06	7.45893e-05
AC025434.1	-8.04805	-0.719039	21.8005	3.0252e-06	7.4966e-05
CDC27	-1.84428	5.25028	21.7967	3.03124e-06	7.50419e-05
FBXO2	5.75849	4.70493	21.7715	3.07133e-06	7.59597e-05
INSM1	10.2226	0.798051	21.7684	3.07625e-06	7.60067e-05
AL590094.1	-3.70495	1.99868	21.7511	3.10413e-06	7.66203e-05
C1orf210	5.52777	1.89368	21.7299	3.13867e-06	7.72604e-05
SGCD	-3.41747	5.59826	21.7296	3.13907e-06	7.72604e-05
DNAH7	3.6726	2.90457	21.7295	3.13927e-06	7.72604e-05
COL27A1	2.1745	6.851	21.7257	3.14554e-06	7.7339e-05
RPL23AP8	6.48604	1.06419	21.6905	3.20376e-06	7.86936e-05
SUCNR1	-6.25776	0.607999	21.6777	3.22518e-06	7.91427e-05
MYO18B	5.19171	3.48082	21.6548	3.26397e-06	8.00164e-05
AC005162.3	-5.76754	0.569698	21.6519	3.26891e-06	8.00598e-05
HSD17B4	-1.33607	6.15162	21.6499	3.27225e-06	8.00637e-05
PTGER4	-1.99998	5.88678	21.6232	3.31812e-06	8.11072e-05
PRRG4	4.53404	3.83792	21.6207	3.32253e-06	8.11362e-05
CERNA2	9.75319	0.0665952	21.6132	3.33541e-06	8.13718e-05
FAM163A	4.7842	3.64349	21.5971	3.36355e-06	8.19788e-05
AC096887.1	-7.04871	-1.13883	21.5792	3.39507e-06	8.26671e-05
AP003043.1	-7.82498	-0.770669	21.5772	3.39866e-06	8.26744e-05
IGHV1-24	-8.87674	-0.302152	21.5701	3.41124e-06	8.29003e-05
LINC00989	-10.4795	1.64022	21.5553	3.43769e-06	8.34625e-05
LRRC37A7P	-7.15648	1.19831	21.5457	3.45499e-06	8.38019e-05
AC026904.3	-7.83126	-0.635528	21.5409	3.46355e-06	8.39286e-05
FYB2	3.94016	5.91574	21.5352	3.47398e-06	8.41004e-05
AC021546.1	-8.75768	-0.276805	21.5105	3.51893e-06	8.5101e-05
AL359513.1	4.07685	2.02529	21.5088	3.52207e-06	8.5101e-05
EMC7	-1.53636	6.61638	21.5036	3.53172e-06	8.52523e-05
SYT13	11.6277	1.71833	21.4607	3.61153e-06	8.70953e-05
CDH3	4.27802	7.64043	21.4371	3.65625e-06	8.80894e-05
AEBP1	-3.34183	6.64753	21.4132	3.70214e-06	8.91097e-05
RGS17	3.38376	4.06544	21.4018	3.72429e-06	8.95572e-05
TSNAXIP1	2.74193	3.65895	21.3932	3.74086e-06	8.987e-05
RAB11FIP4	4.74461	3.43729	21.3848	3.75736e-06	9.01801e-05
HOOK1	5.03601	2.91015	21.3685	3.78952e-06	9.08654e-05
OAS1	1.64936	7.61385	21.3648	3.79672e-06	9.09514e-05
CACNA1G	-3.66134	1.93123	21.3613	3.80375e-06	9.10332e-05
MIR3936HG	2.63576	4.20064	21.3487	3.82872e-06	9.14845e-05
AC008013.2	-7.42939	-1.22544	21.3482	3.82987e-06	9.14845e-05
PPP1R13B	2.52853	3.04331	21.2997	3.92793e-06	9.37378e-05
BEND5	2.43555	6.505	21.2907	3.94636e-06	9.40887e-05
SH3BP1	8.04485	-0.911721	21.2591	4.0121e-06	9.55655e-05
PPT1	-1.64175	7.73758	21.234	4.06492e-06	9.6732e-05
AC097634.3	8.31304	-0.748335	21.2188	4.09727e-06	9.74099e-05
TMEM43	-1.70964	7.75439	21.2166	4.10197e-06	9.74296e-05
AC005550.2	-7.80397	-0.677153	21.2007	4.13604e-06	9.81462e-05
AC078880.3	-9.55696	0.334191	21.1968	4.14449e-06	9.82541e-05
CYP4F3	10.6288	1.13791	21.1905	4.15829e-06	9.84884e-05
CPNE3	-1.44676	6.46314	21.1816	4.17749e-06	9.88503e-05
AC117489.1	-8.86308	0.262727	21.1475	4.25251e-06	0.000100531
FAM161A	1.87111	5.00855	21.138	4.27375e-06	0.000100938
AL354766.2	5.08984	2.69867	21.1013	4.35621e-06	0.000102789
IGFL2	10.4079	1.15901	21.0776	4.41043e-06	0.000103909
ITGA2	4.03365	5.22484	21.077	4.41193e-06	0.000103909
NDN	-2.02585	5.08412	21.0527	4.46811e-06	0.000105134
RAB40C	2.00295	4.5888	21.0347	4.51041e-06	0.000106031
IFNLR1	5.74534	1.8025	21.0237	4.53645e-06	0.000106543
INMT	-4.64166	5.93969	20.9996	4.59374e-06	0.000107788
CTSS	-2.88933	5.02264	20.9831	4.63357e-06	0.000108621
LINC01132	6.38586	0.698158	20.9626	4.68343e-06	0.000109657
CCDC88C	3.74357	4.7203	20.9613	4.68646e-06	0.000109657
AC004257.1	-8.21884	0.22897	20.9254	4.7752e-06	0.00011163
PIK3CB	2.64504	4.0754	20.8928	4.85707e-06	0.000113395
IL27RA	2.60928	4.47948	20.8918	4.85974e-06	0.000113395
LINC01615	-7.58945	-1.09824	20.8643	4.92999e-06	0.000114928
TRBV9	-8.34421	-1.19637	20.8602	4.94044e-06	0.000115065
PGM5P3-AS1	-6.15486	-0.0237172	20.8359	5.00374e-06	0.000116432
AC023449.2	-9.67238	0.936604	20.8335	5.00984e-06	0.000116466
CTSD	-1.43214	5.70739	20.8289	5.02183e-06	0.000116637
FIGN	-6.02159	4.0087	20.779	5.15442e-06	0.000119606
ELOVL1	-1.68793	5.64559	20.7674	5.18573e-06	0.000120222
SEC62	-1.40679	7.32531	20.761	5.20321e-06	0.000120516
DSTN	-2.36654	9.04782	20.7467	5.24217e-06	0.000121225
AL139161.1	-7.89439	-1.13651	20.7462	5.24342e-06	0.000121225
NTF4	6.02918	2.62988	20.7348	5.27482e-06	0.000121839
AC103702.1	-8.80982	0.60179	20.7243	5.30394e-06	0.000122399
CPQ	-3.89585	7.4894	20.7071	5.35167e-06	0.000123387
VKORC1	-1.58804	5.45909	20.6942	5.38802e-06	0.000124
MYL5	2.78877	4.92468	20.6941	5.3881e-06	0.000124
SH2D5	8.04087	-0.963785	20.6779	5.43406e-06	0.000124944
MIR4435-2HG	-2.64137	4.8606	20.6715	5.45207e-06	0.000125243
C12orf45	1.90977	4.80873	20.6662	5.46719e-06	0.000125476
ISCA1	-1.55596	5.9581	20.6573	5.4928e-06	0.000125949
CD302	-4.30962	3.67938	20.6358	5.55471e-06	0.000127166
AC090337.2	-5.29004	0.520228	20.6354	5.55597e-06	0.000127166
AC016251.1	-7.61285	0.962763	20.6333	5.5619e-06	0.000127186
UHRF2P1	-7.94635	-1.14346	20.6233	5.59125e-06	0.000127741
SPINT2	3.51207	7.85423	20.6011	5.65624e-06	0.000129109
RIMS2	2.8961	3.8171	20.5823	5.71214e-06	0.000130187
MRGPRF-AS1	-9.69623	0.344003	20.5818	5.71381e-06	0.000130187
AC011374.2	-8.46544	-0.522182	20.5669	5.75835e-06	0.000131083
AC021205.1	-7.99894	-0.703861	20.5642	5.76639e-06	0.000131148
WHRN	2.76193	3.49575	20.5362	5.85153e-06	0.000132964
NRP2	2.60349	5.64003	20.5247	5.88659e-06	0.00013364
PENK	-5.43725	4.73513	20.5082	5.93763e-06	0.000134677
MIR7-3HG	6.94552	1.94561	20.4995	5.96473e-06	0.00013517
MINDY4B	11.6485	1.82321	20.4895	5.99583e-06	0.000135753
PRKAR2A-AS1	-7.00522	0.434609	20.4877	6.00157e-06	0.000135761
EDNRB	-7.75113	5.98139	20.4836	6.01458e-06	0.00013583
SLIT3	-1.76346	7.12128	20.4833	6.01544e-06	0.00013583
DMRT2	4.24786	4.97194	20.4776	6.03348e-06	0.000136115
PLIN5	5.50492	4.24594	20.473	6.0478e-06	0.000136317
AC096773.1	-7.63483	-1.54385	20.4279	6.1921e-06	0.00013942
GRIK1-AS1	4.60704	3.26292	20.4265	6.19658e-06	0.00013942
ACSM3	3.67147	2.8918	20.4201	6.21743e-06	0.000139652
EFEMP2	-1.85656	6.96508	20.4199	6.21799e-06	0.000139652
ACAT1	-1.60229	6.29042	20.4157	6.23164e-06	0.000139834
FAM183A	7.24824	3.19009	20.4101	6.25002e-06	0.000140122
AP001528.3	-4.47534	4.37375	20.406	6.26345e-06	0.000140298
EDIL3	-8.57617	2.69474	20.4025	6.27463e-06	0.000140423
AKR1C1	-3.57019	5.02686	20.3704	6.38093e-06	0.000142676
KCNH6	8.10295	5.63506	20.3444	6.46824e-06	0.0001445
RGPD1	4.59662	1.01568	20.3313	6.51259e-06	0.000145361
AC007364.1	-7.45808	-1.15247	20.3286	6.52201e-06	0.000145443
LIMK2	1.69002	5.61813	20.3146	6.56984e-06	0.00014638
IGLC3	-11.4799	3.62176	20.3084	6.59089e-06	0.000146719
HTRA3	-5.8654	6.0132	20.3034	6.6083e-06	0.000146884
NAALADL2	-1.78894	5.00757	20.3029	6.60997e-06	0.000146884
GGT1	1.82856	4.94576	20.2769	6.70062e-06	0.000148767
DPT	-6.76183	9.76354	20.2629	6.74958e-06	0.000149722
PLCL2	-5.46111	2.19596	20.2605	6.7583e-06	0.000149783
SFXN2	2.286	4.81656	20.2415	6.82562e-06	0.000151057
AL121894.1	-7.78491	-1.20658	20.2409	6.8278e-06	0.000151057
RELN	-6.42164	2.5188	20.2343	6.85151e-06	0.000151449
DKFZp779M0652	-7.94891	-0.244533	20.2237	6.8894e-06	0.000152153
F2R	-4.64752	6.82911	20.214	6.92455e-06	0.000152795
AL359821.1	-7.88267	-0.9649	20.1986	6.98027e-06	0.00015389
LMOD1	-4.42818	4.181	20.1969	6.98661e-06	0.000153895
OR52U1P	-8.14322	-0.998593	20.1951	6.99335e-06	0.000153909
ISL1	3.74661	6.07999	20.1904	7.01045e-06	0.00015415
RUFY4	5.20175	5.68886	20.1805	7.04666e-06	0.000154811
EFCAB6-AS1	8.05218	-0.985161	20.162	7.11522e-06	0.000156181
GMDS	2.46533	5.74716	20.1519	7.15274e-06	0.00015674
AC026904.2	-9.24095	0.673891	20.1518	7.15312e-06	0.00015674
GRIA2	9.62916	2.57506	20.1394	7.19986e-06	0.000157627
KRT7	5.49665	4.68063	20.1214	7.26804e-06	0.000158981
CLMN	-2.97918	5.84842	20.0677	7.47477e-06	0.000163361
RRBP1	-3.0493	5.90121	20.0609	7.50157e-06	0.000163805
SH2D3A	4.872	3.76917	20.0559	7.52125e-06	0.000164092
ADAM33	-4.89519	6.09213	20.034	7.60769e-06	0.000165834
SEC14L4	-10.1475	0.758529	20.0252	7.64302e-06	0.00016646
ALDH1A1	-2.84375	8.60196	20.0111	7.69938e-06	0.000167447
ATP2B1	-1.6819	6.00381	20.0105	7.70164e-06	0.000167447
BICDL2	6.12801	2.22974	19.9245	8.05599e-06	0.000175
SORT1	-2.72191	5.18233	19.9047	8.14007e-06	0.000176675
ASPH	-1.57819	7.04391	19.8987	8.16551e-06	0.000177074
DIAPH2-AS1	3.17574	2.3699	19.8967	8.17401e-06	0.000177106
ANAPC1P1	5.28849	4.05937	19.8863	8.21862e-06	0.000177919
TSC22D3	-3.03681	9.56749	19.8718	8.28124e-06	0.000179121
AL157396.1	-6.66867	-0.967868	19.8593	8.33559e-06	0.000180142
ZNF750	4.51276	4.19102	19.8516	8.36918e-06	0.000180713
PRDX4	-1.7289	6.94317	19.8391	8.42413e-06	0.000181743
PAX1	3.84923	5.87361	19.8279	8.47371e-06	0.000182656
DST	1.83124	9.06919	19.8076	8.56415e-06	0.000184448
CCL5	2.85151	3.88228	19.7913	8.63756e-06	0.00018587
STRCP1	8.1794	4.59379	19.7865	8.65939e-06	0.000186181
FRZB	-4.41497	9.60803	19.7829	8.67553e-06	0.000186291
AL022722.1	-8.52491	-0.283084	19.7821	8.67932e-06	0.000186291
AK5	-5.72642	1.28497	19.7681	8.74299e-06	0.000187498
MEOX1	-3.54171	3.47195	19.7657	8.75395e-06	0.000187573
FRMD1	5.22321	4.88277	19.7419	8.86362e-06	0.000189761
SLC39A13	-1.4237	6.88407	19.7396	8.8743e-06	0.000189828
AC107884.1	3.9405	2.10158	19.7324	8.90764e-06	0.00019038
LINC01187	8.6316	4.26482	19.7271	8.93275e-06	0.000190755
EMCN	-6.30485	5.96338	19.7062	9.03075e-06	0.000192684
CLEC10A	-8.00273	-1.05503	19.7006	9.05746e-06	0.00019309
FOXC2	-6.13865	-0.128152	19.6864	9.12499e-06	0.000194365
AL035661.1	4.981	3.60555	19.6841	9.13586e-06	0.000194433
BDNF	3.30925	2.2362	19.6678	9.21401e-06	0.000195711
LOXL1	-2.85251	3.79406	19.6677	9.21464e-06	0.000195711
HMCN2	-3.09926	5.38312	19.6667	9.21924e-06	0.000195711
BEX1	5.19271	4.7867	19.6503	9.29902e-06	0.000197238
ELOVL7	3.63987	1.96987	19.6449	9.32501e-06	0.000197623
MISP	10.0948	3.24046	19.6261	9.41734e-06	0.000199412
AC112715.1	-7.61243	-1.37039	19.5915	9.58932e-06	0.000202883
HGFAC	9.72469	0.0516382	19.5869	9.61283e-06	0.000203209
RASSF10	9.51713	1.03751	19.5753	9.67113e-06	0.000204224
VPS13A	1.69327	5.06996	19.5741	9.67704e-06	0.000204224
SMTNL2	5.49707	1.35683	19.5645	9.72586e-06	0.000205082
CCL25	3.55236	8.83086	19.5546	9.7766e-06	0.00020598
SLC1A7	-6.13946	2.71041	19.5454	9.82372e-06	0.000206799
LRRIQ1	5.70035	3.54591	19.5432	9.83522e-06	0.000206868
WNT6	-8.28193	-0.814106	19.5391	9.85617e-06	0.000206967
MEI1	-8.3361	0.714062	19.5391	9.85635e-06	0.000206967
TGFBR2	-2.91297	6.71884	19.5314	9.89589e-06	0.000207611
ITK	-9.82268	0.569026	19.5299	9.90351e-06	0.000207611
LINC01607	9.44039	0.447853	19.5252	9.92832e-06	0.000207958
AC099314.1	5.52988	0.798733	19.5135	9.98906e-06	0.000209028
FOXN2	-2.68518	4.31884	19.5122	9.99603e-06	0.000209028
PLEKHA2	-2.2798	3.88993	19.5084	1.00156e-05	0.000209263
GUCY1B1	-6.48426	6.1783	19.4793	1.01698e-05	0.000212309
LYNX1-SLURP2	-6.85078	-1.29738	19.4751	1.01921e-05	0.000212599
CABP1	-4.7917	2.91589	19.4604	1.02706e-05	0.000214059
P3H2-AS1	4.61024	1.16252	19.4539	1.03059e-05	0.000214617
EPYC	-9.0008	-0.719639	19.4386	1.03885e-05	0.000216157
NEUROD4	11.2138	2.21794	19.4298	1.04363e-05	0.000216778
AC247036.1	-7.75225	-1.63399	19.4278	1.04474e-05	0.000216778
OSTC	-1.67969	6.82895	19.4278	1.04475e-05	0.000216778
AL050343.1	-7.19047	-1.45877	19.4269	1.04527e-05	0.000216778
FCGRT	-1.67347	8.49009	19.404	1.05783e-05	0.000219201
KLHDC7B	5.7998	1.74046	19.4018	1.05907e-05	0.000219278
LIX1L	-2.0165	4.88011	19.4	1.06004e-05	0.000219299
BCAP29	-1.54097	6.15161	19.3928	1.06406e-05	0.00021995
WNT4	8.83867	1.28866	19.3658	1.07922e-05	0.000222899
LRRC32	-5.69292	5.51717	19.359	1.08305e-05	0.000223507
AC090236.2	5.21531	2.59509	19.3499	1.08823e-05	0.000224393
KRT34	10.8151	1.45305	19.3468	1.09003e-05	0.00022458
COL6A6	-4.14553	6.6479	19.3166	1.10737e-05	0.000227965
OBSCN	1.81529	5.83082	19.3137	1.10909e-05	0.000228134
LMO7DN	-7.26567	1.3117	19.3111	1.11056e-05	0.00022825
FAM114A1	-2.19997	5.90036	19.2999	1.11713e-05	0.000229412
FAM160A1	4.31649	3.15302	19.2976	1.11845e-05	0.000229496
SERPINB7	6.28628	3.41912	19.2958	1.11954e-05	0.000229534
CTD-2297D10.2	-9.26976	0.112987	19.2814	1.12798e-05	0.000231076
HYDIN	7.75784	2.58108	19.2715	1.13385e-05	0.000232089
KIRREL3	-6.56545	-0.170533	19.2642	1.13823e-05	0.000232662
SLC12A7	2.3236	5.89225	19.2637	1.1385e-05	0.000232662
NWD1	9.98363	2.20807	19.2605	1.14044e-05	0.000232869
SPTBN1	-1.71571	8.55399	19.2559	1.14319e-05	0.000233242
HMCN1	-3.47389	4.63782	19.1927	1.18161e-05	0.000240887
AC004947.1	9.74663	1.83982	19.172	1.19455e-05	0.000243328
MUC6	8.03614	4.20295	19.1591	1.2026e-05	0.000244644
AC000067.1	-8.46477	-0.655246	19.1586	1.20296e-05	0.000244644
AQP7	-8.77992	-0.126842	19.1552	1.20508e-05	0.000244803
AC115618.2	-7.29401	-1.42958	19.1542	1.20569e-05	0.000244803
AC012020.2	5.87784	1.04786	19.1458	1.21104e-05	0.000245691
CBLB	-2.11843	6.29257	19.1365	1.21694e-05	0.000246521
HIST1H2AG	2.52576	3.21973	19.1363	1.21708e-05	0.000246521
APLNR	-6.53934	6.81174	19.1112	1.23319e-05	0.000249582
AL049555.1	6.76558	1.53099	19.0776	1.25512e-05	0.000253817
ESRP2	2.7967	2.99924	19.0749	1.25685e-05	0.000253963
INAVA	5.23049	1.39033	19.0728	1.25826e-05	0.000254044
SLC39A7	-3.27947	3.46214	19.0422	1.27858e-05	0.000257939
AC092839.2	-7.9958	-0.372872	19.0363	1.28258e-05	0.000258539
ESYT3	6.87388	2.31269	19.0274	1.28853e-05	0.000259531
HOXB5	-8.76897	-0.486683	19.0134	1.29806e-05	0.00026124
LINC01028	-10.5036	1.67339	19.0008	1.30664e-05	0.000262758
DACT2	2.97652	3.80492	18.9873	1.31594e-05	0.000264418
GPR153	-4.07199	3.13985	18.9734	1.3255e-05	0.000266126
STT3A	-1.3805	7.35601	18.9628	1.33291e-05	0.000267399
LINC02227	5.44586	2.47201	18.949	1.34261e-05	0.000269131
DCHS1	-3.11128	3.53613	18.9461	1.34464e-05	0.000269323
FIBIN	-3.09489	5.96574	18.9377	1.35057e-05	0.000270296
DMKN	3.89938	6.11561	18.9349	1.35259e-05	0.000270485
PLD2	1.55885	5.68319	18.9305	1.35565e-05	0.000270731
ITGA11	-2.7421	5.60841	18.9301	1.35597e-05	0.000270731
PCSK1N	7.70401	1.16595	18.9145	1.36711e-05	0.00027274
PDZD2	1.49771	6.20731	18.909	1.37104e-05	0.000273148
AC100803.2	-6.62692	-0.351381	18.9086	1.37133e-05	0.000273148
P4HA2	-1.72046	6.79735	18.8994	1.37796e-05	0.000274252
HCP5	2.33588	4.37821	18.8946	1.38143e-05	0.000274725
AC016877.1	-7.24961	-1.38758	18.867	1.40156e-05	0.000278509
TUBB6	-2.08461	6.51908	18.8438	1.41875e-05	0.000281702
BLNK	4.72731	4.92365	18.8332	1.42663e-05	0.000283045
PLA2G4F	7.31326	1.95711	18.8257	1.43222e-05	0.000283929
ABLIM2	2.61441	5.13879	18.8161	1.43947e-05	0.000285141
WNK2	3.27911	4.70761	18.8099	1.44414e-05	0.000285667
ZBTB20	-1.60945	8.08808	18.8096	1.44439e-05	0.000285667
AC115284.2	4.84786	0.488467	18.8064	1.44681e-05	0.000285921
FAM102B	-3.05431	4.16319	18.7846	1.46347e-05	0.000288986
PI16	-6.18888	8.52173	18.7621	1.48078e-05	0.000292175
FZD6	2.70184	5.05223	18.754	1.48711e-05	0.000293195
TWSG1	-2.07566	6.02831	18.7501	1.49015e-05	0.000293564
RERG-AS1	-7.07127	-1.33955	18.7484	1.49152e-05	0.000293604
BMP4	-3.23318	6.70592	18.7441	1.49482e-05	0.000294023
LINC01139	2.94033	5.28068	18.7206	1.51342e-05	0.000297451
KCNH8	8.06285	1.79304	18.7045	1.5262e-05	0.000299728
CD276	-1.84635	5.55267	18.6991	1.53055e-05	0.000300348
CASC1	3.42541	2.33518	18.6935	1.53508e-05	0.000301002
CD96	-3.81261	2.31973	18.6903	1.53764e-05	0.000301088
AC013553.2	-7.61876	-0.712268	18.6899	1.53791e-05	0.000301088
AC234781.2	-7.22006	-1.52908	18.6779	1.54766e-05	0.000302762
CHRNA1	4.49587	5.29374	18.6672	1.5564e-05	0.000304234
AGBL4	10.7858	1.63403	18.6597	1.56248e-05	0.000305186
FBP2	8.79881	-0.393596	18.6539	1.56724e-05	0.000305878
NRP1	-2.34252	8.20767	18.6507	1.56987e-05	0.000306043
HLA-DRB5	3.66242	5.28883	18.65	1.57051e-05	0.000306043
BST1	-4.71592	4.96104	18.6465	1.57333e-05	0.000306355
PCDHB18P	-4.52437	1.92045	18.6235	1.59244e-05	0.000309836
AC012470.1	-6.68869	-0.831271	18.6156	1.59906e-05	0.000310666
CSAG1	-9.382	-0.143987	18.6152	1.59939e-05	0.000310666
KCNQ5	10.331	1.09143	18.614	1.6004e-05	0.000310666
LRRC74B	11.1863	1.2768	18.5971	1.61463e-05	0.000312999
KLK1	-8.1884	-1.14717	18.5968	1.61491e-05	0.000312999
PCDH17	-6.43422	1.53485	18.5792	1.6299e-05	0.000315661
C16orf45	-1.66889	5.52221	18.576	1.63259e-05	0.00031594
RFTN2	-2.35941	4.88696	18.5724	1.6357e-05	0.000316298
SERINC1	-1.60305	8.77259	18.5704	1.63743e-05	0.00031639
AL359915.1	5.78352	0.760456	18.5651	1.64201e-05	0.000317032
PRTG	-5.25277	1.53366	18.5452	1.65923e-05	0.000320111
PLEKHA5	-1.70328	6.21325	18.5342	1.66881e-05	0.000321712
MUC16	5.58542	4.50096	18.5321	1.67065e-05	0.000321822
RAB7B	-2.11419	5.44955	18.5251	1.6768e-05	0.000322688
NOD1	-2.21674	4.69512	18.5241	1.67772e-05	0.000322688
FGFR1	-2.03809	7.87937	18.5195	1.68173e-05	0.000323212
RNU6-1337P	-7.00974	-1.36516	18.5149	1.6858e-05	0.000323748
TOX3	6.47804	2.51699	18.5031	1.69624e-05	0.000325505
RNU6-353P	9.61564	-0.0563574	18.4947	1.70381e-05	0.000326709
RGS12	2.62632	6.6917	18.4903	1.70767e-05	0.0003272
TCTN3	-1.29036	6.54381	18.4854	1.71215e-05	0.000327808
ENO3	2.90534	5.24421	18.4837	1.71365e-05	0.000327846
MYO7A	5.17442	4.67105	18.4536	1.74096e-05	0.000332817
CPED1	-4.63866	5.69545	18.4366	1.75653e-05	0.00033554
PHEX	-7.08814	0.794323	18.4336	1.75931e-05	0.000335817
CLCC1	-1.34059	5.11519	18.4254	1.76685e-05	0.000336982
NOL4	9.08443	1.97654	18.4241	1.7681e-05	0.000336982
AL359643.2	-7.23161	-1.72725	18.3876	1.80224e-05	0.000343231
GAPDHP66	-7.8891	-1.29677	18.375	1.81423e-05	0.000345085
DECR1	-1.42527	6.0361	18.3745	1.81472e-05	0.000345085
FAM3C	-2.41432	4.4603	18.3585	1.82998e-05	0.000347724
TBATA	2.90339	5.72509	18.3436	1.84435e-05	0.00035019
KCNA4	-8.61802	1.04792	18.3247	1.86273e-05	0.000353413
AC015911.3	-7.17328	-0.662326	18.312	1.87524e-05	0.00035552
ENTPD1	-3.27464	5.63661	18.3102	1.87703e-05	0.00035552
LINC01569	2.92895	3.49563	18.3091	1.87807e-05	0.00035552
AL355480.2	-5.23923	-0.239493	18.3075	1.8797e-05	0.000355562
CPB1	-7.95816	1.01537	18.3024	1.8847e-05	0.00035602
AC104794.2	-2.73094	3.37778	18.3021	1.88495e-05	0.00035602
MATN2	-6.31686	7.53906	18.2864	1.9006e-05	0.000358706
MYH14	5.7339	1.69793	18.2814	1.9056e-05	0.00035938
NPM2	5.3019	2.79521	18.277	1.91004e-05	0.000359947
ASB2	-5.55685	3.09059	18.2739	1.91306e-05	0.000360248
SYPL1	-1.6128	7.09669	18.2687	1.91836e-05	0.000360975
MDS2	-7.44043	-1.16313	18.2587	1.92844e-05	0.000362602
TCEA2	1.61641	4.86035	18.2466	1.9407e-05	0.000364635
TMPRSS6	6.65207	5.09178	18.2448	1.9426e-05	0.00036472
AGR2	5.70512	2.30735	18.2365	1.95104e-05	0.000366031
PLPPR4	-4.6982	4.14043	18.2304	1.95731e-05	0.000366935
SLC38A8	8.70613	3.37752	18.214	1.97423e-05	0.00036983
IGFBPL1	6.8145	1.61635	18.2011	1.98762e-05	0.000372061
ATG4C	-1.82867	4.27266	18.1961	1.99288e-05	0.000372708
EPB41L5	1.44	5.39615	18.1945	1.99458e-05	0.000372708
RNASE1	-8.4068	-0.232643	18.1931	1.99598e-05	0.000372708
CD74	2.47705	9.48269	18.1922	1.997e-05	0.000372708
AC092645.1	-8.736	0.52319	18.1901	1.99912e-05	0.000372828
SELENBP1	-3.77234	7.90428	18.1884	2.00091e-05	0.000372885
ADAD1	10.8182	3.20543	18.1783	2.01157e-05	0.000374585
FOXP4	3.48512	1.9121	18.1756	2.01443e-05	0.000374585
AL133467.1	-8.2164	-0.242273	18.1755	2.01449e-05	0.000374585
CES4A	2.16009	4.73524	18.1684	2.02203e-05	0.00037571
ZC3H7B	2.02271	4.72447	18.1667	2.02384e-05	0.000375768
GGT5	-2.45123	8.61157	18.1495	2.0422e-05	0.000378899
FTLP14	5.22678	2.33927	18.1365	2.05619e-05	0.000381213
AC073862.4	-8.9231	0.0212778	18.1222	2.07174e-05	0.000383813
CLDN11	-5.05059	3.28705	18.0942	2.1024e-05	0.000389206
DICER1-AS1	1.99951	3.99936	18.0826	2.11522e-05	0.000391293
TENM2	4.30944	4.98296	18.0785	2.11978e-05	0.000391847
OR5P2	9.63959	0.303749	18.0665	2.13316e-05	0.000394033
AC025271.2	-6.82093	-0.878784	18.0594	2.14121e-05	0.000395229
SDHD	-1.39923	7.1533	18.0525	2.149e-05	0.000396376
CARD17	8.9309	0.480108	18.0434	2.1593e-05	0.000397985
MUC3A	2.4572	6.85178	18.0293	2.17531e-05	0.000400641
FMO2	-5.63958	8.10075	18.0093	2.19829e-05	0.000404579
DNAH6	6.06747	2.72524	18.0075	2.20035e-05	0.000404661
ICAM2	-4.87657	4.61363	18.0044	2.20398e-05	0.000405033
AL807752.5	9.00993	-0.206211	18.0014	2.20743e-05	0.000405189
TNNT1	4.57041	6.1271	18.0009	2.20804e-05	0.000405189
TMEM39A	-1.58386	5.81509	17.9906	2.22004e-05	0.000407093
LINC00992	5.03762	1.37551	17.9824	2.22955e-05	0.00040854
MARVELD2	5.72548	2.91522	17.969	2.24535e-05	0.000410696
HIP1R	3.83789	5.30927	17.9683	2.24618e-05	0.000410696
ARHGAP10	-2.45829	6.33976	17.9682	2.24621e-05	0.000410696
AC092171.5	4.08631	2.73559	17.9468	2.27161e-05	0.000415039
RBBP8	2.45564	6.66668	17.9417	2.2778e-05	0.000415867
CLUL1	4.96106	3.47067	17.9201	2.30381e-05	0.000420311
MAP7	3.42123	2.9081	17.9153	2.3096e-05	0.00042102
STK36	1.52596	5.95456	17.9141	2.31103e-05	0.00042102
KLF5	2.44102	4.34441	17.894	2.33556e-05	0.000425179
AC147067.1	-7.26695	-0.960294	17.8774	2.35603e-05	0.000428596
FOXG1	3.43392	4.65766	17.8758	2.35802e-05	0.000428649
HLA-J	2.88841	2.0875	17.8736	2.36079e-05	0.000428842
SLFN11	-3.42718	5.20577	17.8623	2.37476e-05	0.000430577
TMED3	-1.45941	6.52221	17.8618	2.37546e-05	0.000430577
TREH	-5.71195	-0.0354791	17.8618	2.37547e-05	0.000430577
AC024568.1	-7.25497	-0.244089	17.8598	2.37794e-05	0.000430715
VPS9D1-AS1	5.24894	-0.228245	17.8519	2.38781e-05	0.000432021
UNC5A	10.2625	1.09169	17.8513	2.38858e-05	0.000432021
MOV10	1.24977	6.7418	17.835	2.40913e-05	0.000435419
MPPED1	6.33945	3.26432	17.8336	2.41083e-05	0.000435419
AHNAK	-1.66396	7.91524	17.8235	2.42368e-05	0.000437426
RASSF7	3.03395	3.66367	17.8187	2.42978e-05	0.000438214
RCVRN	-7.60318	-1.24716	17.8169	2.43218e-05	0.000438333
ARL6IP5	-1.39616	8.03785	17.8154	2.43406e-05	0.000438357
C8orf86	-6.76909	-0.519128	17.803	2.44999e-05	0.000440911
TRIM14	3.22923	4.64187	17.7994	2.45455e-05	0.000441416
RPL31P52	-7.63288	-0.973418	17.7916	2.46463e-05	0.000442643
VEPH1	5.23001	2.62754	17.7914	2.46489e-05	0.000442643
PDZRN3-AS1	-7.65109	-1.17936	17.7862	2.47175e-05	0.000443431
RECQL5	1.47828	5.31588	17.7853	2.4728e-05	0.000443431
SMIM10	-2.62	3.84358	17.7827	2.47628e-05	0.000443738
MYL9	-2.25491	5.39103	17.7808	2.47866e-05	0.00044385
SEMA3F	4.16721	1.75399	17.7795	2.48044e-05	0.000443852
DDR2	-4.01452	6.83942	17.7779	2.48253e-05	0.000443911
RTL3	-8.59763	1.7546	17.7662	2.49777e-05	0.00044632
[truncated: 23,768 more rows]
